# Supplementary material for: Overlapping Patterns of Gene Expression Between Gametophyte and Sporophyte Phases in the Fern Polypodium amorphum (Polypodiales)
Source: Front Plant Sci. 2018 Oct 9;9:1450. doi: 10.3389/fpls.2018.01450 (PMC6190754; doi:10.3389/fpls.2018.01450)
Supplement: Supplementary file 1 [file Table_1.XLSX]

## Sheet: Sheet1
Supplementary Table S2: Details of orthogroup membership for transcripts Polypodium amorphum corresponding to the Plant Tribes gene family classification (Wall et al., 2008). Column descriptions: A. Transcript identifier; B. Gene identifier; C. Whether transcript was included in the DESeq2 differental expression analyses (yes = represented by at least ten reads in at least three libraries); D. Di…
Transcript ID	Gene ID	Included in DE anaysis	Differential Expression Category	Orthogroup ID	Taxonomic representation	Arabidopsis thaliana	Thellungiella parvula	Carica papaya	Theobroma cacao	Populus trichocarpa	Fragaria vesca	Glycine max	Medicago truncatula	Vitis vinifera	Solanum lycopersicum	Solanum tuberosum	Mimulus guttatus	Nelumbo nucifera	Aquilegia coerulea	Oryza sativa	Brachypodium distachyon	Sorghum bicolor	Musa acuminata	Phoenix dactylifera	Amborella trichopoda	Angiosperm_tax_count	Angiosperm_orthogroup_summary	Selaginella moellendorffii	Physcomitrella patens	Super_Ortho_ID (I=3.5)	TAIR10 Symbols	TAIR10 Description	Pfam Description	GO Molecular Function	GO Biological Process	GO Cellular Component
comp152358_c1_seq10	comp152358_c1	yes		2	A	26	22	14	58	143	48	84	54	36	40	67	32	20	27	29	24	24	18	14	0	19	780	0	0	2	B120	S-domain-1 13 | S-domain-1 29 | S-locus lectin protein kinase family protein | S-locus protein kinase, putative | protein serine/threonine kinases;protein kinases;ATP binding;sugar binding;kinases;carbohydrate binding | receptor kinase 1 | receptor kinase 2 | receptor kinase 3	S-locus glycoprotein [0.955]; PAN-2 domain [0.941]; Bulb-type lectin domain [0.903]; Serine-threonine/tyrosine-protein kinase catalytic domain [0.727]; S-locus receptor kinase, C-terminal [0.335]; Protein kinase, catalytic domain [0.233]; S-locus, receptor kinase [0.028]; Reverse transcriptase, RNA-dependent DNA polymerase [0.003]; Zinc finger, CCHC-type [0.001]; Retroviral aspartyl protease [0.0…	ATP binding (GO:0005524); UDP-N-acetylmuramate dehydrogenase activity (GO:0008762); binding (GO:0005488); flavin adenine dinucleotide binding (GO:0050660); nucleic acid binding (GO:0003676); oxidoreductase activity (GO:0016491); protein kinase activity (GO:0004672); protein serine/threonine kinase activity (GO:0004674); sugar binding (GO:0005529); zinc ion binding (GO:0008270)	oxidation-reduction process (GO:0055114); protein phosphorylation (GO:0006468); recognition of pollen (GO:0048544)	NULL
comp152358_c1_seq14	comp152358_c1	yes		2	A	26	22	14	58	143	48	84	54	36	40	67	32	20	27	29	24	24	18	14	0	19	780	0	0	2	B120	S-domain-1 13 | S-domain-1 29 | S-locus lectin protein kinase family protein | S-locus protein kinase, putative | protein serine/threonine kinases;protein kinases;ATP binding;sugar binding;kinases;carbohydrate binding | receptor kinase 1 | receptor kinase 2 | receptor kinase 3	S-locus glycoprotein [0.955]; PAN-2 domain [0.941]; Bulb-type lectin domain [0.903]; Serine-threonine/tyrosine-protein kinase catalytic domain [0.727]; S-locus receptor kinase, C-terminal [0.335]; Protein kinase, catalytic domain [0.233]; S-locus, receptor kinase [0.028]; Reverse transcriptase, RNA-dependent DNA polymerase [0.003]; Zinc finger, CCHC-type [0.001]; Retroviral aspartyl protease [0.0…	ATP binding (GO:0005524); UDP-N-acetylmuramate dehydrogenase activity (GO:0008762); binding (GO:0005488); flavin adenine dinucleotide binding (GO:0050660); nucleic acid binding (GO:0003676); oxidoreductase activity (GO:0016491); protein kinase activity (GO:0004672); protein serine/threonine kinase activity (GO:0004674); sugar binding (GO:0005529); zinc ion binding (GO:0008270)	oxidation-reduction process (GO:0055114); protein phosphorylation (GO:0006468); recognition of pollen (GO:0048544)	NULL
comp152599_c1_seq12	comp152599_c1	yes		2	A	26	22	14	58	143	48	84	54	36	40	67	32	20	27	29	24	24	18	14	0	19	780	0	0	2	B120	S-domain-1 13 | S-domain-1 29 | S-locus lectin protein kinase family protein | S-locus protein kinase, putative | protein serine/threonine kinases;protein kinases;ATP binding;sugar binding;kinases;carbohydrate binding | receptor kinase 1 | receptor kinase 2 | receptor kinase 3	S-locus glycoprotein [0.955]; PAN-2 domain [0.941]; Bulb-type lectin domain [0.903]; Serine-threonine/tyrosine-protein kinase catalytic domain [0.727]; S-locus receptor kinase, C-terminal [0.335]; Protein kinase, catalytic domain [0.233]; S-locus, receptor kinase [0.028]; Reverse transcriptase, RNA-dependent DNA polymerase [0.003]; Zinc finger, CCHC-type [0.001]; Retroviral aspartyl protease [0.0…	ATP binding (GO:0005524); UDP-N-acetylmuramate dehydrogenase activity (GO:0008762); binding (GO:0005488); flavin adenine dinucleotide binding (GO:0050660); nucleic acid binding (GO:0003676); oxidoreductase activity (GO:0016491); protein kinase activity (GO:0004672); protein serine/threonine kinase activity (GO:0004674); sugar binding (GO:0005529); zinc ion binding (GO:0008270)	oxidation-reduction process (GO:0055114); protein phosphorylation (GO:0006468); recognition of pollen (GO:0048544)	NULL
comp156064_c1_seq2	comp156064_c1	yes		2	A	26	22	14	58	143	48	84	54	36	40	67	32	20	27	29	24	24	18	14	0	19	780	0	0	2	B120	S-domain-1 13 | S-domain-1 29 | S-locus lectin protein kinase family protein | S-locus protein kinase, putative | protein serine/threonine kinases;protein kinases;ATP binding;sugar binding;kinases;carbohydrate binding | receptor kinase 1 | receptor kinase 2 | receptor kinase 3	S-locus glycoprotein [0.955]; PAN-2 domain [0.941]; Bulb-type lectin domain [0.903]; Serine-threonine/tyrosine-protein kinase catalytic domain [0.727]; S-locus receptor kinase, C-terminal [0.335]; Protein kinase, catalytic domain [0.233]; S-locus, receptor kinase [0.028]; Reverse transcriptase, RNA-dependent DNA polymerase [0.003]; Zinc finger, CCHC-type [0.001]; Retroviral aspartyl protease [0.0…	ATP binding (GO:0005524); UDP-N-acetylmuramate dehydrogenase activity (GO:0008762); binding (GO:0005488); flavin adenine dinucleotide binding (GO:0050660); nucleic acid binding (GO:0003676); oxidoreductase activity (GO:0016491); protein kinase activity (GO:0004672); protein serine/threonine kinase activity (GO:0004674); sugar binding (GO:0005529); zinc ion binding (GO:0008270)	oxidation-reduction process (GO:0055114); protein phosphorylation (GO:0006468); recognition of pollen (GO:0048544)	NULL
comp156064_c3_seq2	comp156064_c3	yes		2	A	26	22	14	58	143	48	84	54	36	40	67	32	20	27	29	24	24	18	14	0	19	780	0	0	2	B120	S-domain-1 13 | S-domain-1 29 | S-locus lectin protein kinase family protein | S-locus protein kinase, putative | protein serine/threonine kinases;protein kinases;ATP binding;sugar binding;kinases;carbohydrate binding | receptor kinase 1 | receptor kinase 2 | receptor kinase 3	S-locus glycoprotein [0.955]; PAN-2 domain [0.941]; Bulb-type lectin domain [0.903]; Serine-threonine/tyrosine-protein kinase catalytic domain [0.727]; S-locus receptor kinase, C-terminal [0.335]; Protein kinase, catalytic domain [0.233]; S-locus, receptor kinase [0.028]; Reverse transcriptase, RNA-dependent DNA polymerase [0.003]; Zinc finger, CCHC-type [0.001]; Retroviral aspartyl protease [0.0…	ATP binding (GO:0005524); UDP-N-acetylmuramate dehydrogenase activity (GO:0008762); binding (GO:0005488); flavin adenine dinucleotide binding (GO:0050660); nucleic acid binding (GO:0003676); oxidoreductase activity (GO:0016491); protein kinase activity (GO:0004672); protein serine/threonine kinase activity (GO:0004674); sugar binding (GO:0005529); zinc ion binding (GO:0008270)	oxidation-reduction process (GO:0055114); protein phosphorylation (GO:0006468); recognition of pollen (GO:0048544)	NULL
comp113591_c0_seq1	comp113591_c0	yes		3	A	0	0	4	677	0	0	6	2	0	0	0	0	0	0	0	0	0	0	2	0	5	691	0	0	33	NO TAIR10 GENE	NO TAIR10 GENE	Retrotransposon gag protein [0.433]; Peptidase aspartic, eukaryotic predicted [0.056]; Reverse transcriptase [0.006]; Transposon, En/Spm-like [0.001]; Reverse transcriptase, RNA-dependent DNA polymerase [0.001]; Integrase, catalytic core [0.001]; Chromo domain [0.001]	RNA binding (GO:0003723); RNA-directed DNA polymerase activity (GO:0003964); aspartic-type endopeptidase activity (GO:0004190)	DNA integration (GO:0015074); RNA-dependent DNA replication (GO:0006278); proteolysis (GO:0006508)	NULL
comp120739_c0_seq1	comp120739_c0	no		3	A	0	0	4	677	0	0	6	2	0	0	0	0	0	0	0	0	0	0	2	0	5	691	0	0	33	NO TAIR10 GENE	NO TAIR10 GENE	Retrotransposon gag protein [0.433]; Peptidase aspartic, eukaryotic predicted [0.056]; Reverse transcriptase [0.006]; Transposon, En/Spm-like [0.001]; Reverse transcriptase, RNA-dependent DNA polymerase [0.001]; Integrase, catalytic core [0.001]; Chromo domain [0.001]	RNA binding (GO:0003723); RNA-directed DNA polymerase activity (GO:0003964); aspartic-type endopeptidase activity (GO:0004190)	DNA integration (GO:0015074); RNA-dependent DNA replication (GO:0006278); proteolysis (GO:0006508)	NULL
comp135509_c1_seq1	comp135509_c1	yes		3	A	0	0	4	677	0	0	6	2	0	0	0	0	0	0	0	0	0	0	2	0	5	691	0	0	33	NO TAIR10 GENE	NO TAIR10 GENE	Retrotransposon gag protein [0.433]; Peptidase aspartic, eukaryotic predicted [0.056]; Reverse transcriptase [0.006]; Transposon, En/Spm-like [0.001]; Reverse transcriptase, RNA-dependent DNA polymerase [0.001]; Integrase, catalytic core [0.001]; Chromo domain [0.001]	RNA binding (GO:0003723); RNA-directed DNA polymerase activity (GO:0003964); aspartic-type endopeptidase activity (GO:0004190)	DNA integration (GO:0015074); RNA-dependent DNA replication (GO:0006278); proteolysis (GO:0006508)	NULL
comp141681_c0_seq2	comp141681_c0	yes		3	A	0	0	4	677	0	0	6	2	0	0	0	0	0	0	0	0	0	0	2	0	5	691	0	0	33	NO TAIR10 GENE	NO TAIR10 GENE	Retrotransposon gag protein [0.433]; Peptidase aspartic, eukaryotic predicted [0.056]; Reverse transcriptase [0.006]; Transposon, En/Spm-like [0.001]; Reverse transcriptase, RNA-dependent DNA polymerase [0.001]; Integrase, catalytic core [0.001]; Chromo domain [0.001]	RNA binding (GO:0003723); RNA-directed DNA polymerase activity (GO:0003964); aspartic-type endopeptidase activity (GO:0004190)	DNA integration (GO:0015074); RNA-dependent DNA replication (GO:0006278); proteolysis (GO:0006508)	NULL
comp143430_c0_seq1	comp143430_c0	yes		3	A	0	0	4	677	0	0	6	2	0	0	0	0	0	0	0	0	0	0	2	0	5	691	0	0	33	NO TAIR10 GENE	NO TAIR10 GENE	Retrotransposon gag protein [0.433]; Peptidase aspartic, eukaryotic predicted [0.056]; Reverse transcriptase [0.006]; Transposon, En/Spm-like [0.001]; Reverse transcriptase, RNA-dependent DNA polymerase [0.001]; Integrase, catalytic core [0.001]; Chromo domain [0.001]	RNA binding (GO:0003723); RNA-directed DNA polymerase activity (GO:0003964); aspartic-type endopeptidase activity (GO:0004190)	DNA integration (GO:0015074); RNA-dependent DNA replication (GO:0006278); proteolysis (GO:0006508)	NULL
comp144562_c0_seq2	comp144562_c0	yes		3	A	0	0	4	677	0	0	6	2	0	0	0	0	0	0	0	0	0	0	2	0	5	691	0	0	33	NO TAIR10 GENE	NO TAIR10 GENE	Retrotransposon gag protein [0.433]; Peptidase aspartic, eukaryotic predicted [0.056]; Reverse transcriptase [0.006]; Transposon, En/Spm-like [0.001]; Reverse transcriptase, RNA-dependent DNA polymerase [0.001]; Integrase, catalytic core [0.001]; Chromo domain [0.001]	RNA binding (GO:0003723); RNA-directed DNA polymerase activity (GO:0003964); aspartic-type endopeptidase activity (GO:0004190)	DNA integration (GO:0015074); RNA-dependent DNA replication (GO:0006278); proteolysis (GO:0006508)	NULL
comp155463_c1_seq5	comp155463_c1	yes		3	A	0	0	4	677	0	0	6	2	0	0	0	0	0	0	0	0	0	0	2	0	5	691	0	0	33	NO TAIR10 GENE	NO TAIR10 GENE	Retrotransposon gag protein [0.433]; Peptidase aspartic, eukaryotic predicted [0.056]; Reverse transcriptase [0.006]; Transposon, En/Spm-like [0.001]; Reverse transcriptase, RNA-dependent DNA polymerase [0.001]; Integrase, catalytic core [0.001]; Chromo domain [0.001]	RNA binding (GO:0003723); RNA-directed DNA polymerase activity (GO:0003964); aspartic-type endopeptidase activity (GO:0004190)	DNA integration (GO:0015074); RNA-dependent DNA replication (GO:0006278); proteolysis (GO:0006508)	NULL
comp156413_c0_seq1	comp156413_c0	yes		3	A	0	0	4	677	0	0	6	2	0	0	0	0	0	0	0	0	0	0	2	0	5	691	0	0	33	NO TAIR10 GENE	NO TAIR10 GENE	Retrotransposon gag protein [0.433]; Peptidase aspartic, eukaryotic predicted [0.056]; Reverse transcriptase [0.006]; Transposon, En/Spm-like [0.001]; Reverse transcriptase, RNA-dependent DNA polymerase [0.001]; Integrase, catalytic core [0.001]; Chromo domain [0.001]	RNA binding (GO:0003723); RNA-directed DNA polymerase activity (GO:0003964); aspartic-type endopeptidase activity (GO:0004190)	DNA integration (GO:0015074); RNA-dependent DNA replication (GO:0006278); proteolysis (GO:0006508)	NULL
comp156413_c0_seq3	comp156413_c0	yes		3	A	0	0	4	677	0	0	6	2	0	0	0	0	0	0	0	0	0	0	2	0	5	691	0	0	33	NO TAIR10 GENE	NO TAIR10 GENE	Retrotransposon gag protein [0.433]; Peptidase aspartic, eukaryotic predicted [0.056]; Reverse transcriptase [0.006]; Transposon, En/Spm-like [0.001]; Reverse transcriptase, RNA-dependent DNA polymerase [0.001]; Integrase, catalytic core [0.001]; Chromo domain [0.001]	RNA binding (GO:0003723); RNA-directed DNA polymerase activity (GO:0003964); aspartic-type endopeptidase activity (GO:0004190)	DNA integration (GO:0015074); RNA-dependent DNA replication (GO:0006278); proteolysis (GO:0006508)	NULL
comp156486_c0_seq3	comp156486_c0	yes		3	A	0	0	4	677	0	0	6	2	0	0	0	0	0	0	0	0	0	0	2	0	5	691	0	0	33	NO TAIR10 GENE	NO TAIR10 GENE	Retrotransposon gag protein [0.433]; Peptidase aspartic, eukaryotic predicted [0.056]; Reverse transcriptase [0.006]; Transposon, En/Spm-like [0.001]; Reverse transcriptase, RNA-dependent DNA polymerase [0.001]; Integrase, catalytic core [0.001]; Chromo domain [0.001]	RNA binding (GO:0003723); RNA-directed DNA polymerase activity (GO:0003964); aspartic-type endopeptidase activity (GO:0004190)	DNA integration (GO:0015074); RNA-dependent DNA replication (GO:0006278); proteolysis (GO:0006508)	NULL
comp156486_c0_seq9	comp156486_c0	yes		3	A	0	0	4	677	0	0	6	2	0	0	0	0	0	0	0	0	0	0	2	0	5	691	0	0	33	NO TAIR10 GENE	NO TAIR10 GENE	Retrotransposon gag protein [0.433]; Peptidase aspartic, eukaryotic predicted [0.056]; Reverse transcriptase [0.006]; Transposon, En/Spm-like [0.001]; Reverse transcriptase, RNA-dependent DNA polymerase [0.001]; Integrase, catalytic core [0.001]; Chromo domain [0.001]	RNA binding (GO:0003723); RNA-directed DNA polymerase activity (GO:0003964); aspartic-type endopeptidase activity (GO:0004190)	DNA integration (GO:0015074); RNA-dependent DNA replication (GO:0006278); proteolysis (GO:0006508)	NULL
comp156617_c1_seq1	comp156617_c1	yes		3	A	0	0	4	677	0	0	6	2	0	0	0	0	0	0	0	0	0	0	2	0	5	691	0	0	33	NO TAIR10 GENE	NO TAIR10 GENE	Retrotransposon gag protein [0.433]; Peptidase aspartic, eukaryotic predicted [0.056]; Reverse transcriptase [0.006]; Transposon, En/Spm-like [0.001]; Reverse transcriptase, RNA-dependent DNA polymerase [0.001]; Integrase, catalytic core [0.001]; Chromo domain [0.001]	RNA binding (GO:0003723); RNA-directed DNA polymerase activity (GO:0003964); aspartic-type endopeptidase activity (GO:0004190)	DNA integration (GO:0015074); RNA-dependent DNA replication (GO:0006278); proteolysis (GO:0006508)	NULL
comp174117_c0_seq1	comp174117_c0	no		3	A	0	0	4	677	0	0	6	2	0	0	0	0	0	0	0	0	0	0	2	0	5	691	0	0	33	NO TAIR10 GENE	NO TAIR10 GENE	Retrotransposon gag protein [0.433]; Peptidase aspartic, eukaryotic predicted [0.056]; Reverse transcriptase [0.006]; Transposon, En/Spm-like [0.001]; Reverse transcriptase, RNA-dependent DNA polymerase [0.001]; Integrase, catalytic core [0.001]; Chromo domain [0.001]	RNA binding (GO:0003723); RNA-directed DNA polymerase activity (GO:0003964); aspartic-type endopeptidase activity (GO:0004190)	DNA integration (GO:0015074); RNA-dependent DNA replication (GO:0006278); proteolysis (GO:0006508)	NULL
comp175109_c0_seq1	comp175109_c0	no		3	A	0	0	4	677	0	0	6	2	0	0	0	0	0	0	0	0	0	0	2	0	5	691	0	0	33	NO TAIR10 GENE	NO TAIR10 GENE	Retrotransposon gag protein [0.433]; Peptidase aspartic, eukaryotic predicted [0.056]; Reverse transcriptase [0.006]; Transposon, En/Spm-like [0.001]; Reverse transcriptase, RNA-dependent DNA polymerase [0.001]; Integrase, catalytic core [0.001]; Chromo domain [0.001]	RNA binding (GO:0003723); RNA-directed DNA polymerase activity (GO:0003964); aspartic-type endopeptidase activity (GO:0004190)	DNA integration (GO:0015074); RNA-dependent DNA replication (GO:0006278); proteolysis (GO:0006508)	NULL
comp67485_c0_seq1	comp67485_c0	no		3	A	0	0	4	677	0	0	6	2	0	0	0	0	0	0	0	0	0	0	2	0	5	691	0	0	33	NO TAIR10 GENE	NO TAIR10 GENE	Retrotransposon gag protein [0.433]; Peptidase aspartic, eukaryotic predicted [0.056]; Reverse transcriptase [0.006]; Transposon, En/Spm-like [0.001]; Reverse transcriptase, RNA-dependent DNA polymerase [0.001]; Integrase, catalytic core [0.001]; Chromo domain [0.001]	RNA binding (GO:0003723); RNA-directed DNA polymerase activity (GO:0003964); aspartic-type endopeptidase activity (GO:0004190)	DNA integration (GO:0015074); RNA-dependent DNA replication (GO:0006278); proteolysis (GO:0006508)	NULL
comp104577_c1_seq1	comp104577_c1	no		4	LA	6	4	8	54	42	14	23	43	17	34	79	51	32	44	107	41	49	12	19	6	20	685	3	0	3	EFR	EF-TU receptor | Leucine-rich receptor-like protein kinase family protein | Leucine-rich repeat protein kinase family protein	Leucine-rich repeat [0.977]; Protein kinase, catalytic domain [0.807]; Leucine-rich repeat-containing N-terminal, type 2 [0.772]; Serine-threonine/tyrosine-protein kinase catalytic domain [0.189]; Zinc finger, HIT-type [0.001]; Reverse transcriptase [0.001]; Pep3/Vps18/deep orange [0.001]; O-acyltransferase, WSD1, C-terminal [0.001]; Leucine-rich repeat 2 [0.001]; HCNGP-like [0.001]; Glutamyl/glu…	ATP binding (GO:0005524); RNA binding (GO:0003723); RNA-directed DNA polymerase activity (GO:0003964); aminoacyl-tRNA ligase activity (GO:0004812); diacylglycerol O-acyltransferase activity (GO:0004144); ligase activity, forming aminoacyl-tRNA and related compounds (GO:0016876); nucleotide binding (GO:0000166); protein binding (GO:0005515); protein kinase activity (GO:0004672); transferase activi…	RNA-dependent DNA replication (GO:0006278); intracellular protein transport (GO:0006886); protein phosphorylation (GO:0006468); tRNA aminoacylation (GO:0043039); tRNA aminoacylation for protein translation (GO:0006418); vesicle-mediated transport (GO:0016192)	cytoplasm (GO:0005737)
comp112831_c0_seq1	comp112831_c0	no		4	LA	6	4	8	54	42	14	23	43	17	34	79	51	32	44	107	41	49	12	19	6	20	685	3	0	3	EFR	EF-TU receptor | Leucine-rich receptor-like protein kinase family protein | Leucine-rich repeat protein kinase family protein	Leucine-rich repeat [0.977]; Protein kinase, catalytic domain [0.807]; Leucine-rich repeat-containing N-terminal, type 2 [0.772]; Serine-threonine/tyrosine-protein kinase catalytic domain [0.189]; Zinc finger, HIT-type [0.001]; Reverse transcriptase [0.001]; Pep3/Vps18/deep orange [0.001]; O-acyltransferase, WSD1, C-terminal [0.001]; Leucine-rich repeat 2 [0.001]; HCNGP-like [0.001]; Glutamyl/glu…	ATP binding (GO:0005524); RNA binding (GO:0003723); RNA-directed DNA polymerase activity (GO:0003964); aminoacyl-tRNA ligase activity (GO:0004812); diacylglycerol O-acyltransferase activity (GO:0004144); ligase activity, forming aminoacyl-tRNA and related compounds (GO:0016876); nucleotide binding (GO:0000166); protein binding (GO:0005515); protein kinase activity (GO:0004672); transferase activi…	RNA-dependent DNA replication (GO:0006278); intracellular protein transport (GO:0006886); protein phosphorylation (GO:0006468); tRNA aminoacylation (GO:0043039); tRNA aminoacylation for protein translation (GO:0006418); vesicle-mediated transport (GO:0016192)	cytoplasm (GO:0005737)
comp115428_c0_seq1	comp115428_c0	no		4	LA	6	4	8	54	42	14	23	43	17	34	79	51	32	44	107	41	49	12	19	6	20	685	3	0	3	EFR	EF-TU receptor | Leucine-rich receptor-like protein kinase family protein | Leucine-rich repeat protein kinase family protein	Leucine-rich repeat [0.977]; Protein kinase, catalytic domain [0.807]; Leucine-rich repeat-containing N-terminal, type 2 [0.772]; Serine-threonine/tyrosine-protein kinase catalytic domain [0.189]; Zinc finger, HIT-type [0.001]; Reverse transcriptase [0.001]; Pep3/Vps18/deep orange [0.001]; O-acyltransferase, WSD1, C-terminal [0.001]; Leucine-rich repeat 2 [0.001]; HCNGP-like [0.001]; Glutamyl/glu…	ATP binding (GO:0005524); RNA binding (GO:0003723); RNA-directed DNA polymerase activity (GO:0003964); aminoacyl-tRNA ligase activity (GO:0004812); diacylglycerol O-acyltransferase activity (GO:0004144); ligase activity, forming aminoacyl-tRNA and related compounds (GO:0016876); nucleotide binding (GO:0000166); protein binding (GO:0005515); protein kinase activity (GO:0004672); transferase activi…	RNA-dependent DNA replication (GO:0006278); intracellular protein transport (GO:0006886); protein phosphorylation (GO:0006468); tRNA aminoacylation (GO:0043039); tRNA aminoacylation for protein translation (GO:0006418); vesicle-mediated transport (GO:0016192)	cytoplasm (GO:0005737)
comp116390_c1_seq1	comp116390_c1	yes		4	LA	6	4	8	54	42	14	23	43	17	34	79	51	32	44	107	41	49	12	19	6	20	685	3	0	3	EFR	EF-TU receptor | Leucine-rich receptor-like protein kinase family protein | Leucine-rich repeat protein kinase family protein	Leucine-rich repeat [0.977]; Protein kinase, catalytic domain [0.807]; Leucine-rich repeat-containing N-terminal, type 2 [0.772]; Serine-threonine/tyrosine-protein kinase catalytic domain [0.189]; Zinc finger, HIT-type [0.001]; Reverse transcriptase [0.001]; Pep3/Vps18/deep orange [0.001]; O-acyltransferase, WSD1, C-terminal [0.001]; Leucine-rich repeat 2 [0.001]; HCNGP-like [0.001]; Glutamyl/glu…	ATP binding (GO:0005524); RNA binding (GO:0003723); RNA-directed DNA polymerase activity (GO:0003964); aminoacyl-tRNA ligase activity (GO:0004812); diacylglycerol O-acyltransferase activity (GO:0004144); ligase activity, forming aminoacyl-tRNA and related compounds (GO:0016876); nucleotide binding (GO:0000166); protein binding (GO:0005515); protein kinase activity (GO:0004672); transferase activi…	RNA-dependent DNA replication (GO:0006278); intracellular protein transport (GO:0006886); protein phosphorylation (GO:0006468); tRNA aminoacylation (GO:0043039); tRNA aminoacylation for protein translation (GO:0006418); vesicle-mediated transport (GO:0016192)	cytoplasm (GO:0005737)
comp116849_c0_seq1	comp116849_c0	no		4	LA	6	4	8	54	42	14	23	43	17	34	79	51	32	44	107	41	49	12	19	6	20	685	3	0	3	EFR	EF-TU receptor | Leucine-rich receptor-like protein kinase family protein | Leucine-rich repeat protein kinase family protein	Leucine-rich repeat [0.977]; Protein kinase, catalytic domain [0.807]; Leucine-rich repeat-containing N-terminal, type 2 [0.772]; Serine-threonine/tyrosine-protein kinase catalytic domain [0.189]; Zinc finger, HIT-type [0.001]; Reverse transcriptase [0.001]; Pep3/Vps18/deep orange [0.001]; O-acyltransferase, WSD1, C-terminal [0.001]; Leucine-rich repeat 2 [0.001]; HCNGP-like [0.001]; Glutamyl/glu…	ATP binding (GO:0005524); RNA binding (GO:0003723); RNA-directed DNA polymerase activity (GO:0003964); aminoacyl-tRNA ligase activity (GO:0004812); diacylglycerol O-acyltransferase activity (GO:0004144); ligase activity, forming aminoacyl-tRNA and related compounds (GO:0016876); nucleotide binding (GO:0000166); protein binding (GO:0005515); protein kinase activity (GO:0004672); transferase activi…	RNA-dependent DNA replication (GO:0006278); intracellular protein transport (GO:0006886); protein phosphorylation (GO:0006468); tRNA aminoacylation (GO:0043039); tRNA aminoacylation for protein translation (GO:0006418); vesicle-mediated transport (GO:0016192)	cytoplasm (GO:0005737)
comp121234_c0_seq1	comp121234_c0	no		4	LA	6	4	8	54	42	14	23	43	17	34	79	51	32	44	107	41	49	12	19	6	20	685	3	0	3	EFR	EF-TU receptor | Leucine-rich receptor-like protein kinase family protein | Leucine-rich repeat protein kinase family protein	Leucine-rich repeat [0.977]; Protein kinase, catalytic domain [0.807]; Leucine-rich repeat-containing N-terminal, type 2 [0.772]; Serine-threonine/tyrosine-protein kinase catalytic domain [0.189]; Zinc finger, HIT-type [0.001]; Reverse transcriptase [0.001]; Pep3/Vps18/deep orange [0.001]; O-acyltransferase, WSD1, C-terminal [0.001]; Leucine-rich repeat 2 [0.001]; HCNGP-like [0.001]; Glutamyl/glu…	ATP binding (GO:0005524); RNA binding (GO:0003723); RNA-directed DNA polymerase activity (GO:0003964); aminoacyl-tRNA ligase activity (GO:0004812); diacylglycerol O-acyltransferase activity (GO:0004144); ligase activity, forming aminoacyl-tRNA and related compounds (GO:0016876); nucleotide binding (GO:0000166); protein binding (GO:0005515); protein kinase activity (GO:0004672); transferase activi…	RNA-dependent DNA replication (GO:0006278); intracellular protein transport (GO:0006886); protein phosphorylation (GO:0006468); tRNA aminoacylation (GO:0043039); tRNA aminoacylation for protein translation (GO:0006418); vesicle-mediated transport (GO:0016192)	cytoplasm (GO:0005737)
comp121234_c3_seq2	comp121234_c3	yes		4	LA	6	4	8	54	42	14	23	43	17	34	79	51	32	44	107	41	49	12	19	6	20	685	3	0	3	EFR	EF-TU receptor | Leucine-rich receptor-like protein kinase family protein | Leucine-rich repeat protein kinase family protein	Leucine-rich repeat [0.977]; Protein kinase, catalytic domain [0.807]; Leucine-rich repeat-containing N-terminal, type 2 [0.772]; Serine-threonine/tyrosine-protein kinase catalytic domain [0.189]; Zinc finger, HIT-type [0.001]; Reverse transcriptase [0.001]; Pep3/Vps18/deep orange [0.001]; O-acyltransferase, WSD1, C-terminal [0.001]; Leucine-rich repeat 2 [0.001]; HCNGP-like [0.001]; Glutamyl/glu…	ATP binding (GO:0005524); RNA binding (GO:0003723); RNA-directed DNA polymerase activity (GO:0003964); aminoacyl-tRNA ligase activity (GO:0004812); diacylglycerol O-acyltransferase activity (GO:0004144); ligase activity, forming aminoacyl-tRNA and related compounds (GO:0016876); nucleotide binding (GO:0000166); protein binding (GO:0005515); protein kinase activity (GO:0004672); transferase activi…	RNA-dependent DNA replication (GO:0006278); intracellular protein transport (GO:0006886); protein phosphorylation (GO:0006468); tRNA aminoacylation (GO:0043039); tRNA aminoacylation for protein translation (GO:0006418); vesicle-mediated transport (GO:0016192)	cytoplasm (GO:0005737)
comp128159_c0_seq1	comp128159_c0	yes		4	LA	6	4	8	54	42	14	23	43	17	34	79	51	32	44	107	41	49	12	19	6	20	685	3	0	3	EFR	EF-TU receptor | Leucine-rich receptor-like protein kinase family protein | Leucine-rich repeat protein kinase family protein	Leucine-rich repeat [0.977]; Protein kinase, catalytic domain [0.807]; Leucine-rich repeat-containing N-terminal, type 2 [0.772]; Serine-threonine/tyrosine-protein kinase catalytic domain [0.189]; Zinc finger, HIT-type [0.001]; Reverse transcriptase [0.001]; Pep3/Vps18/deep orange [0.001]; O-acyltransferase, WSD1, C-terminal [0.001]; Leucine-rich repeat 2 [0.001]; HCNGP-like [0.001]; Glutamyl/glu…	ATP binding (GO:0005524); RNA binding (GO:0003723); RNA-directed DNA polymerase activity (GO:0003964); aminoacyl-tRNA ligase activity (GO:0004812); diacylglycerol O-acyltransferase activity (GO:0004144); ligase activity, forming aminoacyl-tRNA and related compounds (GO:0016876); nucleotide binding (GO:0000166); protein binding (GO:0005515); protein kinase activity (GO:0004672); transferase activi…	RNA-dependent DNA replication (GO:0006278); intracellular protein transport (GO:0006886); protein phosphorylation (GO:0006468); tRNA aminoacylation (GO:0043039); tRNA aminoacylation for protein translation (GO:0006418); vesicle-mediated transport (GO:0016192)	cytoplasm (GO:0005737)
comp130957_c0_seq1	comp130957_c0	no		4	LA	6	4	8	54	42	14	23	43	17	34	79	51	32	44	107	41	49	12	19	6	20	685	3	0	3	EFR	EF-TU receptor | Leucine-rich receptor-like protein kinase family protein | Leucine-rich repeat protein kinase family protein	Leucine-rich repeat [0.977]; Protein kinase, catalytic domain [0.807]; Leucine-rich repeat-containing N-terminal, type 2 [0.772]; Serine-threonine/tyrosine-protein kinase catalytic domain [0.189]; Zinc finger, HIT-type [0.001]; Reverse transcriptase [0.001]; Pep3/Vps18/deep orange [0.001]; O-acyltransferase, WSD1, C-terminal [0.001]; Leucine-rich repeat 2 [0.001]; HCNGP-like [0.001]; Glutamyl/glu…	ATP binding (GO:0005524); RNA binding (GO:0003723); RNA-directed DNA polymerase activity (GO:0003964); aminoacyl-tRNA ligase activity (GO:0004812); diacylglycerol O-acyltransferase activity (GO:0004144); ligase activity, forming aminoacyl-tRNA and related compounds (GO:0016876); nucleotide binding (GO:0000166); protein binding (GO:0005515); protein kinase activity (GO:0004672); transferase activi…	RNA-dependent DNA replication (GO:0006278); intracellular protein transport (GO:0006886); protein phosphorylation (GO:0006468); tRNA aminoacylation (GO:0043039); tRNA aminoacylation for protein translation (GO:0006418); vesicle-mediated transport (GO:0016192)	cytoplasm (GO:0005737)
comp131897_c2_seq1	comp131897_c2	no		4	LA	6	4	8	54	42	14	23	43	17	34	79	51	32	44	107	41	49	12	19	6	20	685	3	0	3	EFR	EF-TU receptor | Leucine-rich receptor-like protein kinase family protein | Leucine-rich repeat protein kinase family protein	Leucine-rich repeat [0.977]; Protein kinase, catalytic domain [0.807]; Leucine-rich repeat-containing N-terminal, type 2 [0.772]; Serine-threonine/tyrosine-protein kinase catalytic domain [0.189]; Zinc finger, HIT-type [0.001]; Reverse transcriptase [0.001]; Pep3/Vps18/deep orange [0.001]; O-acyltransferase, WSD1, C-terminal [0.001]; Leucine-rich repeat 2 [0.001]; HCNGP-like [0.001]; Glutamyl/glu…	ATP binding (GO:0005524); RNA binding (GO:0003723); RNA-directed DNA polymerase activity (GO:0003964); aminoacyl-tRNA ligase activity (GO:0004812); diacylglycerol O-acyltransferase activity (GO:0004144); ligase activity, forming aminoacyl-tRNA and related compounds (GO:0016876); nucleotide binding (GO:0000166); protein binding (GO:0005515); protein kinase activity (GO:0004672); transferase activi…	RNA-dependent DNA replication (GO:0006278); intracellular protein transport (GO:0006886); protein phosphorylation (GO:0006468); tRNA aminoacylation (GO:0043039); tRNA aminoacylation for protein translation (GO:0006418); vesicle-mediated transport (GO:0016192)	cytoplasm (GO:0005737)
comp132053_c1_seq1	comp132053_c1	no		4	LA	6	4	8	54	42	14	23	43	17	34	79	51	32	44	107	41	49	12	19	6	20	685	3	0	3	EFR	EF-TU receptor | Leucine-rich receptor-like protein kinase family protein | Leucine-rich repeat protein kinase family protein	Leucine-rich repeat [0.977]; Protein kinase, catalytic domain [0.807]; Leucine-rich repeat-containing N-terminal, type 2 [0.772]; Serine-threonine/tyrosine-protein kinase catalytic domain [0.189]; Zinc finger, HIT-type [0.001]; Reverse transcriptase [0.001]; Pep3/Vps18/deep orange [0.001]; O-acyltransferase, WSD1, C-terminal [0.001]; Leucine-rich repeat 2 [0.001]; HCNGP-like [0.001]; Glutamyl/glu…	ATP binding (GO:0005524); RNA binding (GO:0003723); RNA-directed DNA polymerase activity (GO:0003964); aminoacyl-tRNA ligase activity (GO:0004812); diacylglycerol O-acyltransferase activity (GO:0004144); ligase activity, forming aminoacyl-tRNA and related compounds (GO:0016876); nucleotide binding (GO:0000166); protein binding (GO:0005515); protein kinase activity (GO:0004672); transferase activi…	RNA-dependent DNA replication (GO:0006278); intracellular protein transport (GO:0006886); protein phosphorylation (GO:0006468); tRNA aminoacylation (GO:0043039); tRNA aminoacylation for protein translation (GO:0006418); vesicle-mediated transport (GO:0016192)	cytoplasm (GO:0005737)
comp132557_c0_seq1	comp132557_c0	no		4	LA	6	4	8	54	42	14	23	43	17	34	79	51	32	44	107	41	49	12	19	6	20	685	3	0	3	EFR	EF-TU receptor | Leucine-rich receptor-like protein kinase family protein | Leucine-rich repeat protein kinase family protein	Leucine-rich repeat [0.977]; Protein kinase, catalytic domain [0.807]; Leucine-rich repeat-containing N-terminal, type 2 [0.772]; Serine-threonine/tyrosine-protein kinase catalytic domain [0.189]; Zinc finger, HIT-type [0.001]; Reverse transcriptase [0.001]; Pep3/Vps18/deep orange [0.001]; O-acyltransferase, WSD1, C-terminal [0.001]; Leucine-rich repeat 2 [0.001]; HCNGP-like [0.001]; Glutamyl/glu…	ATP binding (GO:0005524); RNA binding (GO:0003723); RNA-directed DNA polymerase activity (GO:0003964); aminoacyl-tRNA ligase activity (GO:0004812); diacylglycerol O-acyltransferase activity (GO:0004144); ligase activity, forming aminoacyl-tRNA and related compounds (GO:0016876); nucleotide binding (GO:0000166); protein binding (GO:0005515); protein kinase activity (GO:0004672); transferase activi…	RNA-dependent DNA replication (GO:0006278); intracellular protein transport (GO:0006886); protein phosphorylation (GO:0006468); tRNA aminoacylation (GO:0043039); tRNA aminoacylation for protein translation (GO:0006418); vesicle-mediated transport (GO:0016192)	cytoplasm (GO:0005737)
comp132557_c0_seq2	comp132557_c0	no		4	LA	6	4	8	54	42	14	23	43	17	34	79	51	32	44	107	41	49	12	19	6	20	685	3	0	3	EFR	EF-TU receptor | Leucine-rich receptor-like protein kinase family protein | Leucine-rich repeat protein kinase family protein	Leucine-rich repeat [0.977]; Protein kinase, catalytic domain [0.807]; Leucine-rich repeat-containing N-terminal, type 2 [0.772]; Serine-threonine/tyrosine-protein kinase catalytic domain [0.189]; Zinc finger, HIT-type [0.001]; Reverse transcriptase [0.001]; Pep3/Vps18/deep orange [0.001]; O-acyltransferase, WSD1, C-terminal [0.001]; Leucine-rich repeat 2 [0.001]; HCNGP-like [0.001]; Glutamyl/glu…	ATP binding (GO:0005524); RNA binding (GO:0003723); RNA-directed DNA polymerase activity (GO:0003964); aminoacyl-tRNA ligase activity (GO:0004812); diacylglycerol O-acyltransferase activity (GO:0004144); ligase activity, forming aminoacyl-tRNA and related compounds (GO:0016876); nucleotide binding (GO:0000166); protein binding (GO:0005515); protein kinase activity (GO:0004672); transferase activi…	RNA-dependent DNA replication (GO:0006278); intracellular protein transport (GO:0006886); protein phosphorylation (GO:0006468); tRNA aminoacylation (GO:0043039); tRNA aminoacylation for protein translation (GO:0006418); vesicle-mediated transport (GO:0016192)	cytoplasm (GO:0005737)
comp136482_c0_seq1	comp136482_c0	yes		4	LA	6	4	8	54	42	14	23	43	17	34	79	51	32	44	107	41	49	12	19	6	20	685	3	0	3	EFR	EF-TU receptor | Leucine-rich receptor-like protein kinase family protein | Leucine-rich repeat protein kinase family protein	Leucine-rich repeat [0.977]; Protein kinase, catalytic domain [0.807]; Leucine-rich repeat-containing N-terminal, type 2 [0.772]; Serine-threonine/tyrosine-protein kinase catalytic domain [0.189]; Zinc finger, HIT-type [0.001]; Reverse transcriptase [0.001]; Pep3/Vps18/deep orange [0.001]; O-acyltransferase, WSD1, C-terminal [0.001]; Leucine-rich repeat 2 [0.001]; HCNGP-like [0.001]; Glutamyl/glu…	ATP binding (GO:0005524); RNA binding (GO:0003723); RNA-directed DNA polymerase activity (GO:0003964); aminoacyl-tRNA ligase activity (GO:0004812); diacylglycerol O-acyltransferase activity (GO:0004144); ligase activity, forming aminoacyl-tRNA and related compounds (GO:0016876); nucleotide binding (GO:0000166); protein binding (GO:0005515); protein kinase activity (GO:0004672); transferase activi…	RNA-dependent DNA replication (GO:0006278); intracellular protein transport (GO:0006886); protein phosphorylation (GO:0006468); tRNA aminoacylation (GO:0043039); tRNA aminoacylation for protein translation (GO:0006418); vesicle-mediated transport (GO:0016192)	cytoplasm (GO:0005737)
comp137187_c0_seq10	comp137187_c0	yes	sporophyte specific	4	LA	6	4	8	54	42	14	23	43	17	34	79	51	32	44	107	41	49	12	19	6	20	685	3	0	3	EFR	EF-TU receptor | Leucine-rich receptor-like protein kinase family protein | Leucine-rich repeat protein kinase family protein	Leucine-rich repeat [0.977]; Protein kinase, catalytic domain [0.807]; Leucine-rich repeat-containing N-terminal, type 2 [0.772]; Serine-threonine/tyrosine-protein kinase catalytic domain [0.189]; Zinc finger, HIT-type [0.001]; Reverse transcriptase [0.001]; Pep3/Vps18/deep orange [0.001]; O-acyltransferase, WSD1, C-terminal [0.001]; Leucine-rich repeat 2 [0.001]; HCNGP-like [0.001]; Glutamyl/glu…	ATP binding (GO:0005524); RNA binding (GO:0003723); RNA-directed DNA polymerase activity (GO:0003964); aminoacyl-tRNA ligase activity (GO:0004812); diacylglycerol O-acyltransferase activity (GO:0004144); ligase activity, forming aminoacyl-tRNA and related compounds (GO:0016876); nucleotide binding (GO:0000166); protein binding (GO:0005515); protein kinase activity (GO:0004672); transferase activi…	RNA-dependent DNA replication (GO:0006278); intracellular protein transport (GO:0006886); protein phosphorylation (GO:0006468); tRNA aminoacylation (GO:0043039); tRNA aminoacylation for protein translation (GO:0006418); vesicle-mediated transport (GO:0016192)	cytoplasm (GO:0005737)
comp137187_c0_seq2	comp137187_c0	yes	sporophyte specific	4	LA	6	4	8	54	42	14	23	43	17	34	79	51	32	44	107	41	49	12	19	6	20	685	3	0	3	EFR	EF-TU receptor | Leucine-rich receptor-like protein kinase family protein | Leucine-rich repeat protein kinase family protein	Leucine-rich repeat [0.977]; Protein kinase, catalytic domain [0.807]; Leucine-rich repeat-containing N-terminal, type 2 [0.772]; Serine-threonine/tyrosine-protein kinase catalytic domain [0.189]; Zinc finger, HIT-type [0.001]; Reverse transcriptase [0.001]; Pep3/Vps18/deep orange [0.001]; O-acyltransferase, WSD1, C-terminal [0.001]; Leucine-rich repeat 2 [0.001]; HCNGP-like [0.001]; Glutamyl/glu…	ATP binding (GO:0005524); RNA binding (GO:0003723); RNA-directed DNA polymerase activity (GO:0003964); aminoacyl-tRNA ligase activity (GO:0004812); diacylglycerol O-acyltransferase activity (GO:0004144); ligase activity, forming aminoacyl-tRNA and related compounds (GO:0016876); nucleotide binding (GO:0000166); protein binding (GO:0005515); protein kinase activity (GO:0004672); transferase activi…	RNA-dependent DNA replication (GO:0006278); intracellular protein transport (GO:0006886); protein phosphorylation (GO:0006468); tRNA aminoacylation (GO:0043039); tRNA aminoacylation for protein translation (GO:0006418); vesicle-mediated transport (GO:0016192)	cytoplasm (GO:0005737)
comp138877_c2_seq1	comp138877_c2	yes		4	LA	6	4	8	54	42	14	23	43	17	34	79	51	32	44	107	41	49	12	19	6	20	685	3	0	3	EFR	EF-TU receptor | Leucine-rich receptor-like protein kinase family protein | Leucine-rich repeat protein kinase family protein	Leucine-rich repeat [0.977]; Protein kinase, catalytic domain [0.807]; Leucine-rich repeat-containing N-terminal, type 2 [0.772]; Serine-threonine/tyrosine-protein kinase catalytic domain [0.189]; Zinc finger, HIT-type [0.001]; Reverse transcriptase [0.001]; Pep3/Vps18/deep orange [0.001]; O-acyltransferase, WSD1, C-terminal [0.001]; Leucine-rich repeat 2 [0.001]; HCNGP-like [0.001]; Glutamyl/glu…	ATP binding (GO:0005524); RNA binding (GO:0003723); RNA-directed DNA polymerase activity (GO:0003964); aminoacyl-tRNA ligase activity (GO:0004812); diacylglycerol O-acyltransferase activity (GO:0004144); ligase activity, forming aminoacyl-tRNA and related compounds (GO:0016876); nucleotide binding (GO:0000166); protein binding (GO:0005515); protein kinase activity (GO:0004672); transferase activi…	RNA-dependent DNA replication (GO:0006278); intracellular protein transport (GO:0006886); protein phosphorylation (GO:0006468); tRNA aminoacylation (GO:0043039); tRNA aminoacylation for protein translation (GO:0006418); vesicle-mediated transport (GO:0016192)	cytoplasm (GO:0005737)
comp139589_c0_seq1	comp139589_c0	yes		4	LA	6	4	8	54	42	14	23	43	17	34	79	51	32	44	107	41	49	12	19	6	20	685	3	0	3	EFR	EF-TU receptor | Leucine-rich receptor-like protein kinase family protein | Leucine-rich repeat protein kinase family protein	Leucine-rich repeat [0.977]; Protein kinase, catalytic domain [0.807]; Leucine-rich repeat-containing N-terminal, type 2 [0.772]; Serine-threonine/tyrosine-protein kinase catalytic domain [0.189]; Zinc finger, HIT-type [0.001]; Reverse transcriptase [0.001]; Pep3/Vps18/deep orange [0.001]; O-acyltransferase, WSD1, C-terminal [0.001]; Leucine-rich repeat 2 [0.001]; HCNGP-like [0.001]; Glutamyl/glu…	ATP binding (GO:0005524); RNA binding (GO:0003723); RNA-directed DNA polymerase activity (GO:0003964); aminoacyl-tRNA ligase activity (GO:0004812); diacylglycerol O-acyltransferase activity (GO:0004144); ligase activity, forming aminoacyl-tRNA and related compounds (GO:0016876); nucleotide binding (GO:0000166); protein binding (GO:0005515); protein kinase activity (GO:0004672); transferase activi…	RNA-dependent DNA replication (GO:0006278); intracellular protein transport (GO:0006886); protein phosphorylation (GO:0006468); tRNA aminoacylation (GO:0043039); tRNA aminoacylation for protein translation (GO:0006418); vesicle-mediated transport (GO:0016192)	cytoplasm (GO:0005737)
comp139589_c0_seq2	comp139589_c0	yes		4	LA	6	4	8	54	42	14	23	43	17	34	79	51	32	44	107	41	49	12	19	6	20	685	3	0	3	EFR	EF-TU receptor | Leucine-rich receptor-like protein kinase family protein | Leucine-rich repeat protein kinase family protein	Leucine-rich repeat [0.977]; Protein kinase, catalytic domain [0.807]; Leucine-rich repeat-containing N-terminal, type 2 [0.772]; Serine-threonine/tyrosine-protein kinase catalytic domain [0.189]; Zinc finger, HIT-type [0.001]; Reverse transcriptase [0.001]; Pep3/Vps18/deep orange [0.001]; O-acyltransferase, WSD1, C-terminal [0.001]; Leucine-rich repeat 2 [0.001]; HCNGP-like [0.001]; Glutamyl/glu…	ATP binding (GO:0005524); RNA binding (GO:0003723); RNA-directed DNA polymerase activity (GO:0003964); aminoacyl-tRNA ligase activity (GO:0004812); diacylglycerol O-acyltransferase activity (GO:0004144); ligase activity, forming aminoacyl-tRNA and related compounds (GO:0016876); nucleotide binding (GO:0000166); protein binding (GO:0005515); protein kinase activity (GO:0004672); transferase activi…	RNA-dependent DNA replication (GO:0006278); intracellular protein transport (GO:0006886); protein phosphorylation (GO:0006468); tRNA aminoacylation (GO:0043039); tRNA aminoacylation for protein translation (GO:0006418); vesicle-mediated transport (GO:0016192)	cytoplasm (GO:0005737)
comp140707_c0_seq1	comp140707_c0	yes		4	LA	6	4	8	54	42	14	23	43	17	34	79	51	32	44	107	41	49	12	19	6	20	685	3	0	3	EFR	EF-TU receptor | Leucine-rich receptor-like protein kinase family protein | Leucine-rich repeat protein kinase family protein	Leucine-rich repeat [0.977]; Protein kinase, catalytic domain [0.807]; Leucine-rich repeat-containing N-terminal, type 2 [0.772]; Serine-threonine/tyrosine-protein kinase catalytic domain [0.189]; Zinc finger, HIT-type [0.001]; Reverse transcriptase [0.001]; Pep3/Vps18/deep orange [0.001]; O-acyltransferase, WSD1, C-terminal [0.001]; Leucine-rich repeat 2 [0.001]; HCNGP-like [0.001]; Glutamyl/glu…	ATP binding (GO:0005524); RNA binding (GO:0003723); RNA-directed DNA polymerase activity (GO:0003964); aminoacyl-tRNA ligase activity (GO:0004812); diacylglycerol O-acyltransferase activity (GO:0004144); ligase activity, forming aminoacyl-tRNA and related compounds (GO:0016876); nucleotide binding (GO:0000166); protein binding (GO:0005515); protein kinase activity (GO:0004672); transferase activi…	RNA-dependent DNA replication (GO:0006278); intracellular protein transport (GO:0006886); protein phosphorylation (GO:0006468); tRNA aminoacylation (GO:0043039); tRNA aminoacylation for protein translation (GO:0006418); vesicle-mediated transport (GO:0016192)	cytoplasm (GO:0005737)
comp140707_c0_seq2	comp140707_c0	yes		4	LA	6	4	8	54	42	14	23	43	17	34	79	51	32	44	107	41	49	12	19	6	20	685	3	0	3	EFR	EF-TU receptor | Leucine-rich receptor-like protein kinase family protein | Leucine-rich repeat protein kinase family protein	Leucine-rich repeat [0.977]; Protein kinase, catalytic domain [0.807]; Leucine-rich repeat-containing N-terminal, type 2 [0.772]; Serine-threonine/tyrosine-protein kinase catalytic domain [0.189]; Zinc finger, HIT-type [0.001]; Reverse transcriptase [0.001]; Pep3/Vps18/deep orange [0.001]; O-acyltransferase, WSD1, C-terminal [0.001]; Leucine-rich repeat 2 [0.001]; HCNGP-like [0.001]; Glutamyl/glu…	ATP binding (GO:0005524); RNA binding (GO:0003723); RNA-directed DNA polymerase activity (GO:0003964); aminoacyl-tRNA ligase activity (GO:0004812); diacylglycerol O-acyltransferase activity (GO:0004144); ligase activity, forming aminoacyl-tRNA and related compounds (GO:0016876); nucleotide binding (GO:0000166); protein binding (GO:0005515); protein kinase activity (GO:0004672); transferase activi…	RNA-dependent DNA replication (GO:0006278); intracellular protein transport (GO:0006886); protein phosphorylation (GO:0006468); tRNA aminoacylation (GO:0043039); tRNA aminoacylation for protein translation (GO:0006418); vesicle-mediated transport (GO:0016192)	cytoplasm (GO:0005737)
comp140707_c0_seq3	comp140707_c0	yes		4	LA	6	4	8	54	42	14	23	43	17	34	79	51	32	44	107	41	49	12	19	6	20	685	3	0	3	EFR	EF-TU receptor | Leucine-rich receptor-like protein kinase family protein | Leucine-rich repeat protein kinase family protein	Leucine-rich repeat [0.977]; Protein kinase, catalytic domain [0.807]; Leucine-rich repeat-containing N-terminal, type 2 [0.772]; Serine-threonine/tyrosine-protein kinase catalytic domain [0.189]; Zinc finger, HIT-type [0.001]; Reverse transcriptase [0.001]; Pep3/Vps18/deep orange [0.001]; O-acyltransferase, WSD1, C-terminal [0.001]; Leucine-rich repeat 2 [0.001]; HCNGP-like [0.001]; Glutamyl/glu…	ATP binding (GO:0005524); RNA binding (GO:0003723); RNA-directed DNA polymerase activity (GO:0003964); aminoacyl-tRNA ligase activity (GO:0004812); diacylglycerol O-acyltransferase activity (GO:0004144); ligase activity, forming aminoacyl-tRNA and related compounds (GO:0016876); nucleotide binding (GO:0000166); protein binding (GO:0005515); protein kinase activity (GO:0004672); transferase activi…	RNA-dependent DNA replication (GO:0006278); intracellular protein transport (GO:0006886); protein phosphorylation (GO:0006468); tRNA aminoacylation (GO:0043039); tRNA aminoacylation for protein translation (GO:0006418); vesicle-mediated transport (GO:0016192)	cytoplasm (GO:0005737)
comp140707_c0_seq4	comp140707_c0	yes		4	LA	6	4	8	54	42	14	23	43	17	34	79	51	32	44	107	41	49	12	19	6	20	685	3	0	3	EFR	EF-TU receptor | Leucine-rich receptor-like protein kinase family protein | Leucine-rich repeat protein kinase family protein	Leucine-rich repeat [0.977]; Protein kinase, catalytic domain [0.807]; Leucine-rich repeat-containing N-terminal, type 2 [0.772]; Serine-threonine/tyrosine-protein kinase catalytic domain [0.189]; Zinc finger, HIT-type [0.001]; Reverse transcriptase [0.001]; Pep3/Vps18/deep orange [0.001]; O-acyltransferase, WSD1, C-terminal [0.001]; Leucine-rich repeat 2 [0.001]; HCNGP-like [0.001]; Glutamyl/glu…	ATP binding (GO:0005524); RNA binding (GO:0003723); RNA-directed DNA polymerase activity (GO:0003964); aminoacyl-tRNA ligase activity (GO:0004812); diacylglycerol O-acyltransferase activity (GO:0004144); ligase activity, forming aminoacyl-tRNA and related compounds (GO:0016876); nucleotide binding (GO:0000166); protein binding (GO:0005515); protein kinase activity (GO:0004672); transferase activi…	RNA-dependent DNA replication (GO:0006278); intracellular protein transport (GO:0006886); protein phosphorylation (GO:0006468); tRNA aminoacylation (GO:0043039); tRNA aminoacylation for protein translation (GO:0006418); vesicle-mediated transport (GO:0016192)	cytoplasm (GO:0005737)
comp141570_c1_seq1	comp141570_c1	yes		4	LA	6	4	8	54	42	14	23	43	17	34	79	51	32	44	107	41	49	12	19	6	20	685	3	0	3	EFR	EF-TU receptor | Leucine-rich receptor-like protein kinase family protein | Leucine-rich repeat protein kinase family protein	Leucine-rich repeat [0.977]; Protein kinase, catalytic domain [0.807]; Leucine-rich repeat-containing N-terminal, type 2 [0.772]; Serine-threonine/tyrosine-protein kinase catalytic domain [0.189]; Zinc finger, HIT-type [0.001]; Reverse transcriptase [0.001]; Pep3/Vps18/deep orange [0.001]; O-acyltransferase, WSD1, C-terminal [0.001]; Leucine-rich repeat 2 [0.001]; HCNGP-like [0.001]; Glutamyl/glu…	ATP binding (GO:0005524); RNA binding (GO:0003723); RNA-directed DNA polymerase activity (GO:0003964); aminoacyl-tRNA ligase activity (GO:0004812); diacylglycerol O-acyltransferase activity (GO:0004144); ligase activity, forming aminoacyl-tRNA and related compounds (GO:0016876); nucleotide binding (GO:0000166); protein binding (GO:0005515); protein kinase activity (GO:0004672); transferase activi…	RNA-dependent DNA replication (GO:0006278); intracellular protein transport (GO:0006886); protein phosphorylation (GO:0006468); tRNA aminoacylation (GO:0043039); tRNA aminoacylation for protein translation (GO:0006418); vesicle-mediated transport (GO:0016192)	cytoplasm (GO:0005737)
comp141570_c1_seq2	comp141570_c1	yes		4	LA	6	4	8	54	42	14	23	43	17	34	79	51	32	44	107	41	49	12	19	6	20	685	3	0	3	EFR	EF-TU receptor | Leucine-rich receptor-like protein kinase family protein | Leucine-rich repeat protein kinase family protein	Leucine-rich repeat [0.977]; Protein kinase, catalytic domain [0.807]; Leucine-rich repeat-containing N-terminal, type 2 [0.772]; Serine-threonine/tyrosine-protein kinase catalytic domain [0.189]; Zinc finger, HIT-type [0.001]; Reverse transcriptase [0.001]; Pep3/Vps18/deep orange [0.001]; O-acyltransferase, WSD1, C-terminal [0.001]; Leucine-rich repeat 2 [0.001]; HCNGP-like [0.001]; Glutamyl/glu…	ATP binding (GO:0005524); RNA binding (GO:0003723); RNA-directed DNA polymerase activity (GO:0003964); aminoacyl-tRNA ligase activity (GO:0004812); diacylglycerol O-acyltransferase activity (GO:0004144); ligase activity, forming aminoacyl-tRNA and related compounds (GO:0016876); nucleotide binding (GO:0000166); protein binding (GO:0005515); protein kinase activity (GO:0004672); transferase activi…	RNA-dependent DNA replication (GO:0006278); intracellular protein transport (GO:0006886); protein phosphorylation (GO:0006468); tRNA aminoacylation (GO:0043039); tRNA aminoacylation for protein translation (GO:0006418); vesicle-mediated transport (GO:0016192)	cytoplasm (GO:0005737)
comp142256_c1_seq1	comp142256_c1	yes		4	LA	6	4	8	54	42	14	23	43	17	34	79	51	32	44	107	41	49	12	19	6	20	685	3	0	3	EFR	EF-TU receptor | Leucine-rich receptor-like protein kinase family protein | Leucine-rich repeat protein kinase family protein	Leucine-rich repeat [0.977]; Protein kinase, catalytic domain [0.807]; Leucine-rich repeat-containing N-terminal, type 2 [0.772]; Serine-threonine/tyrosine-protein kinase catalytic domain [0.189]; Zinc finger, HIT-type [0.001]; Reverse transcriptase [0.001]; Pep3/Vps18/deep orange [0.001]; O-acyltransferase, WSD1, C-terminal [0.001]; Leucine-rich repeat 2 [0.001]; HCNGP-like [0.001]; Glutamyl/glu…	ATP binding (GO:0005524); RNA binding (GO:0003723); RNA-directed DNA polymerase activity (GO:0003964); aminoacyl-tRNA ligase activity (GO:0004812); diacylglycerol O-acyltransferase activity (GO:0004144); ligase activity, forming aminoacyl-tRNA and related compounds (GO:0016876); nucleotide binding (GO:0000166); protein binding (GO:0005515); protein kinase activity (GO:0004672); transferase activi…	RNA-dependent DNA replication (GO:0006278); intracellular protein transport (GO:0006886); protein phosphorylation (GO:0006468); tRNA aminoacylation (GO:0043039); tRNA aminoacylation for protein translation (GO:0006418); vesicle-mediated transport (GO:0016192)	cytoplasm (GO:0005737)
comp142419_c0_seq8	comp142419_c0	yes		4	LA	6	4	8	54	42	14	23	43	17	34	79	51	32	44	107	41	49	12	19	6	20	685	3	0	3	EFR	EF-TU receptor | Leucine-rich receptor-like protein kinase family protein | Leucine-rich repeat protein kinase family protein	Leucine-rich repeat [0.977]; Protein kinase, catalytic domain [0.807]; Leucine-rich repeat-containing N-terminal, type 2 [0.772]; Serine-threonine/tyrosine-protein kinase catalytic domain [0.189]; Zinc finger, HIT-type [0.001]; Reverse transcriptase [0.001]; Pep3/Vps18/deep orange [0.001]; O-acyltransferase, WSD1, C-terminal [0.001]; Leucine-rich repeat 2 [0.001]; HCNGP-like [0.001]; Glutamyl/glu…	ATP binding (GO:0005524); RNA binding (GO:0003723); RNA-directed DNA polymerase activity (GO:0003964); aminoacyl-tRNA ligase activity (GO:0004812); diacylglycerol O-acyltransferase activity (GO:0004144); ligase activity, forming aminoacyl-tRNA and related compounds (GO:0016876); nucleotide binding (GO:0000166); protein binding (GO:0005515); protein kinase activity (GO:0004672); transferase activi…	RNA-dependent DNA replication (GO:0006278); intracellular protein transport (GO:0006886); protein phosphorylation (GO:0006468); tRNA aminoacylation (GO:0043039); tRNA aminoacylation for protein translation (GO:0006418); vesicle-mediated transport (GO:0016192)	cytoplasm (GO:0005737)
comp142598_c1_seq1	comp142598_c1	yes	sporophyte up-regulated	4	LA	6	4	8	54	42	14	23	43	17	34	79	51	32	44	107	41	49	12	19	6	20	685	3	0	3	EFR	EF-TU receptor | Leucine-rich receptor-like protein kinase family protein | Leucine-rich repeat protein kinase family protein	Leucine-rich repeat [0.977]; Protein kinase, catalytic domain [0.807]; Leucine-rich repeat-containing N-terminal, type 2 [0.772]; Serine-threonine/tyrosine-protein kinase catalytic domain [0.189]; Zinc finger, HIT-type [0.001]; Reverse transcriptase [0.001]; Pep3/Vps18/deep orange [0.001]; O-acyltransferase, WSD1, C-terminal [0.001]; Leucine-rich repeat 2 [0.001]; HCNGP-like [0.001]; Glutamyl/glu…	ATP binding (GO:0005524); RNA binding (GO:0003723); RNA-directed DNA polymerase activity (GO:0003964); aminoacyl-tRNA ligase activity (GO:0004812); diacylglycerol O-acyltransferase activity (GO:0004144); ligase activity, forming aminoacyl-tRNA and related compounds (GO:0016876); nucleotide binding (GO:0000166); protein binding (GO:0005515); protein kinase activity (GO:0004672); transferase activi…	RNA-dependent DNA replication (GO:0006278); intracellular protein transport (GO:0006886); protein phosphorylation (GO:0006468); tRNA aminoacylation (GO:0043039); tRNA aminoacylation for protein translation (GO:0006418); vesicle-mediated transport (GO:0016192)	cytoplasm (GO:0005737)
comp142598_c1_seq2	comp142598_c1	yes	sporophyte up-regulated	4	LA	6	4	8	54	42	14	23	43	17	34	79	51	32	44	107	41	49	12	19	6	20	685	3	0	3	EFR	EF-TU receptor | Leucine-rich receptor-like protein kinase family protein | Leucine-rich repeat protein kinase family protein	Leucine-rich repeat [0.977]; Protein kinase, catalytic domain [0.807]; Leucine-rich repeat-containing N-terminal, type 2 [0.772]; Serine-threonine/tyrosine-protein kinase catalytic domain [0.189]; Zinc finger, HIT-type [0.001]; Reverse transcriptase [0.001]; Pep3/Vps18/deep orange [0.001]; O-acyltransferase, WSD1, C-terminal [0.001]; Leucine-rich repeat 2 [0.001]; HCNGP-like [0.001]; Glutamyl/glu…	ATP binding (GO:0005524); RNA binding (GO:0003723); RNA-directed DNA polymerase activity (GO:0003964); aminoacyl-tRNA ligase activity (GO:0004812); diacylglycerol O-acyltransferase activity (GO:0004144); ligase activity, forming aminoacyl-tRNA and related compounds (GO:0016876); nucleotide binding (GO:0000166); protein binding (GO:0005515); protein kinase activity (GO:0004672); transferase activi…	RNA-dependent DNA replication (GO:0006278); intracellular protein transport (GO:0006886); protein phosphorylation (GO:0006468); tRNA aminoacylation (GO:0043039); tRNA aminoacylation for protein translation (GO:0006418); vesicle-mediated transport (GO:0016192)	cytoplasm (GO:0005737)
comp142598_c1_seq3	comp142598_c1	yes	sporophyte up-regulated	4	LA	6	4	8	54	42	14	23	43	17	34	79	51	32	44	107	41	49	12	19	6	20	685	3	0	3	EFR	EF-TU receptor | Leucine-rich receptor-like protein kinase family protein | Leucine-rich repeat protein kinase family protein	Leucine-rich repeat [0.977]; Protein kinase, catalytic domain [0.807]; Leucine-rich repeat-containing N-terminal, type 2 [0.772]; Serine-threonine/tyrosine-protein kinase catalytic domain [0.189]; Zinc finger, HIT-type [0.001]; Reverse transcriptase [0.001]; Pep3/Vps18/deep orange [0.001]; O-acyltransferase, WSD1, C-terminal [0.001]; Leucine-rich repeat 2 [0.001]; HCNGP-like [0.001]; Glutamyl/glu…	ATP binding (GO:0005524); RNA binding (GO:0003723); RNA-directed DNA polymerase activity (GO:0003964); aminoacyl-tRNA ligase activity (GO:0004812); diacylglycerol O-acyltransferase activity (GO:0004144); ligase activity, forming aminoacyl-tRNA and related compounds (GO:0016876); nucleotide binding (GO:0000166); protein binding (GO:0005515); protein kinase activity (GO:0004672); transferase activi…	RNA-dependent DNA replication (GO:0006278); intracellular protein transport (GO:0006886); protein phosphorylation (GO:0006468); tRNA aminoacylation (GO:0043039); tRNA aminoacylation for protein translation (GO:0006418); vesicle-mediated transport (GO:0016192)	cytoplasm (GO:0005737)
comp143186_c0_seq1	comp143186_c0	yes		4	LA	6	4	8	54	42	14	23	43	17	34	79	51	32	44	107	41	49	12	19	6	20	685	3	0	3	EFR	EF-TU receptor | Leucine-rich receptor-like protein kinase family protein | Leucine-rich repeat protein kinase family protein	Leucine-rich repeat [0.977]; Protein kinase, catalytic domain [0.807]; Leucine-rich repeat-containing N-terminal, type 2 [0.772]; Serine-threonine/tyrosine-protein kinase catalytic domain [0.189]; Zinc finger, HIT-type [0.001]; Reverse transcriptase [0.001]; Pep3/Vps18/deep orange [0.001]; O-acyltransferase, WSD1, C-terminal [0.001]; Leucine-rich repeat 2 [0.001]; HCNGP-like [0.001]; Glutamyl/glu…	ATP binding (GO:0005524); RNA binding (GO:0003723); RNA-directed DNA polymerase activity (GO:0003964); aminoacyl-tRNA ligase activity (GO:0004812); diacylglycerol O-acyltransferase activity (GO:0004144); ligase activity, forming aminoacyl-tRNA and related compounds (GO:0016876); nucleotide binding (GO:0000166); protein binding (GO:0005515); protein kinase activity (GO:0004672); transferase activi…	RNA-dependent DNA replication (GO:0006278); intracellular protein transport (GO:0006886); protein phosphorylation (GO:0006468); tRNA aminoacylation (GO:0043039); tRNA aminoacylation for protein translation (GO:0006418); vesicle-mediated transport (GO:0016192)	cytoplasm (GO:0005737)
comp143186_c0_seq3	comp143186_c0	yes		4	LA	6	4	8	54	42	14	23	43	17	34	79	51	32	44	107	41	49	12	19	6	20	685	3	0	3	EFR	EF-TU receptor | Leucine-rich receptor-like protein kinase family protein | Leucine-rich repeat protein kinase family protein	Leucine-rich repeat [0.977]; Protein kinase, catalytic domain [0.807]; Leucine-rich repeat-containing N-terminal, type 2 [0.772]; Serine-threonine/tyrosine-protein kinase catalytic domain [0.189]; Zinc finger, HIT-type [0.001]; Reverse transcriptase [0.001]; Pep3/Vps18/deep orange [0.001]; O-acyltransferase, WSD1, C-terminal [0.001]; Leucine-rich repeat 2 [0.001]; HCNGP-like [0.001]; Glutamyl/glu…	ATP binding (GO:0005524); RNA binding (GO:0003723); RNA-directed DNA polymerase activity (GO:0003964); aminoacyl-tRNA ligase activity (GO:0004812); diacylglycerol O-acyltransferase activity (GO:0004144); ligase activity, forming aminoacyl-tRNA and related compounds (GO:0016876); nucleotide binding (GO:0000166); protein binding (GO:0005515); protein kinase activity (GO:0004672); transferase activi…	RNA-dependent DNA replication (GO:0006278); intracellular protein transport (GO:0006886); protein phosphorylation (GO:0006468); tRNA aminoacylation (GO:0043039); tRNA aminoacylation for protein translation (GO:0006418); vesicle-mediated transport (GO:0016192)	cytoplasm (GO:0005737)
comp144223_c0_seq1	comp144223_c0	yes		4	LA	6	4	8	54	42	14	23	43	17	34	79	51	32	44	107	41	49	12	19	6	20	685	3	0	3	EFR	EF-TU receptor | Leucine-rich receptor-like protein kinase family protein | Leucine-rich repeat protein kinase family protein	Leucine-rich repeat [0.977]; Protein kinase, catalytic domain [0.807]; Leucine-rich repeat-containing N-terminal, type 2 [0.772]; Serine-threonine/tyrosine-protein kinase catalytic domain [0.189]; Zinc finger, HIT-type [0.001]; Reverse transcriptase [0.001]; Pep3/Vps18/deep orange [0.001]; O-acyltransferase, WSD1, C-terminal [0.001]; Leucine-rich repeat 2 [0.001]; HCNGP-like [0.001]; Glutamyl/glu…	ATP binding (GO:0005524); RNA binding (GO:0003723); RNA-directed DNA polymerase activity (GO:0003964); aminoacyl-tRNA ligase activity (GO:0004812); diacylglycerol O-acyltransferase activity (GO:0004144); ligase activity, forming aminoacyl-tRNA and related compounds (GO:0016876); nucleotide binding (GO:0000166); protein binding (GO:0005515); protein kinase activity (GO:0004672); transferase activi…	RNA-dependent DNA replication (GO:0006278); intracellular protein transport (GO:0006886); protein phosphorylation (GO:0006468); tRNA aminoacylation (GO:0043039); tRNA aminoacylation for protein translation (GO:0006418); vesicle-mediated transport (GO:0016192)	cytoplasm (GO:0005737)
comp145219_c0_seq4	comp145219_c0	yes	sporophyte up-regulated	4	LA	6	4	8	54	42	14	23	43	17	34	79	51	32	44	107	41	49	12	19	6	20	685	3	0	3	EFR	EF-TU receptor | Leucine-rich receptor-like protein kinase family protein | Leucine-rich repeat protein kinase family protein	Leucine-rich repeat [0.977]; Protein kinase, catalytic domain [0.807]; Leucine-rich repeat-containing N-terminal, type 2 [0.772]; Serine-threonine/tyrosine-protein kinase catalytic domain [0.189]; Zinc finger, HIT-type [0.001]; Reverse transcriptase [0.001]; Pep3/Vps18/deep orange [0.001]; O-acyltransferase, WSD1, C-terminal [0.001]; Leucine-rich repeat 2 [0.001]; HCNGP-like [0.001]; Glutamyl/glu…	ATP binding (GO:0005524); RNA binding (GO:0003723); RNA-directed DNA polymerase activity (GO:0003964); aminoacyl-tRNA ligase activity (GO:0004812); diacylglycerol O-acyltransferase activity (GO:0004144); ligase activity, forming aminoacyl-tRNA and related compounds (GO:0016876); nucleotide binding (GO:0000166); protein binding (GO:0005515); protein kinase activity (GO:0004672); transferase activi…	RNA-dependent DNA replication (GO:0006278); intracellular protein transport (GO:0006886); protein phosphorylation (GO:0006468); tRNA aminoacylation (GO:0043039); tRNA aminoacylation for protein translation (GO:0006418); vesicle-mediated transport (GO:0016192)	cytoplasm (GO:0005737)
comp145856_c0_seq1	comp145856_c0	yes		4	LA	6	4	8	54	42	14	23	43	17	34	79	51	32	44	107	41	49	12	19	6	20	685	3	0	3	EFR	EF-TU receptor | Leucine-rich receptor-like protein kinase family protein | Leucine-rich repeat protein kinase family protein	Leucine-rich repeat [0.977]; Protein kinase, catalytic domain [0.807]; Leucine-rich repeat-containing N-terminal, type 2 [0.772]; Serine-threonine/tyrosine-protein kinase catalytic domain [0.189]; Zinc finger, HIT-type [0.001]; Reverse transcriptase [0.001]; Pep3/Vps18/deep orange [0.001]; O-acyltransferase, WSD1, C-terminal [0.001]; Leucine-rich repeat 2 [0.001]; HCNGP-like [0.001]; Glutamyl/glu…	ATP binding (GO:0005524); RNA binding (GO:0003723); RNA-directed DNA polymerase activity (GO:0003964); aminoacyl-tRNA ligase activity (GO:0004812); diacylglycerol O-acyltransferase activity (GO:0004144); ligase activity, forming aminoacyl-tRNA and related compounds (GO:0016876); nucleotide binding (GO:0000166); protein binding (GO:0005515); protein kinase activity (GO:0004672); transferase activi…	RNA-dependent DNA replication (GO:0006278); intracellular protein transport (GO:0006886); protein phosphorylation (GO:0006468); tRNA aminoacylation (GO:0043039); tRNA aminoacylation for protein translation (GO:0006418); vesicle-mediated transport (GO:0016192)	cytoplasm (GO:0005737)
comp145938_c0_seq1	comp145938_c0	yes		4	LA	6	4	8	54	42	14	23	43	17	34	79	51	32	44	107	41	49	12	19	6	20	685	3	0	3	EFR	EF-TU receptor | Leucine-rich receptor-like protein kinase family protein | Leucine-rich repeat protein kinase family protein	Leucine-rich repeat [0.977]; Protein kinase, catalytic domain [0.807]; Leucine-rich repeat-containing N-terminal, type 2 [0.772]; Serine-threonine/tyrosine-protein kinase catalytic domain [0.189]; Zinc finger, HIT-type [0.001]; Reverse transcriptase [0.001]; Pep3/Vps18/deep orange [0.001]; O-acyltransferase, WSD1, C-terminal [0.001]; Leucine-rich repeat 2 [0.001]; HCNGP-like [0.001]; Glutamyl/glu…	ATP binding (GO:0005524); RNA binding (GO:0003723); RNA-directed DNA polymerase activity (GO:0003964); aminoacyl-tRNA ligase activity (GO:0004812); diacylglycerol O-acyltransferase activity (GO:0004144); ligase activity, forming aminoacyl-tRNA and related compounds (GO:0016876); nucleotide binding (GO:0000166); protein binding (GO:0005515); protein kinase activity (GO:0004672); transferase activi…	RNA-dependent DNA replication (GO:0006278); intracellular protein transport (GO:0006886); protein phosphorylation (GO:0006468); tRNA aminoacylation (GO:0043039); tRNA aminoacylation for protein translation (GO:0006418); vesicle-mediated transport (GO:0016192)	cytoplasm (GO:0005737)
comp145938_c0_seq2	comp145938_c0	yes		4	LA	6	4	8	54	42	14	23	43	17	34	79	51	32	44	107	41	49	12	19	6	20	685	3	0	3	EFR	EF-TU receptor | Leucine-rich receptor-like protein kinase family protein | Leucine-rich repeat protein kinase family protein	Leucine-rich repeat [0.977]; Protein kinase, catalytic domain [0.807]; Leucine-rich repeat-containing N-terminal, type 2 [0.772]; Serine-threonine/tyrosine-protein kinase catalytic domain [0.189]; Zinc finger, HIT-type [0.001]; Reverse transcriptase [0.001]; Pep3/Vps18/deep orange [0.001]; O-acyltransferase, WSD1, C-terminal [0.001]; Leucine-rich repeat 2 [0.001]; HCNGP-like [0.001]; Glutamyl/glu…	ATP binding (GO:0005524); RNA binding (GO:0003723); RNA-directed DNA polymerase activity (GO:0003964); aminoacyl-tRNA ligase activity (GO:0004812); diacylglycerol O-acyltransferase activity (GO:0004144); ligase activity, forming aminoacyl-tRNA and related compounds (GO:0016876); nucleotide binding (GO:0000166); protein binding (GO:0005515); protein kinase activity (GO:0004672); transferase activi…	RNA-dependent DNA replication (GO:0006278); intracellular protein transport (GO:0006886); protein phosphorylation (GO:0006468); tRNA aminoacylation (GO:0043039); tRNA aminoacylation for protein translation (GO:0006418); vesicle-mediated transport (GO:0016192)	cytoplasm (GO:0005737)
comp145938_c0_seq3	comp145938_c0	yes		4	LA	6	4	8	54	42	14	23	43	17	34	79	51	32	44	107	41	49	12	19	6	20	685	3	0	3	EFR	EF-TU receptor | Leucine-rich receptor-like protein kinase family protein | Leucine-rich repeat protein kinase family protein	Leucine-rich repeat [0.977]; Protein kinase, catalytic domain [0.807]; Leucine-rich repeat-containing N-terminal, type 2 [0.772]; Serine-threonine/tyrosine-protein kinase catalytic domain [0.189]; Zinc finger, HIT-type [0.001]; Reverse transcriptase [0.001]; Pep3/Vps18/deep orange [0.001]; O-acyltransferase, WSD1, C-terminal [0.001]; Leucine-rich repeat 2 [0.001]; HCNGP-like [0.001]; Glutamyl/glu…	ATP binding (GO:0005524); RNA binding (GO:0003723); RNA-directed DNA polymerase activity (GO:0003964); aminoacyl-tRNA ligase activity (GO:0004812); diacylglycerol O-acyltransferase activity (GO:0004144); ligase activity, forming aminoacyl-tRNA and related compounds (GO:0016876); nucleotide binding (GO:0000166); protein binding (GO:0005515); protein kinase activity (GO:0004672); transferase activi…	RNA-dependent DNA replication (GO:0006278); intracellular protein transport (GO:0006886); protein phosphorylation (GO:0006468); tRNA aminoacylation (GO:0043039); tRNA aminoacylation for protein translation (GO:0006418); vesicle-mediated transport (GO:0016192)	cytoplasm (GO:0005737)
comp146572_c0_seq1	comp146572_c0	yes		4	LA	6	4	8	54	42	14	23	43	17	34	79	51	32	44	107	41	49	12	19	6	20	685	3	0	3	EFR	EF-TU receptor | Leucine-rich receptor-like protein kinase family protein | Leucine-rich repeat protein kinase family protein	Leucine-rich repeat [0.977]; Protein kinase, catalytic domain [0.807]; Leucine-rich repeat-containing N-terminal, type 2 [0.772]; Serine-threonine/tyrosine-protein kinase catalytic domain [0.189]; Zinc finger, HIT-type [0.001]; Reverse transcriptase [0.001]; Pep3/Vps18/deep orange [0.001]; O-acyltransferase, WSD1, C-terminal [0.001]; Leucine-rich repeat 2 [0.001]; HCNGP-like [0.001]; Glutamyl/glu…	ATP binding (GO:0005524); RNA binding (GO:0003723); RNA-directed DNA polymerase activity (GO:0003964); aminoacyl-tRNA ligase activity (GO:0004812); diacylglycerol O-acyltransferase activity (GO:0004144); ligase activity, forming aminoacyl-tRNA and related compounds (GO:0016876); nucleotide binding (GO:0000166); protein binding (GO:0005515); protein kinase activity (GO:0004672); transferase activi…	RNA-dependent DNA replication (GO:0006278); intracellular protein transport (GO:0006886); protein phosphorylation (GO:0006468); tRNA aminoacylation (GO:0043039); tRNA aminoacylation for protein translation (GO:0006418); vesicle-mediated transport (GO:0016192)	cytoplasm (GO:0005737)
comp146572_c0_seq5	comp146572_c0	yes		4	LA	6	4	8	54	42	14	23	43	17	34	79	51	32	44	107	41	49	12	19	6	20	685	3	0	3	EFR	EF-TU receptor | Leucine-rich receptor-like protein kinase family protein | Leucine-rich repeat protein kinase family protein	Leucine-rich repeat [0.977]; Protein kinase, catalytic domain [0.807]; Leucine-rich repeat-containing N-terminal, type 2 [0.772]; Serine-threonine/tyrosine-protein kinase catalytic domain [0.189]; Zinc finger, HIT-type [0.001]; Reverse transcriptase [0.001]; Pep3/Vps18/deep orange [0.001]; O-acyltransferase, WSD1, C-terminal [0.001]; Leucine-rich repeat 2 [0.001]; HCNGP-like [0.001]; Glutamyl/glu…	ATP binding (GO:0005524); RNA binding (GO:0003723); RNA-directed DNA polymerase activity (GO:0003964); aminoacyl-tRNA ligase activity (GO:0004812); diacylglycerol O-acyltransferase activity (GO:0004144); ligase activity, forming aminoacyl-tRNA and related compounds (GO:0016876); nucleotide binding (GO:0000166); protein binding (GO:0005515); protein kinase activity (GO:0004672); transferase activi…	RNA-dependent DNA replication (GO:0006278); intracellular protein transport (GO:0006886); protein phosphorylation (GO:0006468); tRNA aminoacylation (GO:0043039); tRNA aminoacylation for protein translation (GO:0006418); vesicle-mediated transport (GO:0016192)	cytoplasm (GO:0005737)
comp146572_c0_seq6	comp146572_c0	yes		4	LA	6	4	8	54	42	14	23	43	17	34	79	51	32	44	107	41	49	12	19	6	20	685	3	0	3	EFR	EF-TU receptor | Leucine-rich receptor-like protein kinase family protein | Leucine-rich repeat protein kinase family protein	Leucine-rich repeat [0.977]; Protein kinase, catalytic domain [0.807]; Leucine-rich repeat-containing N-terminal, type 2 [0.772]; Serine-threonine/tyrosine-protein kinase catalytic domain [0.189]; Zinc finger, HIT-type [0.001]; Reverse transcriptase [0.001]; Pep3/Vps18/deep orange [0.001]; O-acyltransferase, WSD1, C-terminal [0.001]; Leucine-rich repeat 2 [0.001]; HCNGP-like [0.001]; Glutamyl/glu…	ATP binding (GO:0005524); RNA binding (GO:0003723); RNA-directed DNA polymerase activity (GO:0003964); aminoacyl-tRNA ligase activity (GO:0004812); diacylglycerol O-acyltransferase activity (GO:0004144); ligase activity, forming aminoacyl-tRNA and related compounds (GO:0016876); nucleotide binding (GO:0000166); protein binding (GO:0005515); protein kinase activity (GO:0004672); transferase activi…	RNA-dependent DNA replication (GO:0006278); intracellular protein transport (GO:0006886); protein phosphorylation (GO:0006468); tRNA aminoacylation (GO:0043039); tRNA aminoacylation for protein translation (GO:0006418); vesicle-mediated transport (GO:0016192)	cytoplasm (GO:0005737)
comp146846_c0_seq1	comp146846_c0	yes		4	LA	6	4	8	54	42	14	23	43	17	34	79	51	32	44	107	41	49	12	19	6	20	685	3	0	3	EFR	EF-TU receptor | Leucine-rich receptor-like protein kinase family protein | Leucine-rich repeat protein kinase family protein	Leucine-rich repeat [0.977]; Protein kinase, catalytic domain [0.807]; Leucine-rich repeat-containing N-terminal, type 2 [0.772]; Serine-threonine/tyrosine-protein kinase catalytic domain [0.189]; Zinc finger, HIT-type [0.001]; Reverse transcriptase [0.001]; Pep3/Vps18/deep orange [0.001]; O-acyltransferase, WSD1, C-terminal [0.001]; Leucine-rich repeat 2 [0.001]; HCNGP-like [0.001]; Glutamyl/glu…	ATP binding (GO:0005524); RNA binding (GO:0003723); RNA-directed DNA polymerase activity (GO:0003964); aminoacyl-tRNA ligase activity (GO:0004812); diacylglycerol O-acyltransferase activity (GO:0004144); ligase activity, forming aminoacyl-tRNA and related compounds (GO:0016876); nucleotide binding (GO:0000166); protein binding (GO:0005515); protein kinase activity (GO:0004672); transferase activi…	RNA-dependent DNA replication (GO:0006278); intracellular protein transport (GO:0006886); protein phosphorylation (GO:0006468); tRNA aminoacylation (GO:0043039); tRNA aminoacylation for protein translation (GO:0006418); vesicle-mediated transport (GO:0016192)	cytoplasm (GO:0005737)
comp147424_c4_seq14	comp147424_c4	yes		4	LA	6	4	8	54	42	14	23	43	17	34	79	51	32	44	107	41	49	12	19	6	20	685	3	0	3	EFR	EF-TU receptor | Leucine-rich receptor-like protein kinase family protein | Leucine-rich repeat protein kinase family protein	Leucine-rich repeat [0.977]; Protein kinase, catalytic domain [0.807]; Leucine-rich repeat-containing N-terminal, type 2 [0.772]; Serine-threonine/tyrosine-protein kinase catalytic domain [0.189]; Zinc finger, HIT-type [0.001]; Reverse transcriptase [0.001]; Pep3/Vps18/deep orange [0.001]; O-acyltransferase, WSD1, C-terminal [0.001]; Leucine-rich repeat 2 [0.001]; HCNGP-like [0.001]; Glutamyl/glu…	ATP binding (GO:0005524); RNA binding (GO:0003723); RNA-directed DNA polymerase activity (GO:0003964); aminoacyl-tRNA ligase activity (GO:0004812); diacylglycerol O-acyltransferase activity (GO:0004144); ligase activity, forming aminoacyl-tRNA and related compounds (GO:0016876); nucleotide binding (GO:0000166); protein binding (GO:0005515); protein kinase activity (GO:0004672); transferase activi…	RNA-dependent DNA replication (GO:0006278); intracellular protein transport (GO:0006886); protein phosphorylation (GO:0006468); tRNA aminoacylation (GO:0043039); tRNA aminoacylation for protein translation (GO:0006418); vesicle-mediated transport (GO:0016192)	cytoplasm (GO:0005737)
comp147424_c4_seq2	comp147424_c4	yes		4	LA	6	4	8	54	42	14	23	43	17	34	79	51	32	44	107	41	49	12	19	6	20	685	3	0	3	EFR	EF-TU receptor | Leucine-rich receptor-like protein kinase family protein | Leucine-rich repeat protein kinase family protein	Leucine-rich repeat [0.977]; Protein kinase, catalytic domain [0.807]; Leucine-rich repeat-containing N-terminal, type 2 [0.772]; Serine-threonine/tyrosine-protein kinase catalytic domain [0.189]; Zinc finger, HIT-type [0.001]; Reverse transcriptase [0.001]; Pep3/Vps18/deep orange [0.001]; O-acyltransferase, WSD1, C-terminal [0.001]; Leucine-rich repeat 2 [0.001]; HCNGP-like [0.001]; Glutamyl/glu…	ATP binding (GO:0005524); RNA binding (GO:0003723); RNA-directed DNA polymerase activity (GO:0003964); aminoacyl-tRNA ligase activity (GO:0004812); diacylglycerol O-acyltransferase activity (GO:0004144); ligase activity, forming aminoacyl-tRNA and related compounds (GO:0016876); nucleotide binding (GO:0000166); protein binding (GO:0005515); protein kinase activity (GO:0004672); transferase activi…	RNA-dependent DNA replication (GO:0006278); intracellular protein transport (GO:0006886); protein phosphorylation (GO:0006468); tRNA aminoacylation (GO:0043039); tRNA aminoacylation for protein translation (GO:0006418); vesicle-mediated transport (GO:0016192)	cytoplasm (GO:0005737)
comp147424_c4_seq9	comp147424_c4	yes		4	LA	6	4	8	54	42	14	23	43	17	34	79	51	32	44	107	41	49	12	19	6	20	685	3	0	3	EFR	EF-TU receptor | Leucine-rich receptor-like protein kinase family protein | Leucine-rich repeat protein kinase family protein	Leucine-rich repeat [0.977]; Protein kinase, catalytic domain [0.807]; Leucine-rich repeat-containing N-terminal, type 2 [0.772]; Serine-threonine/tyrosine-protein kinase catalytic domain [0.189]; Zinc finger, HIT-type [0.001]; Reverse transcriptase [0.001]; Pep3/Vps18/deep orange [0.001]; O-acyltransferase, WSD1, C-terminal [0.001]; Leucine-rich repeat 2 [0.001]; HCNGP-like [0.001]; Glutamyl/glu…	ATP binding (GO:0005524); RNA binding (GO:0003723); RNA-directed DNA polymerase activity (GO:0003964); aminoacyl-tRNA ligase activity (GO:0004812); diacylglycerol O-acyltransferase activity (GO:0004144); ligase activity, forming aminoacyl-tRNA and related compounds (GO:0016876); nucleotide binding (GO:0000166); protein binding (GO:0005515); protein kinase activity (GO:0004672); transferase activi…	RNA-dependent DNA replication (GO:0006278); intracellular protein transport (GO:0006886); protein phosphorylation (GO:0006468); tRNA aminoacylation (GO:0043039); tRNA aminoacylation for protein translation (GO:0006418); vesicle-mediated transport (GO:0016192)	cytoplasm (GO:0005737)
comp147694_c1_seq1	comp147694_c1	yes		4	LA	6	4	8	54	42	14	23	43	17	34	79	51	32	44	107	41	49	12	19	6	20	685	3	0	3	EFR	EF-TU receptor | Leucine-rich receptor-like protein kinase family protein | Leucine-rich repeat protein kinase family protein	Leucine-rich repeat [0.977]; Protein kinase, catalytic domain [0.807]; Leucine-rich repeat-containing N-terminal, type 2 [0.772]; Serine-threonine/tyrosine-protein kinase catalytic domain [0.189]; Zinc finger, HIT-type [0.001]; Reverse transcriptase [0.001]; Pep3/Vps18/deep orange [0.001]; O-acyltransferase, WSD1, C-terminal [0.001]; Leucine-rich repeat 2 [0.001]; HCNGP-like [0.001]; Glutamyl/glu…	ATP binding (GO:0005524); RNA binding (GO:0003723); RNA-directed DNA polymerase activity (GO:0003964); aminoacyl-tRNA ligase activity (GO:0004812); diacylglycerol O-acyltransferase activity (GO:0004144); ligase activity, forming aminoacyl-tRNA and related compounds (GO:0016876); nucleotide binding (GO:0000166); protein binding (GO:0005515); protein kinase activity (GO:0004672); transferase activi…	RNA-dependent DNA replication (GO:0006278); intracellular protein transport (GO:0006886); protein phosphorylation (GO:0006468); tRNA aminoacylation (GO:0043039); tRNA aminoacylation for protein translation (GO:0006418); vesicle-mediated transport (GO:0016192)	cytoplasm (GO:0005737)
comp147694_c1_seq2	comp147694_c1	yes		4	LA	6	4	8	54	42	14	23	43	17	34	79	51	32	44	107	41	49	12	19	6	20	685	3	0	3	EFR	EF-TU receptor | Leucine-rich receptor-like protein kinase family protein | Leucine-rich repeat protein kinase family protein	Leucine-rich repeat [0.977]; Protein kinase, catalytic domain [0.807]; Leucine-rich repeat-containing N-terminal, type 2 [0.772]; Serine-threonine/tyrosine-protein kinase catalytic domain [0.189]; Zinc finger, HIT-type [0.001]; Reverse transcriptase [0.001]; Pep3/Vps18/deep orange [0.001]; O-acyltransferase, WSD1, C-terminal [0.001]; Leucine-rich repeat 2 [0.001]; HCNGP-like [0.001]; Glutamyl/glu…	ATP binding (GO:0005524); RNA binding (GO:0003723); RNA-directed DNA polymerase activity (GO:0003964); aminoacyl-tRNA ligase activity (GO:0004812); diacylglycerol O-acyltransferase activity (GO:0004144); ligase activity, forming aminoacyl-tRNA and related compounds (GO:0016876); nucleotide binding (GO:0000166); protein binding (GO:0005515); protein kinase activity (GO:0004672); transferase activi…	RNA-dependent DNA replication (GO:0006278); intracellular protein transport (GO:0006886); protein phosphorylation (GO:0006468); tRNA aminoacylation (GO:0043039); tRNA aminoacylation for protein translation (GO:0006418); vesicle-mediated transport (GO:0016192)	cytoplasm (GO:0005737)
comp147694_c1_seq3	comp147694_c1	yes		4	LA	6	4	8	54	42	14	23	43	17	34	79	51	32	44	107	41	49	12	19	6	20	685	3	0	3	EFR	EF-TU receptor | Leucine-rich receptor-like protein kinase family protein | Leucine-rich repeat protein kinase family protein	Leucine-rich repeat [0.977]; Protein kinase, catalytic domain [0.807]; Leucine-rich repeat-containing N-terminal, type 2 [0.772]; Serine-threonine/tyrosine-protein kinase catalytic domain [0.189]; Zinc finger, HIT-type [0.001]; Reverse transcriptase [0.001]; Pep3/Vps18/deep orange [0.001]; O-acyltransferase, WSD1, C-terminal [0.001]; Leucine-rich repeat 2 [0.001]; HCNGP-like [0.001]; Glutamyl/glu…	ATP binding (GO:0005524); RNA binding (GO:0003723); RNA-directed DNA polymerase activity (GO:0003964); aminoacyl-tRNA ligase activity (GO:0004812); diacylglycerol O-acyltransferase activity (GO:0004144); ligase activity, forming aminoacyl-tRNA and related compounds (GO:0016876); nucleotide binding (GO:0000166); protein binding (GO:0005515); protein kinase activity (GO:0004672); transferase activi…	RNA-dependent DNA replication (GO:0006278); intracellular protein transport (GO:0006886); protein phosphorylation (GO:0006468); tRNA aminoacylation (GO:0043039); tRNA aminoacylation for protein translation (GO:0006418); vesicle-mediated transport (GO:0016192)	cytoplasm (GO:0005737)
comp147694_c1_seq6	comp147694_c1	yes		4	LA	6	4	8	54	42	14	23	43	17	34	79	51	32	44	107	41	49	12	19	6	20	685	3	0	3	EFR	EF-TU receptor | Leucine-rich receptor-like protein kinase family protein | Leucine-rich repeat protein kinase family protein	Leucine-rich repeat [0.977]; Protein kinase, catalytic domain [0.807]; Leucine-rich repeat-containing N-terminal, type 2 [0.772]; Serine-threonine/tyrosine-protein kinase catalytic domain [0.189]; Zinc finger, HIT-type [0.001]; Reverse transcriptase [0.001]; Pep3/Vps18/deep orange [0.001]; O-acyltransferase, WSD1, C-terminal [0.001]; Leucine-rich repeat 2 [0.001]; HCNGP-like [0.001]; Glutamyl/glu…	ATP binding (GO:0005524); RNA binding (GO:0003723); RNA-directed DNA polymerase activity (GO:0003964); aminoacyl-tRNA ligase activity (GO:0004812); diacylglycerol O-acyltransferase activity (GO:0004144); ligase activity, forming aminoacyl-tRNA and related compounds (GO:0016876); nucleotide binding (GO:0000166); protein binding (GO:0005515); protein kinase activity (GO:0004672); transferase activi…	RNA-dependent DNA replication (GO:0006278); intracellular protein transport (GO:0006886); protein phosphorylation (GO:0006468); tRNA aminoacylation (GO:0043039); tRNA aminoacylation for protein translation (GO:0006418); vesicle-mediated transport (GO:0016192)	cytoplasm (GO:0005737)
comp147694_c1_seq7	comp147694_c1	yes		4	LA	6	4	8	54	42	14	23	43	17	34	79	51	32	44	107	41	49	12	19	6	20	685	3	0	3	EFR	EF-TU receptor | Leucine-rich receptor-like protein kinase family protein | Leucine-rich repeat protein kinase family protein	Leucine-rich repeat [0.977]; Protein kinase, catalytic domain [0.807]; Leucine-rich repeat-containing N-terminal, type 2 [0.772]; Serine-threonine/tyrosine-protein kinase catalytic domain [0.189]; Zinc finger, HIT-type [0.001]; Reverse transcriptase [0.001]; Pep3/Vps18/deep orange [0.001]; O-acyltransferase, WSD1, C-terminal [0.001]; Leucine-rich repeat 2 [0.001]; HCNGP-like [0.001]; Glutamyl/glu…	ATP binding (GO:0005524); RNA binding (GO:0003723); RNA-directed DNA polymerase activity (GO:0003964); aminoacyl-tRNA ligase activity (GO:0004812); diacylglycerol O-acyltransferase activity (GO:0004144); ligase activity, forming aminoacyl-tRNA and related compounds (GO:0016876); nucleotide binding (GO:0000166); protein binding (GO:0005515); protein kinase activity (GO:0004672); transferase activi…	RNA-dependent DNA replication (GO:0006278); intracellular protein transport (GO:0006886); protein phosphorylation (GO:0006468); tRNA aminoacylation (GO:0043039); tRNA aminoacylation for protein translation (GO:0006418); vesicle-mediated transport (GO:0016192)	cytoplasm (GO:0005737)
comp147694_c1_seq9	comp147694_c1	yes		4	LA	6	4	8	54	42	14	23	43	17	34	79	51	32	44	107	41	49	12	19	6	20	685	3	0	3	EFR	EF-TU receptor | Leucine-rich receptor-like protein kinase family protein | Leucine-rich repeat protein kinase family protein	Leucine-rich repeat [0.977]; Protein kinase, catalytic domain [0.807]; Leucine-rich repeat-containing N-terminal, type 2 [0.772]; Serine-threonine/tyrosine-protein kinase catalytic domain [0.189]; Zinc finger, HIT-type [0.001]; Reverse transcriptase [0.001]; Pep3/Vps18/deep orange [0.001]; O-acyltransferase, WSD1, C-terminal [0.001]; Leucine-rich repeat 2 [0.001]; HCNGP-like [0.001]; Glutamyl/glu…	ATP binding (GO:0005524); RNA binding (GO:0003723); RNA-directed DNA polymerase activity (GO:0003964); aminoacyl-tRNA ligase activity (GO:0004812); diacylglycerol O-acyltransferase activity (GO:0004144); ligase activity, forming aminoacyl-tRNA and related compounds (GO:0016876); nucleotide binding (GO:0000166); protein binding (GO:0005515); protein kinase activity (GO:0004672); transferase activi…	RNA-dependent DNA replication (GO:0006278); intracellular protein transport (GO:0006886); protein phosphorylation (GO:0006468); tRNA aminoacylation (GO:0043039); tRNA aminoacylation for protein translation (GO:0006418); vesicle-mediated transport (GO:0016192)	cytoplasm (GO:0005737)
comp148206_c0_seq8	comp148206_c0	yes		4	LA	6	4	8	54	42	14	23	43	17	34	79	51	32	44	107	41	49	12	19	6	20	685	3	0	3	EFR	EF-TU receptor | Leucine-rich receptor-like protein kinase family protein | Leucine-rich repeat protein kinase family protein	Leucine-rich repeat [0.977]; Protein kinase, catalytic domain [0.807]; Leucine-rich repeat-containing N-terminal, type 2 [0.772]; Serine-threonine/tyrosine-protein kinase catalytic domain [0.189]; Zinc finger, HIT-type [0.001]; Reverse transcriptase [0.001]; Pep3/Vps18/deep orange [0.001]; O-acyltransferase, WSD1, C-terminal [0.001]; Leucine-rich repeat 2 [0.001]; HCNGP-like [0.001]; Glutamyl/glu…	ATP binding (GO:0005524); RNA binding (GO:0003723); RNA-directed DNA polymerase activity (GO:0003964); aminoacyl-tRNA ligase activity (GO:0004812); diacylglycerol O-acyltransferase activity (GO:0004144); ligase activity, forming aminoacyl-tRNA and related compounds (GO:0016876); nucleotide binding (GO:0000166); protein binding (GO:0005515); protein kinase activity (GO:0004672); transferase activi…	RNA-dependent DNA replication (GO:0006278); intracellular protein transport (GO:0006886); protein phosphorylation (GO:0006468); tRNA aminoacylation (GO:0043039); tRNA aminoacylation for protein translation (GO:0006418); vesicle-mediated transport (GO:0016192)	cytoplasm (GO:0005737)
comp148324_c0_seq5	comp148324_c0	no		4	LA	6	4	8	54	42	14	23	43	17	34	79	51	32	44	107	41	49	12	19	6	20	685	3	0	3	EFR	EF-TU receptor | Leucine-rich receptor-like protein kinase family protein | Leucine-rich repeat protein kinase family protein	Leucine-rich repeat [0.977]; Protein kinase, catalytic domain [0.807]; Leucine-rich repeat-containing N-terminal, type 2 [0.772]; Serine-threonine/tyrosine-protein kinase catalytic domain [0.189]; Zinc finger, HIT-type [0.001]; Reverse transcriptase [0.001]; Pep3/Vps18/deep orange [0.001]; O-acyltransferase, WSD1, C-terminal [0.001]; Leucine-rich repeat 2 [0.001]; HCNGP-like [0.001]; Glutamyl/glu…	ATP binding (GO:0005524); RNA binding (GO:0003723); RNA-directed DNA polymerase activity (GO:0003964); aminoacyl-tRNA ligase activity (GO:0004812); diacylglycerol O-acyltransferase activity (GO:0004144); ligase activity, forming aminoacyl-tRNA and related compounds (GO:0016876); nucleotide binding (GO:0000166); protein binding (GO:0005515); protein kinase activity (GO:0004672); transferase activi…	RNA-dependent DNA replication (GO:0006278); intracellular protein transport (GO:0006886); protein phosphorylation (GO:0006468); tRNA aminoacylation (GO:0043039); tRNA aminoacylation for protein translation (GO:0006418); vesicle-mediated transport (GO:0016192)	cytoplasm (GO:0005737)
comp151399_c1_seq3	comp151399_c1	yes		4	LA	6	4	8	54	42	14	23	43	17	34	79	51	32	44	107	41	49	12	19	6	20	685	3	0	3	EFR	EF-TU receptor | Leucine-rich receptor-like protein kinase family protein | Leucine-rich repeat protein kinase family protein	Leucine-rich repeat [0.977]; Protein kinase, catalytic domain [0.807]; Leucine-rich repeat-containing N-terminal, type 2 [0.772]; Serine-threonine/tyrosine-protein kinase catalytic domain [0.189]; Zinc finger, HIT-type [0.001]; Reverse transcriptase [0.001]; Pep3/Vps18/deep orange [0.001]; O-acyltransferase, WSD1, C-terminal [0.001]; Leucine-rich repeat 2 [0.001]; HCNGP-like [0.001]; Glutamyl/glu…	ATP binding (GO:0005524); RNA binding (GO:0003723); RNA-directed DNA polymerase activity (GO:0003964); aminoacyl-tRNA ligase activity (GO:0004812); diacylglycerol O-acyltransferase activity (GO:0004144); ligase activity, forming aminoacyl-tRNA and related compounds (GO:0016876); nucleotide binding (GO:0000166); protein binding (GO:0005515); protein kinase activity (GO:0004672); transferase activi…	RNA-dependent DNA replication (GO:0006278); intracellular protein transport (GO:0006886); protein phosphorylation (GO:0006468); tRNA aminoacylation (GO:0043039); tRNA aminoacylation for protein translation (GO:0006418); vesicle-mediated transport (GO:0016192)	cytoplasm (GO:0005737)
comp151697_c1_seq4	comp151697_c1	yes		4	LA	6	4	8	54	42	14	23	43	17	34	79	51	32	44	107	41	49	12	19	6	20	685	3	0	3	EFR	EF-TU receptor | Leucine-rich receptor-like protein kinase family protein | Leucine-rich repeat protein kinase family protein	Leucine-rich repeat [0.977]; Protein kinase, catalytic domain [0.807]; Leucine-rich repeat-containing N-terminal, type 2 [0.772]; Serine-threonine/tyrosine-protein kinase catalytic domain [0.189]; Zinc finger, HIT-type [0.001]; Reverse transcriptase [0.001]; Pep3/Vps18/deep orange [0.001]; O-acyltransferase, WSD1, C-terminal [0.001]; Leucine-rich repeat 2 [0.001]; HCNGP-like [0.001]; Glutamyl/glu…	ATP binding (GO:0005524); RNA binding (GO:0003723); RNA-directed DNA polymerase activity (GO:0003964); aminoacyl-tRNA ligase activity (GO:0004812); diacylglycerol O-acyltransferase activity (GO:0004144); ligase activity, forming aminoacyl-tRNA and related compounds (GO:0016876); nucleotide binding (GO:0000166); protein binding (GO:0005515); protein kinase activity (GO:0004672); transferase activi…	RNA-dependent DNA replication (GO:0006278); intracellular protein transport (GO:0006886); protein phosphorylation (GO:0006468); tRNA aminoacylation (GO:0043039); tRNA aminoacylation for protein translation (GO:0006418); vesicle-mediated transport (GO:0016192)	cytoplasm (GO:0005737)
comp151697_c1_seq7	comp151697_c1	yes		4	LA	6	4	8	54	42	14	23	43	17	34	79	51	32	44	107	41	49	12	19	6	20	685	3	0	3	EFR	EF-TU receptor | Leucine-rich receptor-like protein kinase family protein | Leucine-rich repeat protein kinase family protein	Leucine-rich repeat [0.977]; Protein kinase, catalytic domain [0.807]; Leucine-rich repeat-containing N-terminal, type 2 [0.772]; Serine-threonine/tyrosine-protein kinase catalytic domain [0.189]; Zinc finger, HIT-type [0.001]; Reverse transcriptase [0.001]; Pep3/Vps18/deep orange [0.001]; O-acyltransferase, WSD1, C-terminal [0.001]; Leucine-rich repeat 2 [0.001]; HCNGP-like [0.001]; Glutamyl/glu…	ATP binding (GO:0005524); RNA binding (GO:0003723); RNA-directed DNA polymerase activity (GO:0003964); aminoacyl-tRNA ligase activity (GO:0004812); diacylglycerol O-acyltransferase activity (GO:0004144); ligase activity, forming aminoacyl-tRNA and related compounds (GO:0016876); nucleotide binding (GO:0000166); protein binding (GO:0005515); protein kinase activity (GO:0004672); transferase activi…	RNA-dependent DNA replication (GO:0006278); intracellular protein transport (GO:0006886); protein phosphorylation (GO:0006468); tRNA aminoacylation (GO:0043039); tRNA aminoacylation for protein translation (GO:0006418); vesicle-mediated transport (GO:0016192)	cytoplasm (GO:0005737)
comp152509_c0_seq2	comp152509_c0	yes		4	LA	6	4	8	54	42	14	23	43	17	34	79	51	32	44	107	41	49	12	19	6	20	685	3	0	3	EFR	EF-TU receptor | Leucine-rich receptor-like protein kinase family protein | Leucine-rich repeat protein kinase family protein	Leucine-rich repeat [0.977]; Protein kinase, catalytic domain [0.807]; Leucine-rich repeat-containing N-terminal, type 2 [0.772]; Serine-threonine/tyrosine-protein kinase catalytic domain [0.189]; Zinc finger, HIT-type [0.001]; Reverse transcriptase [0.001]; Pep3/Vps18/deep orange [0.001]; O-acyltransferase, WSD1, C-terminal [0.001]; Leucine-rich repeat 2 [0.001]; HCNGP-like [0.001]; Glutamyl/glu…	ATP binding (GO:0005524); RNA binding (GO:0003723); RNA-directed DNA polymerase activity (GO:0003964); aminoacyl-tRNA ligase activity (GO:0004812); diacylglycerol O-acyltransferase activity (GO:0004144); ligase activity, forming aminoacyl-tRNA and related compounds (GO:0016876); nucleotide binding (GO:0000166); protein binding (GO:0005515); protein kinase activity (GO:0004672); transferase activi…	RNA-dependent DNA replication (GO:0006278); intracellular protein transport (GO:0006886); protein phosphorylation (GO:0006468); tRNA aminoacylation (GO:0043039); tRNA aminoacylation for protein translation (GO:0006418); vesicle-mediated transport (GO:0016192)	cytoplasm (GO:0005737)
comp152509_c0_seq4	comp152509_c0	yes		4	LA	6	4	8	54	42	14	23	43	17	34	79	51	32	44	107	41	49	12	19	6	20	685	3	0	3	EFR	EF-TU receptor | Leucine-rich receptor-like protein kinase family protein | Leucine-rich repeat protein kinase family protein	Leucine-rich repeat [0.977]; Protein kinase, catalytic domain [0.807]; Leucine-rich repeat-containing N-terminal, type 2 [0.772]; Serine-threonine/tyrosine-protein kinase catalytic domain [0.189]; Zinc finger, HIT-type [0.001]; Reverse transcriptase [0.001]; Pep3/Vps18/deep orange [0.001]; O-acyltransferase, WSD1, C-terminal [0.001]; Leucine-rich repeat 2 [0.001]; HCNGP-like [0.001]; Glutamyl/glu…	ATP binding (GO:0005524); RNA binding (GO:0003723); RNA-directed DNA polymerase activity (GO:0003964); aminoacyl-tRNA ligase activity (GO:0004812); diacylglycerol O-acyltransferase activity (GO:0004144); ligase activity, forming aminoacyl-tRNA and related compounds (GO:0016876); nucleotide binding (GO:0000166); protein binding (GO:0005515); protein kinase activity (GO:0004672); transferase activi…	RNA-dependent DNA replication (GO:0006278); intracellular protein transport (GO:0006886); protein phosphorylation (GO:0006468); tRNA aminoacylation (GO:0043039); tRNA aminoacylation for protein translation (GO:0006418); vesicle-mediated transport (GO:0016192)	cytoplasm (GO:0005737)
comp152509_c0_seq5	comp152509_c0	yes		4	LA	6	4	8	54	42	14	23	43	17	34	79	51	32	44	107	41	49	12	19	6	20	685	3	0	3	EFR	EF-TU receptor | Leucine-rich receptor-like protein kinase family protein | Leucine-rich repeat protein kinase family protein	Leucine-rich repeat [0.977]; Protein kinase, catalytic domain [0.807]; Leucine-rich repeat-containing N-terminal, type 2 [0.772]; Serine-threonine/tyrosine-protein kinase catalytic domain [0.189]; Zinc finger, HIT-type [0.001]; Reverse transcriptase [0.001]; Pep3/Vps18/deep orange [0.001]; O-acyltransferase, WSD1, C-terminal [0.001]; Leucine-rich repeat 2 [0.001]; HCNGP-like [0.001]; Glutamyl/glu…	ATP binding (GO:0005524); RNA binding (GO:0003723); RNA-directed DNA polymerase activity (GO:0003964); aminoacyl-tRNA ligase activity (GO:0004812); diacylglycerol O-acyltransferase activity (GO:0004144); ligase activity, forming aminoacyl-tRNA and related compounds (GO:0016876); nucleotide binding (GO:0000166); protein binding (GO:0005515); protein kinase activity (GO:0004672); transferase activi…	RNA-dependent DNA replication (GO:0006278); intracellular protein transport (GO:0006886); protein phosphorylation (GO:0006468); tRNA aminoacylation (GO:0043039); tRNA aminoacylation for protein translation (GO:0006418); vesicle-mediated transport (GO:0016192)	cytoplasm (GO:0005737)
comp153024_c0_seq1	comp153024_c0	yes		4	LA	6	4	8	54	42	14	23	43	17	34	79	51	32	44	107	41	49	12	19	6	20	685	3	0	3	EFR	EF-TU receptor | Leucine-rich receptor-like protein kinase family protein | Leucine-rich repeat protein kinase family protein	Leucine-rich repeat [0.977]; Protein kinase, catalytic domain [0.807]; Leucine-rich repeat-containing N-terminal, type 2 [0.772]; Serine-threonine/tyrosine-protein kinase catalytic domain [0.189]; Zinc finger, HIT-type [0.001]; Reverse transcriptase [0.001]; Pep3/Vps18/deep orange [0.001]; O-acyltransferase, WSD1, C-terminal [0.001]; Leucine-rich repeat 2 [0.001]; HCNGP-like [0.001]; Glutamyl/glu…	ATP binding (GO:0005524); RNA binding (GO:0003723); RNA-directed DNA polymerase activity (GO:0003964); aminoacyl-tRNA ligase activity (GO:0004812); diacylglycerol O-acyltransferase activity (GO:0004144); ligase activity, forming aminoacyl-tRNA and related compounds (GO:0016876); nucleotide binding (GO:0000166); protein binding (GO:0005515); protein kinase activity (GO:0004672); transferase activi…	RNA-dependent DNA replication (GO:0006278); intracellular protein transport (GO:0006886); protein phosphorylation (GO:0006468); tRNA aminoacylation (GO:0043039); tRNA aminoacylation for protein translation (GO:0006418); vesicle-mediated transport (GO:0016192)	cytoplasm (GO:0005737)
comp153024_c1_seq1	comp153024_c1	yes		4	LA	6	4	8	54	42	14	23	43	17	34	79	51	32	44	107	41	49	12	19	6	20	685	3	0	3	EFR	EF-TU receptor | Leucine-rich receptor-like protein kinase family protein | Leucine-rich repeat protein kinase family protein	Leucine-rich repeat [0.977]; Protein kinase, catalytic domain [0.807]; Leucine-rich repeat-containing N-terminal, type 2 [0.772]; Serine-threonine/tyrosine-protein kinase catalytic domain [0.189]; Zinc finger, HIT-type [0.001]; Reverse transcriptase [0.001]; Pep3/Vps18/deep orange [0.001]; O-acyltransferase, WSD1, C-terminal [0.001]; Leucine-rich repeat 2 [0.001]; HCNGP-like [0.001]; Glutamyl/glu…	ATP binding (GO:0005524); RNA binding (GO:0003723); RNA-directed DNA polymerase activity (GO:0003964); aminoacyl-tRNA ligase activity (GO:0004812); diacylglycerol O-acyltransferase activity (GO:0004144); ligase activity, forming aminoacyl-tRNA and related compounds (GO:0016876); nucleotide binding (GO:0000166); protein binding (GO:0005515); protein kinase activity (GO:0004672); transferase activi…	RNA-dependent DNA replication (GO:0006278); intracellular protein transport (GO:0006886); protein phosphorylation (GO:0006468); tRNA aminoacylation (GO:0043039); tRNA aminoacylation for protein translation (GO:0006418); vesicle-mediated transport (GO:0016192)	cytoplasm (GO:0005737)
comp153024_c1_seq12	comp153024_c1	yes		4	LA	6	4	8	54	42	14	23	43	17	34	79	51	32	44	107	41	49	12	19	6	20	685	3	0	3	EFR	EF-TU receptor | Leucine-rich receptor-like protein kinase family protein | Leucine-rich repeat protein kinase family protein	Leucine-rich repeat [0.977]; Protein kinase, catalytic domain [0.807]; Leucine-rich repeat-containing N-terminal, type 2 [0.772]; Serine-threonine/tyrosine-protein kinase catalytic domain [0.189]; Zinc finger, HIT-type [0.001]; Reverse transcriptase [0.001]; Pep3/Vps18/deep orange [0.001]; O-acyltransferase, WSD1, C-terminal [0.001]; Leucine-rich repeat 2 [0.001]; HCNGP-like [0.001]; Glutamyl/glu…	ATP binding (GO:0005524); RNA binding (GO:0003723); RNA-directed DNA polymerase activity (GO:0003964); aminoacyl-tRNA ligase activity (GO:0004812); diacylglycerol O-acyltransferase activity (GO:0004144); ligase activity, forming aminoacyl-tRNA and related compounds (GO:0016876); nucleotide binding (GO:0000166); protein binding (GO:0005515); protein kinase activity (GO:0004672); transferase activi…	RNA-dependent DNA replication (GO:0006278); intracellular protein transport (GO:0006886); protein phosphorylation (GO:0006468); tRNA aminoacylation (GO:0043039); tRNA aminoacylation for protein translation (GO:0006418); vesicle-mediated transport (GO:0016192)	cytoplasm (GO:0005737)
comp153024_c1_seq2	comp153024_c1	yes		4	LA	6	4	8	54	42	14	23	43	17	34	79	51	32	44	107	41	49	12	19	6	20	685	3	0	3	EFR	EF-TU receptor | Leucine-rich receptor-like protein kinase family protein | Leucine-rich repeat protein kinase family protein	Leucine-rich repeat [0.977]; Protein kinase, catalytic domain [0.807]; Leucine-rich repeat-containing N-terminal, type 2 [0.772]; Serine-threonine/tyrosine-protein kinase catalytic domain [0.189]; Zinc finger, HIT-type [0.001]; Reverse transcriptase [0.001]; Pep3/Vps18/deep orange [0.001]; O-acyltransferase, WSD1, C-terminal [0.001]; Leucine-rich repeat 2 [0.001]; HCNGP-like [0.001]; Glutamyl/glu…	ATP binding (GO:0005524); RNA binding (GO:0003723); RNA-directed DNA polymerase activity (GO:0003964); aminoacyl-tRNA ligase activity (GO:0004812); diacylglycerol O-acyltransferase activity (GO:0004144); ligase activity, forming aminoacyl-tRNA and related compounds (GO:0016876); nucleotide binding (GO:0000166); protein binding (GO:0005515); protein kinase activity (GO:0004672); transferase activi…	RNA-dependent DNA replication (GO:0006278); intracellular protein transport (GO:0006886); protein phosphorylation (GO:0006468); tRNA aminoacylation (GO:0043039); tRNA aminoacylation for protein translation (GO:0006418); vesicle-mediated transport (GO:0016192)	cytoplasm (GO:0005737)
comp153024_c1_seq3	comp153024_c1	yes		4	LA	6	4	8	54	42	14	23	43	17	34	79	51	32	44	107	41	49	12	19	6	20	685	3	0	3	EFR	EF-TU receptor | Leucine-rich receptor-like protein kinase family protein | Leucine-rich repeat protein kinase family protein	Leucine-rich repeat [0.977]; Protein kinase, catalytic domain [0.807]; Leucine-rich repeat-containing N-terminal, type 2 [0.772]; Serine-threonine/tyrosine-protein kinase catalytic domain [0.189]; Zinc finger, HIT-type [0.001]; Reverse transcriptase [0.001]; Pep3/Vps18/deep orange [0.001]; O-acyltransferase, WSD1, C-terminal [0.001]; Leucine-rich repeat 2 [0.001]; HCNGP-like [0.001]; Glutamyl/glu…	ATP binding (GO:0005524); RNA binding (GO:0003723); RNA-directed DNA polymerase activity (GO:0003964); aminoacyl-tRNA ligase activity (GO:0004812); diacylglycerol O-acyltransferase activity (GO:0004144); ligase activity, forming aminoacyl-tRNA and related compounds (GO:0016876); nucleotide binding (GO:0000166); protein binding (GO:0005515); protein kinase activity (GO:0004672); transferase activi…	RNA-dependent DNA replication (GO:0006278); intracellular protein transport (GO:0006886); protein phosphorylation (GO:0006468); tRNA aminoacylation (GO:0043039); tRNA aminoacylation for protein translation (GO:0006418); vesicle-mediated transport (GO:0016192)	cytoplasm (GO:0005737)
comp153024_c1_seq4	comp153024_c1	yes		4	LA	6	4	8	54	42	14	23	43	17	34	79	51	32	44	107	41	49	12	19	6	20	685	3	0	3	EFR	EF-TU receptor | Leucine-rich receptor-like protein kinase family protein | Leucine-rich repeat protein kinase family protein	Leucine-rich repeat [0.977]; Protein kinase, catalytic domain [0.807]; Leucine-rich repeat-containing N-terminal, type 2 [0.772]; Serine-threonine/tyrosine-protein kinase catalytic domain [0.189]; Zinc finger, HIT-type [0.001]; Reverse transcriptase [0.001]; Pep3/Vps18/deep orange [0.001]; O-acyltransferase, WSD1, C-terminal [0.001]; Leucine-rich repeat 2 [0.001]; HCNGP-like [0.001]; Glutamyl/glu…	ATP binding (GO:0005524); RNA binding (GO:0003723); RNA-directed DNA polymerase activity (GO:0003964); aminoacyl-tRNA ligase activity (GO:0004812); diacylglycerol O-acyltransferase activity (GO:0004144); ligase activity, forming aminoacyl-tRNA and related compounds (GO:0016876); nucleotide binding (GO:0000166); protein binding (GO:0005515); protein kinase activity (GO:0004672); transferase activi…	RNA-dependent DNA replication (GO:0006278); intracellular protein transport (GO:0006886); protein phosphorylation (GO:0006468); tRNA aminoacylation (GO:0043039); tRNA aminoacylation for protein translation (GO:0006418); vesicle-mediated transport (GO:0016192)	cytoplasm (GO:0005737)
comp153024_c1_seq6	comp153024_c1	yes		4	LA	6	4	8	54	42	14	23	43	17	34	79	51	32	44	107	41	49	12	19	6	20	685	3	0	3	EFR	EF-TU receptor | Leucine-rich receptor-like protein kinase family protein | Leucine-rich repeat protein kinase family protein	Leucine-rich repeat [0.977]; Protein kinase, catalytic domain [0.807]; Leucine-rich repeat-containing N-terminal, type 2 [0.772]; Serine-threonine/tyrosine-protein kinase catalytic domain [0.189]; Zinc finger, HIT-type [0.001]; Reverse transcriptase [0.001]; Pep3/Vps18/deep orange [0.001]; O-acyltransferase, WSD1, C-terminal [0.001]; Leucine-rich repeat 2 [0.001]; HCNGP-like [0.001]; Glutamyl/glu…	ATP binding (GO:0005524); RNA binding (GO:0003723); RNA-directed DNA polymerase activity (GO:0003964); aminoacyl-tRNA ligase activity (GO:0004812); diacylglycerol O-acyltransferase activity (GO:0004144); ligase activity, forming aminoacyl-tRNA and related compounds (GO:0016876); nucleotide binding (GO:0000166); protein binding (GO:0005515); protein kinase activity (GO:0004672); transferase activi…	RNA-dependent DNA replication (GO:0006278); intracellular protein transport (GO:0006886); protein phosphorylation (GO:0006468); tRNA aminoacylation (GO:0043039); tRNA aminoacylation for protein translation (GO:0006418); vesicle-mediated transport (GO:0016192)	cytoplasm (GO:0005737)
comp153024_c1_seq9	comp153024_c1	yes		4	LA	6	4	8	54	42	14	23	43	17	34	79	51	32	44	107	41	49	12	19	6	20	685	3	0	3	EFR	EF-TU receptor | Leucine-rich receptor-like protein kinase family protein | Leucine-rich repeat protein kinase family protein	Leucine-rich repeat [0.977]; Protein kinase, catalytic domain [0.807]; Leucine-rich repeat-containing N-terminal, type 2 [0.772]; Serine-threonine/tyrosine-protein kinase catalytic domain [0.189]; Zinc finger, HIT-type [0.001]; Reverse transcriptase [0.001]; Pep3/Vps18/deep orange [0.001]; O-acyltransferase, WSD1, C-terminal [0.001]; Leucine-rich repeat 2 [0.001]; HCNGP-like [0.001]; Glutamyl/glu…	ATP binding (GO:0005524); RNA binding (GO:0003723); RNA-directed DNA polymerase activity (GO:0003964); aminoacyl-tRNA ligase activity (GO:0004812); diacylglycerol O-acyltransferase activity (GO:0004144); ligase activity, forming aminoacyl-tRNA and related compounds (GO:0016876); nucleotide binding (GO:0000166); protein binding (GO:0005515); protein kinase activity (GO:0004672); transferase activi…	RNA-dependent DNA replication (GO:0006278); intracellular protein transport (GO:0006886); protein phosphorylation (GO:0006468); tRNA aminoacylation (GO:0043039); tRNA aminoacylation for protein translation (GO:0006418); vesicle-mediated transport (GO:0016192)	cytoplasm (GO:0005737)
comp153024_c2_seq1	comp153024_c2	no		4	LA	6	4	8	54	42	14	23	43	17	34	79	51	32	44	107	41	49	12	19	6	20	685	3	0	3	EFR	EF-TU receptor | Leucine-rich receptor-like protein kinase family protein | Leucine-rich repeat protein kinase family protein	Leucine-rich repeat [0.977]; Protein kinase, catalytic domain [0.807]; Leucine-rich repeat-containing N-terminal, type 2 [0.772]; Serine-threonine/tyrosine-protein kinase catalytic domain [0.189]; Zinc finger, HIT-type [0.001]; Reverse transcriptase [0.001]; Pep3/Vps18/deep orange [0.001]; O-acyltransferase, WSD1, C-terminal [0.001]; Leucine-rich repeat 2 [0.001]; HCNGP-like [0.001]; Glutamyl/glu…	ATP binding (GO:0005524); RNA binding (GO:0003723); RNA-directed DNA polymerase activity (GO:0003964); aminoacyl-tRNA ligase activity (GO:0004812); diacylglycerol O-acyltransferase activity (GO:0004144); ligase activity, forming aminoacyl-tRNA and related compounds (GO:0016876); nucleotide binding (GO:0000166); protein binding (GO:0005515); protein kinase activity (GO:0004672); transferase activi…	RNA-dependent DNA replication (GO:0006278); intracellular protein transport (GO:0006886); protein phosphorylation (GO:0006468); tRNA aminoacylation (GO:0043039); tRNA aminoacylation for protein translation (GO:0006418); vesicle-mediated transport (GO:0016192)	cytoplasm (GO:0005737)
comp153024_c2_seq2	comp153024_c2	no		4	LA	6	4	8	54	42	14	23	43	17	34	79	51	32	44	107	41	49	12	19	6	20	685	3	0	3	EFR	EF-TU receptor | Leucine-rich receptor-like protein kinase family protein | Leucine-rich repeat protein kinase family protein	Leucine-rich repeat [0.977]; Protein kinase, catalytic domain [0.807]; Leucine-rich repeat-containing N-terminal, type 2 [0.772]; Serine-threonine/tyrosine-protein kinase catalytic domain [0.189]; Zinc finger, HIT-type [0.001]; Reverse transcriptase [0.001]; Pep3/Vps18/deep orange [0.001]; O-acyltransferase, WSD1, C-terminal [0.001]; Leucine-rich repeat 2 [0.001]; HCNGP-like [0.001]; Glutamyl/glu…	ATP binding (GO:0005524); RNA binding (GO:0003723); RNA-directed DNA polymerase activity (GO:0003964); aminoacyl-tRNA ligase activity (GO:0004812); diacylglycerol O-acyltransferase activity (GO:0004144); ligase activity, forming aminoacyl-tRNA and related compounds (GO:0016876); nucleotide binding (GO:0000166); protein binding (GO:0005515); protein kinase activity (GO:0004672); transferase activi…	RNA-dependent DNA replication (GO:0006278); intracellular protein transport (GO:0006886); protein phosphorylation (GO:0006468); tRNA aminoacylation (GO:0043039); tRNA aminoacylation for protein translation (GO:0006418); vesicle-mediated transport (GO:0016192)	cytoplasm (GO:0005737)
comp153118_c1_seq1	comp153118_c1	no		4	LA	6	4	8	54	42	14	23	43	17	34	79	51	32	44	107	41	49	12	19	6	20	685	3	0	3	EFR	EF-TU receptor | Leucine-rich receptor-like protein kinase family protein | Leucine-rich repeat protein kinase family protein	Leucine-rich repeat [0.977]; Protein kinase, catalytic domain [0.807]; Leucine-rich repeat-containing N-terminal, type 2 [0.772]; Serine-threonine/tyrosine-protein kinase catalytic domain [0.189]; Zinc finger, HIT-type [0.001]; Reverse transcriptase [0.001]; Pep3/Vps18/deep orange [0.001]; O-acyltransferase, WSD1, C-terminal [0.001]; Leucine-rich repeat 2 [0.001]; HCNGP-like [0.001]; Glutamyl/glu…	ATP binding (GO:0005524); RNA binding (GO:0003723); RNA-directed DNA polymerase activity (GO:0003964); aminoacyl-tRNA ligase activity (GO:0004812); diacylglycerol O-acyltransferase activity (GO:0004144); ligase activity, forming aminoacyl-tRNA and related compounds (GO:0016876); nucleotide binding (GO:0000166); protein binding (GO:0005515); protein kinase activity (GO:0004672); transferase activi…	RNA-dependent DNA replication (GO:0006278); intracellular protein transport (GO:0006886); protein phosphorylation (GO:0006468); tRNA aminoacylation (GO:0043039); tRNA aminoacylation for protein translation (GO:0006418); vesicle-mediated transport (GO:0016192)	cytoplasm (GO:0005737)
comp153219_c1_seq1	comp153219_c1	yes	sporophyte up-regulated	4	LA	6	4	8	54	42	14	23	43	17	34	79	51	32	44	107	41	49	12	19	6	20	685	3	0	3	EFR	EF-TU receptor | Leucine-rich receptor-like protein kinase family protein | Leucine-rich repeat protein kinase family protein	Leucine-rich repeat [0.977]; Protein kinase, catalytic domain [0.807]; Leucine-rich repeat-containing N-terminal, type 2 [0.772]; Serine-threonine/tyrosine-protein kinase catalytic domain [0.189]; Zinc finger, HIT-type [0.001]; Reverse transcriptase [0.001]; Pep3/Vps18/deep orange [0.001]; O-acyltransferase, WSD1, C-terminal [0.001]; Leucine-rich repeat 2 [0.001]; HCNGP-like [0.001]; Glutamyl/glu…	ATP binding (GO:0005524); RNA binding (GO:0003723); RNA-directed DNA polymerase activity (GO:0003964); aminoacyl-tRNA ligase activity (GO:0004812); diacylglycerol O-acyltransferase activity (GO:0004144); ligase activity, forming aminoacyl-tRNA and related compounds (GO:0016876); nucleotide binding (GO:0000166); protein binding (GO:0005515); protein kinase activity (GO:0004672); transferase activi…	RNA-dependent DNA replication (GO:0006278); intracellular protein transport (GO:0006886); protein phosphorylation (GO:0006468); tRNA aminoacylation (GO:0043039); tRNA aminoacylation for protein translation (GO:0006418); vesicle-mediated transport (GO:0016192)	cytoplasm (GO:0005737)
comp153219_c1_seq11	comp153219_c1	yes	sporophyte up-regulated	4	LA	6	4	8	54	42	14	23	43	17	34	79	51	32	44	107	41	49	12	19	6	20	685	3	0	3	EFR	EF-TU receptor | Leucine-rich receptor-like protein kinase family protein | Leucine-rich repeat protein kinase family protein	Leucine-rich repeat [0.977]; Protein kinase, catalytic domain [0.807]; Leucine-rich repeat-containing N-terminal, type 2 [0.772]; Serine-threonine/tyrosine-protein kinase catalytic domain [0.189]; Zinc finger, HIT-type [0.001]; Reverse transcriptase [0.001]; Pep3/Vps18/deep orange [0.001]; O-acyltransferase, WSD1, C-terminal [0.001]; Leucine-rich repeat 2 [0.001]; HCNGP-like [0.001]; Glutamyl/glu…	ATP binding (GO:0005524); RNA binding (GO:0003723); RNA-directed DNA polymerase activity (GO:0003964); aminoacyl-tRNA ligase activity (GO:0004812); diacylglycerol O-acyltransferase activity (GO:0004144); ligase activity, forming aminoacyl-tRNA and related compounds (GO:0016876); nucleotide binding (GO:0000166); protein binding (GO:0005515); protein kinase activity (GO:0004672); transferase activi…	RNA-dependent DNA replication (GO:0006278); intracellular protein transport (GO:0006886); protein phosphorylation (GO:0006468); tRNA aminoacylation (GO:0043039); tRNA aminoacylation for protein translation (GO:0006418); vesicle-mediated transport (GO:0016192)	cytoplasm (GO:0005737)
comp153219_c1_seq12	comp153219_c1	yes	sporophyte up-regulated	4	LA	6	4	8	54	42	14	23	43	17	34	79	51	32	44	107	41	49	12	19	6	20	685	3	0	3	EFR	EF-TU receptor | Leucine-rich receptor-like protein kinase family protein | Leucine-rich repeat protein kinase family protein	Leucine-rich repeat [0.977]; Protein kinase, catalytic domain [0.807]; Leucine-rich repeat-containing N-terminal, type 2 [0.772]; Serine-threonine/tyrosine-protein kinase catalytic domain [0.189]; Zinc finger, HIT-type [0.001]; Reverse transcriptase [0.001]; Pep3/Vps18/deep orange [0.001]; O-acyltransferase, WSD1, C-terminal [0.001]; Leucine-rich repeat 2 [0.001]; HCNGP-like [0.001]; Glutamyl/glu…	ATP binding (GO:0005524); RNA binding (GO:0003723); RNA-directed DNA polymerase activity (GO:0003964); aminoacyl-tRNA ligase activity (GO:0004812); diacylglycerol O-acyltransferase activity (GO:0004144); ligase activity, forming aminoacyl-tRNA and related compounds (GO:0016876); nucleotide binding (GO:0000166); protein binding (GO:0005515); protein kinase activity (GO:0004672); transferase activi…	RNA-dependent DNA replication (GO:0006278); intracellular protein transport (GO:0006886); protein phosphorylation (GO:0006468); tRNA aminoacylation (GO:0043039); tRNA aminoacylation for protein translation (GO:0006418); vesicle-mediated transport (GO:0016192)	cytoplasm (GO:0005737)
comp153219_c1_seq5	comp153219_c1	yes	sporophyte up-regulated	4	LA	6	4	8	54	42	14	23	43	17	34	79	51	32	44	107	41	49	12	19	6	20	685	3	0	3	EFR	EF-TU receptor | Leucine-rich receptor-like protein kinase family protein | Leucine-rich repeat protein kinase family protein	Leucine-rich repeat [0.977]; Protein kinase, catalytic domain [0.807]; Leucine-rich repeat-containing N-terminal, type 2 [0.772]; Serine-threonine/tyrosine-protein kinase catalytic domain [0.189]; Zinc finger, HIT-type [0.001]; Reverse transcriptase [0.001]; Pep3/Vps18/deep orange [0.001]; O-acyltransferase, WSD1, C-terminal [0.001]; Leucine-rich repeat 2 [0.001]; HCNGP-like [0.001]; Glutamyl/glu…	ATP binding (GO:0005524); RNA binding (GO:0003723); RNA-directed DNA polymerase activity (GO:0003964); aminoacyl-tRNA ligase activity (GO:0004812); diacylglycerol O-acyltransferase activity (GO:0004144); ligase activity, forming aminoacyl-tRNA and related compounds (GO:0016876); nucleotide binding (GO:0000166); protein binding (GO:0005515); protein kinase activity (GO:0004672); transferase activi…	RNA-dependent DNA replication (GO:0006278); intracellular protein transport (GO:0006886); protein phosphorylation (GO:0006468); tRNA aminoacylation (GO:0043039); tRNA aminoacylation for protein translation (GO:0006418); vesicle-mediated transport (GO:0016192)	cytoplasm (GO:0005737)
comp153451_c1_seq1	comp153451_c1	yes		4	LA	6	4	8	54	42	14	23	43	17	34	79	51	32	44	107	41	49	12	19	6	20	685	3	0	3	EFR	EF-TU receptor | Leucine-rich receptor-like protein kinase family protein | Leucine-rich repeat protein kinase family protein	Leucine-rich repeat [0.977]; Protein kinase, catalytic domain [0.807]; Leucine-rich repeat-containing N-terminal, type 2 [0.772]; Serine-threonine/tyrosine-protein kinase catalytic domain [0.189]; Zinc finger, HIT-type [0.001]; Reverse transcriptase [0.001]; Pep3/Vps18/deep orange [0.001]; O-acyltransferase, WSD1, C-terminal [0.001]; Leucine-rich repeat 2 [0.001]; HCNGP-like [0.001]; Glutamyl/glu…	ATP binding (GO:0005524); RNA binding (GO:0003723); RNA-directed DNA polymerase activity (GO:0003964); aminoacyl-tRNA ligase activity (GO:0004812); diacylglycerol O-acyltransferase activity (GO:0004144); ligase activity, forming aminoacyl-tRNA and related compounds (GO:0016876); nucleotide binding (GO:0000166); protein binding (GO:0005515); protein kinase activity (GO:0004672); transferase activi…	RNA-dependent DNA replication (GO:0006278); intracellular protein transport (GO:0006886); protein phosphorylation (GO:0006468); tRNA aminoacylation (GO:0043039); tRNA aminoacylation for protein translation (GO:0006418); vesicle-mediated transport (GO:0016192)	cytoplasm (GO:0005737)
comp153451_c1_seq2	comp153451_c1	yes		4	LA	6	4	8	54	42	14	23	43	17	34	79	51	32	44	107	41	49	12	19	6	20	685	3	0	3	EFR	EF-TU receptor | Leucine-rich receptor-like protein kinase family protein | Leucine-rich repeat protein kinase family protein	Leucine-rich repeat [0.977]; Protein kinase, catalytic domain [0.807]; Leucine-rich repeat-containing N-terminal, type 2 [0.772]; Serine-threonine/tyrosine-protein kinase catalytic domain [0.189]; Zinc finger, HIT-type [0.001]; Reverse transcriptase [0.001]; Pep3/Vps18/deep orange [0.001]; O-acyltransferase, WSD1, C-terminal [0.001]; Leucine-rich repeat 2 [0.001]; HCNGP-like [0.001]; Glutamyl/glu…	ATP binding (GO:0005524); RNA binding (GO:0003723); RNA-directed DNA polymerase activity (GO:0003964); aminoacyl-tRNA ligase activity (GO:0004812); diacylglycerol O-acyltransferase activity (GO:0004144); ligase activity, forming aminoacyl-tRNA and related compounds (GO:0016876); nucleotide binding (GO:0000166); protein binding (GO:0005515); protein kinase activity (GO:0004672); transferase activi…	RNA-dependent DNA replication (GO:0006278); intracellular protein transport (GO:0006886); protein phosphorylation (GO:0006468); tRNA aminoacylation (GO:0043039); tRNA aminoacylation for protein translation (GO:0006418); vesicle-mediated transport (GO:0016192)	cytoplasm (GO:0005737)
comp153643_c0_seq10	comp153643_c0	yes		4	LA	6	4	8	54	42	14	23	43	17	34	79	51	32	44	107	41	49	12	19	6	20	685	3	0	3	EFR	EF-TU receptor | Leucine-rich receptor-like protein kinase family protein | Leucine-rich repeat protein kinase family protein	Leucine-rich repeat [0.977]; Protein kinase, catalytic domain [0.807]; Leucine-rich repeat-containing N-terminal, type 2 [0.772]; Serine-threonine/tyrosine-protein kinase catalytic domain [0.189]; Zinc finger, HIT-type [0.001]; Reverse transcriptase [0.001]; Pep3/Vps18/deep orange [0.001]; O-acyltransferase, WSD1, C-terminal [0.001]; Leucine-rich repeat 2 [0.001]; HCNGP-like [0.001]; Glutamyl/glu…	ATP binding (GO:0005524); RNA binding (GO:0003723); RNA-directed DNA polymerase activity (GO:0003964); aminoacyl-tRNA ligase activity (GO:0004812); diacylglycerol O-acyltransferase activity (GO:0004144); ligase activity, forming aminoacyl-tRNA and related compounds (GO:0016876); nucleotide binding (GO:0000166); protein binding (GO:0005515); protein kinase activity (GO:0004672); transferase activi…	RNA-dependent DNA replication (GO:0006278); intracellular protein transport (GO:0006886); protein phosphorylation (GO:0006468); tRNA aminoacylation (GO:0043039); tRNA aminoacylation for protein translation (GO:0006418); vesicle-mediated transport (GO:0016192)	cytoplasm (GO:0005737)
comp153643_c0_seq12	comp153643_c0	yes		4	LA	6	4	8	54	42	14	23	43	17	34	79	51	32	44	107	41	49	12	19	6	20	685	3	0	3	EFR	EF-TU receptor | Leucine-rich receptor-like protein kinase family protein | Leucine-rich repeat protein kinase family protein	Leucine-rich repeat [0.977]; Protein kinase, catalytic domain [0.807]; Leucine-rich repeat-containing N-terminal, type 2 [0.772]; Serine-threonine/tyrosine-protein kinase catalytic domain [0.189]; Zinc finger, HIT-type [0.001]; Reverse transcriptase [0.001]; Pep3/Vps18/deep orange [0.001]; O-acyltransferase, WSD1, C-terminal [0.001]; Leucine-rich repeat 2 [0.001]; HCNGP-like [0.001]; Glutamyl/glu…	ATP binding (GO:0005524); RNA binding (GO:0003723); RNA-directed DNA polymerase activity (GO:0003964); aminoacyl-tRNA ligase activity (GO:0004812); diacylglycerol O-acyltransferase activity (GO:0004144); ligase activity, forming aminoacyl-tRNA and related compounds (GO:0016876); nucleotide binding (GO:0000166); protein binding (GO:0005515); protein kinase activity (GO:0004672); transferase activi…	RNA-dependent DNA replication (GO:0006278); intracellular protein transport (GO:0006886); protein phosphorylation (GO:0006468); tRNA aminoacylation (GO:0043039); tRNA aminoacylation for protein translation (GO:0006418); vesicle-mediated transport (GO:0016192)	cytoplasm (GO:0005737)
comp153643_c0_seq35	comp153643_c0	yes		4	LA	6	4	8	54	42	14	23	43	17	34	79	51	32	44	107	41	49	12	19	6	20	685	3	0	3	EFR	EF-TU receptor | Leucine-rich receptor-like protein kinase family protein | Leucine-rich repeat protein kinase family protein	Leucine-rich repeat [0.977]; Protein kinase, catalytic domain [0.807]; Leucine-rich repeat-containing N-terminal, type 2 [0.772]; Serine-threonine/tyrosine-protein kinase catalytic domain [0.189]; Zinc finger, HIT-type [0.001]; Reverse transcriptase [0.001]; Pep3/Vps18/deep orange [0.001]; O-acyltransferase, WSD1, C-terminal [0.001]; Leucine-rich repeat 2 [0.001]; HCNGP-like [0.001]; Glutamyl/glu…	ATP binding (GO:0005524); RNA binding (GO:0003723); RNA-directed DNA polymerase activity (GO:0003964); aminoacyl-tRNA ligase activity (GO:0004812); diacylglycerol O-acyltransferase activity (GO:0004144); ligase activity, forming aminoacyl-tRNA and related compounds (GO:0016876); nucleotide binding (GO:0000166); protein binding (GO:0005515); protein kinase activity (GO:0004672); transferase activi…	RNA-dependent DNA replication (GO:0006278); intracellular protein transport (GO:0006886); protein phosphorylation (GO:0006468); tRNA aminoacylation (GO:0043039); tRNA aminoacylation for protein translation (GO:0006418); vesicle-mediated transport (GO:0016192)	cytoplasm (GO:0005737)
comp154266_c0_seq3	comp154266_c0	yes		4	LA	6	4	8	54	42	14	23	43	17	34	79	51	32	44	107	41	49	12	19	6	20	685	3	0	3	EFR	EF-TU receptor | Leucine-rich receptor-like protein kinase family protein | Leucine-rich repeat protein kinase family protein	Leucine-rich repeat [0.977]; Protein kinase, catalytic domain [0.807]; Leucine-rich repeat-containing N-terminal, type 2 [0.772]; Serine-threonine/tyrosine-protein kinase catalytic domain [0.189]; Zinc finger, HIT-type [0.001]; Reverse transcriptase [0.001]; Pep3/Vps18/deep orange [0.001]; O-acyltransferase, WSD1, C-terminal [0.001]; Leucine-rich repeat 2 [0.001]; HCNGP-like [0.001]; Glutamyl/glu…	ATP binding (GO:0005524); RNA binding (GO:0003723); RNA-directed DNA polymerase activity (GO:0003964); aminoacyl-tRNA ligase activity (GO:0004812); diacylglycerol O-acyltransferase activity (GO:0004144); ligase activity, forming aminoacyl-tRNA and related compounds (GO:0016876); nucleotide binding (GO:0000166); protein binding (GO:0005515); protein kinase activity (GO:0004672); transferase activi…	RNA-dependent DNA replication (GO:0006278); intracellular protein transport (GO:0006886); protein phosphorylation (GO:0006468); tRNA aminoacylation (GO:0043039); tRNA aminoacylation for protein translation (GO:0006418); vesicle-mediated transport (GO:0016192)	cytoplasm (GO:0005737)
comp154332_c0_seq1	comp154332_c0	yes		4	LA	6	4	8	54	42	14	23	43	17	34	79	51	32	44	107	41	49	12	19	6	20	685	3	0	3	EFR	EF-TU receptor | Leucine-rich receptor-like protein kinase family protein | Leucine-rich repeat protein kinase family protein	Leucine-rich repeat [0.977]; Protein kinase, catalytic domain [0.807]; Leucine-rich repeat-containing N-terminal, type 2 [0.772]; Serine-threonine/tyrosine-protein kinase catalytic domain [0.189]; Zinc finger, HIT-type [0.001]; Reverse transcriptase [0.001]; Pep3/Vps18/deep orange [0.001]; O-acyltransferase, WSD1, C-terminal [0.001]; Leucine-rich repeat 2 [0.001]; HCNGP-like [0.001]; Glutamyl/glu…	ATP binding (GO:0005524); RNA binding (GO:0003723); RNA-directed DNA polymerase activity (GO:0003964); aminoacyl-tRNA ligase activity (GO:0004812); diacylglycerol O-acyltransferase activity (GO:0004144); ligase activity, forming aminoacyl-tRNA and related compounds (GO:0016876); nucleotide binding (GO:0000166); protein binding (GO:0005515); protein kinase activity (GO:0004672); transferase activi…	RNA-dependent DNA replication (GO:0006278); intracellular protein transport (GO:0006886); protein phosphorylation (GO:0006468); tRNA aminoacylation (GO:0043039); tRNA aminoacylation for protein translation (GO:0006418); vesicle-mediated transport (GO:0016192)	cytoplasm (GO:0005737)
comp154332_c0_seq4	comp154332_c0	yes		4	LA	6	4	8	54	42	14	23	43	17	34	79	51	32	44	107	41	49	12	19	6	20	685	3	0	3	EFR	EF-TU receptor | Leucine-rich receptor-like protein kinase family protein | Leucine-rich repeat protein kinase family protein	Leucine-rich repeat [0.977]; Protein kinase, catalytic domain [0.807]; Leucine-rich repeat-containing N-terminal, type 2 [0.772]; Serine-threonine/tyrosine-protein kinase catalytic domain [0.189]; Zinc finger, HIT-type [0.001]; Reverse transcriptase [0.001]; Pep3/Vps18/deep orange [0.001]; O-acyltransferase, WSD1, C-terminal [0.001]; Leucine-rich repeat 2 [0.001]; HCNGP-like [0.001]; Glutamyl/glu…	ATP binding (GO:0005524); RNA binding (GO:0003723); RNA-directed DNA polymerase activity (GO:0003964); aminoacyl-tRNA ligase activity (GO:0004812); diacylglycerol O-acyltransferase activity (GO:0004144); ligase activity, forming aminoacyl-tRNA and related compounds (GO:0016876); nucleotide binding (GO:0000166); protein binding (GO:0005515); protein kinase activity (GO:0004672); transferase activi…	RNA-dependent DNA replication (GO:0006278); intracellular protein transport (GO:0006886); protein phosphorylation (GO:0006468); tRNA aminoacylation (GO:0043039); tRNA aminoacylation for protein translation (GO:0006418); vesicle-mediated transport (GO:0016192)	cytoplasm (GO:0005737)
comp154332_c0_seq9	comp154332_c0	yes		4	LA	6	4	8	54	42	14	23	43	17	34	79	51	32	44	107	41	49	12	19	6	20	685	3	0	3	EFR	EF-TU receptor | Leucine-rich receptor-like protein kinase family protein | Leucine-rich repeat protein kinase family protein	Leucine-rich repeat [0.977]; Protein kinase, catalytic domain [0.807]; Leucine-rich repeat-containing N-terminal, type 2 [0.772]; Serine-threonine/tyrosine-protein kinase catalytic domain [0.189]; Zinc finger, HIT-type [0.001]; Reverse transcriptase [0.001]; Pep3/Vps18/deep orange [0.001]; O-acyltransferase, WSD1, C-terminal [0.001]; Leucine-rich repeat 2 [0.001]; HCNGP-like [0.001]; Glutamyl/glu…	ATP binding (GO:0005524); RNA binding (GO:0003723); RNA-directed DNA polymerase activity (GO:0003964); aminoacyl-tRNA ligase activity (GO:0004812); diacylglycerol O-acyltransferase activity (GO:0004144); ligase activity, forming aminoacyl-tRNA and related compounds (GO:0016876); nucleotide binding (GO:0000166); protein binding (GO:0005515); protein kinase activity (GO:0004672); transferase activi…	RNA-dependent DNA replication (GO:0006278); intracellular protein transport (GO:0006886); protein phosphorylation (GO:0006468); tRNA aminoacylation (GO:0043039); tRNA aminoacylation for protein translation (GO:0006418); vesicle-mediated transport (GO:0016192)	cytoplasm (GO:0005737)
comp154545_c3_seq1	comp154545_c3	no		4	LA	6	4	8	54	42	14	23	43	17	34	79	51	32	44	107	41	49	12	19	6	20	685	3	0	3	EFR	EF-TU receptor | Leucine-rich receptor-like protein kinase family protein | Leucine-rich repeat protein kinase family protein	Leucine-rich repeat [0.977]; Protein kinase, catalytic domain [0.807]; Leucine-rich repeat-containing N-terminal, type 2 [0.772]; Serine-threonine/tyrosine-protein kinase catalytic domain [0.189]; Zinc finger, HIT-type [0.001]; Reverse transcriptase [0.001]; Pep3/Vps18/deep orange [0.001]; O-acyltransferase, WSD1, C-terminal [0.001]; Leucine-rich repeat 2 [0.001]; HCNGP-like [0.001]; Glutamyl/glu…	ATP binding (GO:0005524); RNA binding (GO:0003723); RNA-directed DNA polymerase activity (GO:0003964); aminoacyl-tRNA ligase activity (GO:0004812); diacylglycerol O-acyltransferase activity (GO:0004144); ligase activity, forming aminoacyl-tRNA and related compounds (GO:0016876); nucleotide binding (GO:0000166); protein binding (GO:0005515); protein kinase activity (GO:0004672); transferase activi…	RNA-dependent DNA replication (GO:0006278); intracellular protein transport (GO:0006886); protein phosphorylation (GO:0006468); tRNA aminoacylation (GO:0043039); tRNA aminoacylation for protein translation (GO:0006418); vesicle-mediated transport (GO:0016192)	cytoplasm (GO:0005737)
comp154664_c1_seq1	comp154664_c1	no		4	LA	6	4	8	54	42	14	23	43	17	34	79	51	32	44	107	41	49	12	19	6	20	685	3	0	3	EFR	EF-TU receptor | Leucine-rich receptor-like protein kinase family protein | Leucine-rich repeat protein kinase family protein	Leucine-rich repeat [0.977]; Protein kinase, catalytic domain [0.807]; Leucine-rich repeat-containing N-terminal, type 2 [0.772]; Serine-threonine/tyrosine-protein kinase catalytic domain [0.189]; Zinc finger, HIT-type [0.001]; Reverse transcriptase [0.001]; Pep3/Vps18/deep orange [0.001]; O-acyltransferase, WSD1, C-terminal [0.001]; Leucine-rich repeat 2 [0.001]; HCNGP-like [0.001]; Glutamyl/glu…	ATP binding (GO:0005524); RNA binding (GO:0003723); RNA-directed DNA polymerase activity (GO:0003964); aminoacyl-tRNA ligase activity (GO:0004812); diacylglycerol O-acyltransferase activity (GO:0004144); ligase activity, forming aminoacyl-tRNA and related compounds (GO:0016876); nucleotide binding (GO:0000166); protein binding (GO:0005515); protein kinase activity (GO:0004672); transferase activi…	RNA-dependent DNA replication (GO:0006278); intracellular protein transport (GO:0006886); protein phosphorylation (GO:0006468); tRNA aminoacylation (GO:0043039); tRNA aminoacylation for protein translation (GO:0006418); vesicle-mediated transport (GO:0016192)	cytoplasm (GO:0005737)
comp154664_c5_seq2	comp154664_c5	yes		4	LA	6	4	8	54	42	14	23	43	17	34	79	51	32	44	107	41	49	12	19	6	20	685	3	0	3	EFR	EF-TU receptor | Leucine-rich receptor-like protein kinase family protein | Leucine-rich repeat protein kinase family protein	Leucine-rich repeat [0.977]; Protein kinase, catalytic domain [0.807]; Leucine-rich repeat-containing N-terminal, type 2 [0.772]; Serine-threonine/tyrosine-protein kinase catalytic domain [0.189]; Zinc finger, HIT-type [0.001]; Reverse transcriptase [0.001]; Pep3/Vps18/deep orange [0.001]; O-acyltransferase, WSD1, C-terminal [0.001]; Leucine-rich repeat 2 [0.001]; HCNGP-like [0.001]; Glutamyl/glu…	ATP binding (GO:0005524); RNA binding (GO:0003723); RNA-directed DNA polymerase activity (GO:0003964); aminoacyl-tRNA ligase activity (GO:0004812); diacylglycerol O-acyltransferase activity (GO:0004144); ligase activity, forming aminoacyl-tRNA and related compounds (GO:0016876); nucleotide binding (GO:0000166); protein binding (GO:0005515); protein kinase activity (GO:0004672); transferase activi…	RNA-dependent DNA replication (GO:0006278); intracellular protein transport (GO:0006886); protein phosphorylation (GO:0006468); tRNA aminoacylation (GO:0043039); tRNA aminoacylation for protein translation (GO:0006418); vesicle-mediated transport (GO:0016192)	cytoplasm (GO:0005737)
comp154664_c5_seq3	comp154664_c5	yes		4	LA	6	4	8	54	42	14	23	43	17	34	79	51	32	44	107	41	49	12	19	6	20	685	3	0	3	EFR	EF-TU receptor | Leucine-rich receptor-like protein kinase family protein | Leucine-rich repeat protein kinase family protein	Leucine-rich repeat [0.977]; Protein kinase, catalytic domain [0.807]; Leucine-rich repeat-containing N-terminal, type 2 [0.772]; Serine-threonine/tyrosine-protein kinase catalytic domain [0.189]; Zinc finger, HIT-type [0.001]; Reverse transcriptase [0.001]; Pep3/Vps18/deep orange [0.001]; O-acyltransferase, WSD1, C-terminal [0.001]; Leucine-rich repeat 2 [0.001]; HCNGP-like [0.001]; Glutamyl/glu…	ATP binding (GO:0005524); RNA binding (GO:0003723); RNA-directed DNA polymerase activity (GO:0003964); aminoacyl-tRNA ligase activity (GO:0004812); diacylglycerol O-acyltransferase activity (GO:0004144); ligase activity, forming aminoacyl-tRNA and related compounds (GO:0016876); nucleotide binding (GO:0000166); protein binding (GO:0005515); protein kinase activity (GO:0004672); transferase activi…	RNA-dependent DNA replication (GO:0006278); intracellular protein transport (GO:0006886); protein phosphorylation (GO:0006468); tRNA aminoacylation (GO:0043039); tRNA aminoacylation for protein translation (GO:0006418); vesicle-mediated transport (GO:0016192)	cytoplasm (GO:0005737)
comp154664_c5_seq5	comp154664_c5	yes		4	LA	6	4	8	54	42	14	23	43	17	34	79	51	32	44	107	41	49	12	19	6	20	685	3	0	3	EFR	EF-TU receptor | Leucine-rich receptor-like protein kinase family protein | Leucine-rich repeat protein kinase family protein	Leucine-rich repeat [0.977]; Protein kinase, catalytic domain [0.807]; Leucine-rich repeat-containing N-terminal, type 2 [0.772]; Serine-threonine/tyrosine-protein kinase catalytic domain [0.189]; Zinc finger, HIT-type [0.001]; Reverse transcriptase [0.001]; Pep3/Vps18/deep orange [0.001]; O-acyltransferase, WSD1, C-terminal [0.001]; Leucine-rich repeat 2 [0.001]; HCNGP-like [0.001]; Glutamyl/glu…	ATP binding (GO:0005524); RNA binding (GO:0003723); RNA-directed DNA polymerase activity (GO:0003964); aminoacyl-tRNA ligase activity (GO:0004812); diacylglycerol O-acyltransferase activity (GO:0004144); ligase activity, forming aminoacyl-tRNA and related compounds (GO:0016876); nucleotide binding (GO:0000166); protein binding (GO:0005515); protein kinase activity (GO:0004672); transferase activi…	RNA-dependent DNA replication (GO:0006278); intracellular protein transport (GO:0006886); protein phosphorylation (GO:0006468); tRNA aminoacylation (GO:0043039); tRNA aminoacylation for protein translation (GO:0006418); vesicle-mediated transport (GO:0016192)	cytoplasm (GO:0005737)
comp154664_c5_seq6	comp154664_c5	yes		4	LA	6	4	8	54	42	14	23	43	17	34	79	51	32	44	107	41	49	12	19	6	20	685	3	0	3	EFR	EF-TU receptor | Leucine-rich receptor-like protein kinase family protein | Leucine-rich repeat protein kinase family protein	Leucine-rich repeat [0.977]; Protein kinase, catalytic domain [0.807]; Leucine-rich repeat-containing N-terminal, type 2 [0.772]; Serine-threonine/tyrosine-protein kinase catalytic domain [0.189]; Zinc finger, HIT-type [0.001]; Reverse transcriptase [0.001]; Pep3/Vps18/deep orange [0.001]; O-acyltransferase, WSD1, C-terminal [0.001]; Leucine-rich repeat 2 [0.001]; HCNGP-like [0.001]; Glutamyl/glu…	ATP binding (GO:0005524); RNA binding (GO:0003723); RNA-directed DNA polymerase activity (GO:0003964); aminoacyl-tRNA ligase activity (GO:0004812); diacylglycerol O-acyltransferase activity (GO:0004144); ligase activity, forming aminoacyl-tRNA and related compounds (GO:0016876); nucleotide binding (GO:0000166); protein binding (GO:0005515); protein kinase activity (GO:0004672); transferase activi…	RNA-dependent DNA replication (GO:0006278); intracellular protein transport (GO:0006886); protein phosphorylation (GO:0006468); tRNA aminoacylation (GO:0043039); tRNA aminoacylation for protein translation (GO:0006418); vesicle-mediated transport (GO:0016192)	cytoplasm (GO:0005737)
comp155831_c0_seq1	comp155831_c0	yes		4	LA	6	4	8	54	42	14	23	43	17	34	79	51	32	44	107	41	49	12	19	6	20	685	3	0	3	EFR	EF-TU receptor | Leucine-rich receptor-like protein kinase family protein | Leucine-rich repeat protein kinase family protein	Leucine-rich repeat [0.977]; Protein kinase, catalytic domain [0.807]; Leucine-rich repeat-containing N-terminal, type 2 [0.772]; Serine-threonine/tyrosine-protein kinase catalytic domain [0.189]; Zinc finger, HIT-type [0.001]; Reverse transcriptase [0.001]; Pep3/Vps18/deep orange [0.001]; O-acyltransferase, WSD1, C-terminal [0.001]; Leucine-rich repeat 2 [0.001]; HCNGP-like [0.001]; Glutamyl/glu…	ATP binding (GO:0005524); RNA binding (GO:0003723); RNA-directed DNA polymerase activity (GO:0003964); aminoacyl-tRNA ligase activity (GO:0004812); diacylglycerol O-acyltransferase activity (GO:0004144); ligase activity, forming aminoacyl-tRNA and related compounds (GO:0016876); nucleotide binding (GO:0000166); protein binding (GO:0005515); protein kinase activity (GO:0004672); transferase activi…	RNA-dependent DNA replication (GO:0006278); intracellular protein transport (GO:0006886); protein phosphorylation (GO:0006468); tRNA aminoacylation (GO:0043039); tRNA aminoacylation for protein translation (GO:0006418); vesicle-mediated transport (GO:0016192)	cytoplasm (GO:0005737)
comp155831_c0_seq5	comp155831_c0	yes		4	LA	6	4	8	54	42	14	23	43	17	34	79	51	32	44	107	41	49	12	19	6	20	685	3	0	3	EFR	EF-TU receptor | Leucine-rich receptor-like protein kinase family protein | Leucine-rich repeat protein kinase family protein	Leucine-rich repeat [0.977]; Protein kinase, catalytic domain [0.807]; Leucine-rich repeat-containing N-terminal, type 2 [0.772]; Serine-threonine/tyrosine-protein kinase catalytic domain [0.189]; Zinc finger, HIT-type [0.001]; Reverse transcriptase [0.001]; Pep3/Vps18/deep orange [0.001]; O-acyltransferase, WSD1, C-terminal [0.001]; Leucine-rich repeat 2 [0.001]; HCNGP-like [0.001]; Glutamyl/glu…	ATP binding (GO:0005524); RNA binding (GO:0003723); RNA-directed DNA polymerase activity (GO:0003964); aminoacyl-tRNA ligase activity (GO:0004812); diacylglycerol O-acyltransferase activity (GO:0004144); ligase activity, forming aminoacyl-tRNA and related compounds (GO:0016876); nucleotide binding (GO:0000166); protein binding (GO:0005515); protein kinase activity (GO:0004672); transferase activi…	RNA-dependent DNA replication (GO:0006278); intracellular protein transport (GO:0006886); protein phosphorylation (GO:0006468); tRNA aminoacylation (GO:0043039); tRNA aminoacylation for protein translation (GO:0006418); vesicle-mediated transport (GO:0016192)	cytoplasm (GO:0005737)
comp155949_c0_seq1	comp155949_c0	yes		4	LA	6	4	8	54	42	14	23	43	17	34	79	51	32	44	107	41	49	12	19	6	20	685	3	0	3	EFR	EF-TU receptor | Leucine-rich receptor-like protein kinase family protein | Leucine-rich repeat protein kinase family protein	Leucine-rich repeat [0.977]; Protein kinase, catalytic domain [0.807]; Leucine-rich repeat-containing N-terminal, type 2 [0.772]; Serine-threonine/tyrosine-protein kinase catalytic domain [0.189]; Zinc finger, HIT-type [0.001]; Reverse transcriptase [0.001]; Pep3/Vps18/deep orange [0.001]; O-acyltransferase, WSD1, C-terminal [0.001]; Leucine-rich repeat 2 [0.001]; HCNGP-like [0.001]; Glutamyl/glu…	ATP binding (GO:0005524); RNA binding (GO:0003723); RNA-directed DNA polymerase activity (GO:0003964); aminoacyl-tRNA ligase activity (GO:0004812); diacylglycerol O-acyltransferase activity (GO:0004144); ligase activity, forming aminoacyl-tRNA and related compounds (GO:0016876); nucleotide binding (GO:0000166); protein binding (GO:0005515); protein kinase activity (GO:0004672); transferase activi…	RNA-dependent DNA replication (GO:0006278); intracellular protein transport (GO:0006886); protein phosphorylation (GO:0006468); tRNA aminoacylation (GO:0043039); tRNA aminoacylation for protein translation (GO:0006418); vesicle-mediated transport (GO:0016192)	cytoplasm (GO:0005737)
comp155949_c0_seq3	comp155949_c0	yes		4	LA	6	4	8	54	42	14	23	43	17	34	79	51	32	44	107	41	49	12	19	6	20	685	3	0	3	EFR	EF-TU receptor | Leucine-rich receptor-like protein kinase family protein | Leucine-rich repeat protein kinase family protein	Leucine-rich repeat [0.977]; Protein kinase, catalytic domain [0.807]; Leucine-rich repeat-containing N-terminal, type 2 [0.772]; Serine-threonine/tyrosine-protein kinase catalytic domain [0.189]; Zinc finger, HIT-type [0.001]; Reverse transcriptase [0.001]; Pep3/Vps18/deep orange [0.001]; O-acyltransferase, WSD1, C-terminal [0.001]; Leucine-rich repeat 2 [0.001]; HCNGP-like [0.001]; Glutamyl/glu…	ATP binding (GO:0005524); RNA binding (GO:0003723); RNA-directed DNA polymerase activity (GO:0003964); aminoacyl-tRNA ligase activity (GO:0004812); diacylglycerol O-acyltransferase activity (GO:0004144); ligase activity, forming aminoacyl-tRNA and related compounds (GO:0016876); nucleotide binding (GO:0000166); protein binding (GO:0005515); protein kinase activity (GO:0004672); transferase activi…	RNA-dependent DNA replication (GO:0006278); intracellular protein transport (GO:0006886); protein phosphorylation (GO:0006468); tRNA aminoacylation (GO:0043039); tRNA aminoacylation for protein translation (GO:0006418); vesicle-mediated transport (GO:0016192)	cytoplasm (GO:0005737)
comp155949_c0_seq8	comp155949_c0	yes		4	LA	6	4	8	54	42	14	23	43	17	34	79	51	32	44	107	41	49	12	19	6	20	685	3	0	3	EFR	EF-TU receptor | Leucine-rich receptor-like protein kinase family protein | Leucine-rich repeat protein kinase family protein	Leucine-rich repeat [0.977]; Protein kinase, catalytic domain [0.807]; Leucine-rich repeat-containing N-terminal, type 2 [0.772]; Serine-threonine/tyrosine-protein kinase catalytic domain [0.189]; Zinc finger, HIT-type [0.001]; Reverse transcriptase [0.001]; Pep3/Vps18/deep orange [0.001]; O-acyltransferase, WSD1, C-terminal [0.001]; Leucine-rich repeat 2 [0.001]; HCNGP-like [0.001]; Glutamyl/glu…	ATP binding (GO:0005524); RNA binding (GO:0003723); RNA-directed DNA polymerase activity (GO:0003964); aminoacyl-tRNA ligase activity (GO:0004812); diacylglycerol O-acyltransferase activity (GO:0004144); ligase activity, forming aminoacyl-tRNA and related compounds (GO:0016876); nucleotide binding (GO:0000166); protein binding (GO:0005515); protein kinase activity (GO:0004672); transferase activi…	RNA-dependent DNA replication (GO:0006278); intracellular protein transport (GO:0006886); protein phosphorylation (GO:0006468); tRNA aminoacylation (GO:0043039); tRNA aminoacylation for protein translation (GO:0006418); vesicle-mediated transport (GO:0016192)	cytoplasm (GO:0005737)
comp156027_c0_seq1	comp156027_c0	yes		4	LA	6	4	8	54	42	14	23	43	17	34	79	51	32	44	107	41	49	12	19	6	20	685	3	0	3	EFR	EF-TU receptor | Leucine-rich receptor-like protein kinase family protein | Leucine-rich repeat protein kinase family protein	Leucine-rich repeat [0.977]; Protein kinase, catalytic domain [0.807]; Leucine-rich repeat-containing N-terminal, type 2 [0.772]; Serine-threonine/tyrosine-protein kinase catalytic domain [0.189]; Zinc finger, HIT-type [0.001]; Reverse transcriptase [0.001]; Pep3/Vps18/deep orange [0.001]; O-acyltransferase, WSD1, C-terminal [0.001]; Leucine-rich repeat 2 [0.001]; HCNGP-like [0.001]; Glutamyl/glu…	ATP binding (GO:0005524); RNA binding (GO:0003723); RNA-directed DNA polymerase activity (GO:0003964); aminoacyl-tRNA ligase activity (GO:0004812); diacylglycerol O-acyltransferase activity (GO:0004144); ligase activity, forming aminoacyl-tRNA and related compounds (GO:0016876); nucleotide binding (GO:0000166); protein binding (GO:0005515); protein kinase activity (GO:0004672); transferase activi…	RNA-dependent DNA replication (GO:0006278); intracellular protein transport (GO:0006886); protein phosphorylation (GO:0006468); tRNA aminoacylation (GO:0043039); tRNA aminoacylation for protein translation (GO:0006418); vesicle-mediated transport (GO:0016192)	cytoplasm (GO:0005737)
comp156027_c0_seq2	comp156027_c0	yes		4	LA	6	4	8	54	42	14	23	43	17	34	79	51	32	44	107	41	49	12	19	6	20	685	3	0	3	EFR	EF-TU receptor | Leucine-rich receptor-like protein kinase family protein | Leucine-rich repeat protein kinase family protein	Leucine-rich repeat [0.977]; Protein kinase, catalytic domain [0.807]; Leucine-rich repeat-containing N-terminal, type 2 [0.772]; Serine-threonine/tyrosine-protein kinase catalytic domain [0.189]; Zinc finger, HIT-type [0.001]; Reverse transcriptase [0.001]; Pep3/Vps18/deep orange [0.001]; O-acyltransferase, WSD1, C-terminal [0.001]; Leucine-rich repeat 2 [0.001]; HCNGP-like [0.001]; Glutamyl/glu…	ATP binding (GO:0005524); RNA binding (GO:0003723); RNA-directed DNA polymerase activity (GO:0003964); aminoacyl-tRNA ligase activity (GO:0004812); diacylglycerol O-acyltransferase activity (GO:0004144); ligase activity, forming aminoacyl-tRNA and related compounds (GO:0016876); nucleotide binding (GO:0000166); protein binding (GO:0005515); protein kinase activity (GO:0004672); transferase activi…	RNA-dependent DNA replication (GO:0006278); intracellular protein transport (GO:0006886); protein phosphorylation (GO:0006468); tRNA aminoacylation (GO:0043039); tRNA aminoacylation for protein translation (GO:0006418); vesicle-mediated transport (GO:0016192)	cytoplasm (GO:0005737)
comp156027_c0_seq3	comp156027_c0	yes		4	LA	6	4	8	54	42	14	23	43	17	34	79	51	32	44	107	41	49	12	19	6	20	685	3	0	3	EFR	EF-TU receptor | Leucine-rich receptor-like protein kinase family protein | Leucine-rich repeat protein kinase family protein	Leucine-rich repeat [0.977]; Protein kinase, catalytic domain [0.807]; Leucine-rich repeat-containing N-terminal, type 2 [0.772]; Serine-threonine/tyrosine-protein kinase catalytic domain [0.189]; Zinc finger, HIT-type [0.001]; Reverse transcriptase [0.001]; Pep3/Vps18/deep orange [0.001]; O-acyltransferase, WSD1, C-terminal [0.001]; Leucine-rich repeat 2 [0.001]; HCNGP-like [0.001]; Glutamyl/glu…	ATP binding (GO:0005524); RNA binding (GO:0003723); RNA-directed DNA polymerase activity (GO:0003964); aminoacyl-tRNA ligase activity (GO:0004812); diacylglycerol O-acyltransferase activity (GO:0004144); ligase activity, forming aminoacyl-tRNA and related compounds (GO:0016876); nucleotide binding (GO:0000166); protein binding (GO:0005515); protein kinase activity (GO:0004672); transferase activi…	RNA-dependent DNA replication (GO:0006278); intracellular protein transport (GO:0006886); protein phosphorylation (GO:0006468); tRNA aminoacylation (GO:0043039); tRNA aminoacylation for protein translation (GO:0006418); vesicle-mediated transport (GO:0016192)	cytoplasm (GO:0005737)
comp156193_c0_seq1	comp156193_c0	no		4	LA	6	4	8	54	42	14	23	43	17	34	79	51	32	44	107	41	49	12	19	6	20	685	3	0	3	EFR	EF-TU receptor | Leucine-rich receptor-like protein kinase family protein | Leucine-rich repeat protein kinase family protein	Leucine-rich repeat [0.977]; Protein kinase, catalytic domain [0.807]; Leucine-rich repeat-containing N-terminal, type 2 [0.772]; Serine-threonine/tyrosine-protein kinase catalytic domain [0.189]; Zinc finger, HIT-type [0.001]; Reverse transcriptase [0.001]; Pep3/Vps18/deep orange [0.001]; O-acyltransferase, WSD1, C-terminal [0.001]; Leucine-rich repeat 2 [0.001]; HCNGP-like [0.001]; Glutamyl/glu…	ATP binding (GO:0005524); RNA binding (GO:0003723); RNA-directed DNA polymerase activity (GO:0003964); aminoacyl-tRNA ligase activity (GO:0004812); diacylglycerol O-acyltransferase activity (GO:0004144); ligase activity, forming aminoacyl-tRNA and related compounds (GO:0016876); nucleotide binding (GO:0000166); protein binding (GO:0005515); protein kinase activity (GO:0004672); transferase activi…	RNA-dependent DNA replication (GO:0006278); intracellular protein transport (GO:0006886); protein phosphorylation (GO:0006468); tRNA aminoacylation (GO:0043039); tRNA aminoacylation for protein translation (GO:0006418); vesicle-mediated transport (GO:0016192)	cytoplasm (GO:0005737)
comp156193_c0_seq2	comp156193_c0	no		4	LA	6	4	8	54	42	14	23	43	17	34	79	51	32	44	107	41	49	12	19	6	20	685	3	0	3	EFR	EF-TU receptor | Leucine-rich receptor-like protein kinase family protein | Leucine-rich repeat protein kinase family protein	Leucine-rich repeat [0.977]; Protein kinase, catalytic domain [0.807]; Leucine-rich repeat-containing N-terminal, type 2 [0.772]; Serine-threonine/tyrosine-protein kinase catalytic domain [0.189]; Zinc finger, HIT-type [0.001]; Reverse transcriptase [0.001]; Pep3/Vps18/deep orange [0.001]; O-acyltransferase, WSD1, C-terminal [0.001]; Leucine-rich repeat 2 [0.001]; HCNGP-like [0.001]; Glutamyl/glu…	ATP binding (GO:0005524); RNA binding (GO:0003723); RNA-directed DNA polymerase activity (GO:0003964); aminoacyl-tRNA ligase activity (GO:0004812); diacylglycerol O-acyltransferase activity (GO:0004144); ligase activity, forming aminoacyl-tRNA and related compounds (GO:0016876); nucleotide binding (GO:0000166); protein binding (GO:0005515); protein kinase activity (GO:0004672); transferase activi…	RNA-dependent DNA replication (GO:0006278); intracellular protein transport (GO:0006886); protein phosphorylation (GO:0006468); tRNA aminoacylation (GO:0043039); tRNA aminoacylation for protein translation (GO:0006418); vesicle-mediated transport (GO:0016192)	cytoplasm (GO:0005737)
comp156193_c0_seq3	comp156193_c0	no		4	LA	6	4	8	54	42	14	23	43	17	34	79	51	32	44	107	41	49	12	19	6	20	685	3	0	3	EFR	EF-TU receptor | Leucine-rich receptor-like protein kinase family protein | Leucine-rich repeat protein kinase family protein	Leucine-rich repeat [0.977]; Protein kinase, catalytic domain [0.807]; Leucine-rich repeat-containing N-terminal, type 2 [0.772]; Serine-threonine/tyrosine-protein kinase catalytic domain [0.189]; Zinc finger, HIT-type [0.001]; Reverse transcriptase [0.001]; Pep3/Vps18/deep orange [0.001]; O-acyltransferase, WSD1, C-terminal [0.001]; Leucine-rich repeat 2 [0.001]; HCNGP-like [0.001]; Glutamyl/glu…	ATP binding (GO:0005524); RNA binding (GO:0003723); RNA-directed DNA polymerase activity (GO:0003964); aminoacyl-tRNA ligase activity (GO:0004812); diacylglycerol O-acyltransferase activity (GO:0004144); ligase activity, forming aminoacyl-tRNA and related compounds (GO:0016876); nucleotide binding (GO:0000166); protein binding (GO:0005515); protein kinase activity (GO:0004672); transferase activi…	RNA-dependent DNA replication (GO:0006278); intracellular protein transport (GO:0006886); protein phosphorylation (GO:0006468); tRNA aminoacylation (GO:0043039); tRNA aminoacylation for protein translation (GO:0006418); vesicle-mediated transport (GO:0016192)	cytoplasm (GO:0005737)
comp156193_c2_seq1	comp156193_c2	no		4	LA	6	4	8	54	42	14	23	43	17	34	79	51	32	44	107	41	49	12	19	6	20	685	3	0	3	EFR	EF-TU receptor | Leucine-rich receptor-like protein kinase family protein | Leucine-rich repeat protein kinase family protein	Leucine-rich repeat [0.977]; Protein kinase, catalytic domain [0.807]; Leucine-rich repeat-containing N-terminal, type 2 [0.772]; Serine-threonine/tyrosine-protein kinase catalytic domain [0.189]; Zinc finger, HIT-type [0.001]; Reverse transcriptase [0.001]; Pep3/Vps18/deep orange [0.001]; O-acyltransferase, WSD1, C-terminal [0.001]; Leucine-rich repeat 2 [0.001]; HCNGP-like [0.001]; Glutamyl/glu…	ATP binding (GO:0005524); RNA binding (GO:0003723); RNA-directed DNA polymerase activity (GO:0003964); aminoacyl-tRNA ligase activity (GO:0004812); diacylglycerol O-acyltransferase activity (GO:0004144); ligase activity, forming aminoacyl-tRNA and related compounds (GO:0016876); nucleotide binding (GO:0000166); protein binding (GO:0005515); protein kinase activity (GO:0004672); transferase activi…	RNA-dependent DNA replication (GO:0006278); intracellular protein transport (GO:0006886); protein phosphorylation (GO:0006468); tRNA aminoacylation (GO:0043039); tRNA aminoacylation for protein translation (GO:0006418); vesicle-mediated transport (GO:0016192)	cytoplasm (GO:0005737)
comp156193_c2_seq2	comp156193_c2	no		4	LA	6	4	8	54	42	14	23	43	17	34	79	51	32	44	107	41	49	12	19	6	20	685	3	0	3	EFR	EF-TU receptor | Leucine-rich receptor-like protein kinase family protein | Leucine-rich repeat protein kinase family protein	Leucine-rich repeat [0.977]; Protein kinase, catalytic domain [0.807]; Leucine-rich repeat-containing N-terminal, type 2 [0.772]; Serine-threonine/tyrosine-protein kinase catalytic domain [0.189]; Zinc finger, HIT-type [0.001]; Reverse transcriptase [0.001]; Pep3/Vps18/deep orange [0.001]; O-acyltransferase, WSD1, C-terminal [0.001]; Leucine-rich repeat 2 [0.001]; HCNGP-like [0.001]; Glutamyl/glu…	ATP binding (GO:0005524); RNA binding (GO:0003723); RNA-directed DNA polymerase activity (GO:0003964); aminoacyl-tRNA ligase activity (GO:0004812); diacylglycerol O-acyltransferase activity (GO:0004144); ligase activity, forming aminoacyl-tRNA and related compounds (GO:0016876); nucleotide binding (GO:0000166); protein binding (GO:0005515); protein kinase activity (GO:0004672); transferase activi…	RNA-dependent DNA replication (GO:0006278); intracellular protein transport (GO:0006886); protein phosphorylation (GO:0006468); tRNA aminoacylation (GO:0043039); tRNA aminoacylation for protein translation (GO:0006418); vesicle-mediated transport (GO:0016192)	cytoplasm (GO:0005737)
comp156471_c0_seq1	comp156471_c0	yes		4	LA	6	4	8	54	42	14	23	43	17	34	79	51	32	44	107	41	49	12	19	6	20	685	3	0	3	EFR	EF-TU receptor | Leucine-rich receptor-like protein kinase family protein | Leucine-rich repeat protein kinase family protein	Leucine-rich repeat [0.977]; Protein kinase, catalytic domain [0.807]; Leucine-rich repeat-containing N-terminal, type 2 [0.772]; Serine-threonine/tyrosine-protein kinase catalytic domain [0.189]; Zinc finger, HIT-type [0.001]; Reverse transcriptase [0.001]; Pep3/Vps18/deep orange [0.001]; O-acyltransferase, WSD1, C-terminal [0.001]; Leucine-rich repeat 2 [0.001]; HCNGP-like [0.001]; Glutamyl/glu…	ATP binding (GO:0005524); RNA binding (GO:0003723); RNA-directed DNA polymerase activity (GO:0003964); aminoacyl-tRNA ligase activity (GO:0004812); diacylglycerol O-acyltransferase activity (GO:0004144); ligase activity, forming aminoacyl-tRNA and related compounds (GO:0016876); nucleotide binding (GO:0000166); protein binding (GO:0005515); protein kinase activity (GO:0004672); transferase activi…	RNA-dependent DNA replication (GO:0006278); intracellular protein transport (GO:0006886); protein phosphorylation (GO:0006468); tRNA aminoacylation (GO:0043039); tRNA aminoacylation for protein translation (GO:0006418); vesicle-mediated transport (GO:0016192)	cytoplasm (GO:0005737)
comp156471_c1_seq1	comp156471_c1	yes		4	LA	6	4	8	54	42	14	23	43	17	34	79	51	32	44	107	41	49	12	19	6	20	685	3	0	3	EFR	EF-TU receptor | Leucine-rich receptor-like protein kinase family protein | Leucine-rich repeat protein kinase family protein	Leucine-rich repeat [0.977]; Protein kinase, catalytic domain [0.807]; Leucine-rich repeat-containing N-terminal, type 2 [0.772]; Serine-threonine/tyrosine-protein kinase catalytic domain [0.189]; Zinc finger, HIT-type [0.001]; Reverse transcriptase [0.001]; Pep3/Vps18/deep orange [0.001]; O-acyltransferase, WSD1, C-terminal [0.001]; Leucine-rich repeat 2 [0.001]; HCNGP-like [0.001]; Glutamyl/glu…	ATP binding (GO:0005524); RNA binding (GO:0003723); RNA-directed DNA polymerase activity (GO:0003964); aminoacyl-tRNA ligase activity (GO:0004812); diacylglycerol O-acyltransferase activity (GO:0004144); ligase activity, forming aminoacyl-tRNA and related compounds (GO:0016876); nucleotide binding (GO:0000166); protein binding (GO:0005515); protein kinase activity (GO:0004672); transferase activi…	RNA-dependent DNA replication (GO:0006278); intracellular protein transport (GO:0006886); protein phosphorylation (GO:0006468); tRNA aminoacylation (GO:0043039); tRNA aminoacylation for protein translation (GO:0006418); vesicle-mediated transport (GO:0016192)	cytoplasm (GO:0005737)
comp156471_c1_seq2	comp156471_c1	yes		4	LA	6	4	8	54	42	14	23	43	17	34	79	51	32	44	107	41	49	12	19	6	20	685	3	0	3	EFR	EF-TU receptor | Leucine-rich receptor-like protein kinase family protein | Leucine-rich repeat protein kinase family protein	Leucine-rich repeat [0.977]; Protein kinase, catalytic domain [0.807]; Leucine-rich repeat-containing N-terminal, type 2 [0.772]; Serine-threonine/tyrosine-protein kinase catalytic domain [0.189]; Zinc finger, HIT-type [0.001]; Reverse transcriptase [0.001]; Pep3/Vps18/deep orange [0.001]; O-acyltransferase, WSD1, C-terminal [0.001]; Leucine-rich repeat 2 [0.001]; HCNGP-like [0.001]; Glutamyl/glu…	ATP binding (GO:0005524); RNA binding (GO:0003723); RNA-directed DNA polymerase activity (GO:0003964); aminoacyl-tRNA ligase activity (GO:0004812); diacylglycerol O-acyltransferase activity (GO:0004144); ligase activity, forming aminoacyl-tRNA and related compounds (GO:0016876); nucleotide binding (GO:0000166); protein binding (GO:0005515); protein kinase activity (GO:0004672); transferase activi…	RNA-dependent DNA replication (GO:0006278); intracellular protein transport (GO:0006886); protein phosphorylation (GO:0006468); tRNA aminoacylation (GO:0043039); tRNA aminoacylation for protein translation (GO:0006418); vesicle-mediated transport (GO:0016192)	cytoplasm (GO:0005737)
comp156471_c1_seq3	comp156471_c1	yes		4	LA	6	4	8	54	42	14	23	43	17	34	79	51	32	44	107	41	49	12	19	6	20	685	3	0	3	EFR	EF-TU receptor | Leucine-rich receptor-like protein kinase family protein | Leucine-rich repeat protein kinase family protein	Leucine-rich repeat [0.977]; Protein kinase, catalytic domain [0.807]; Leucine-rich repeat-containing N-terminal, type 2 [0.772]; Serine-threonine/tyrosine-protein kinase catalytic domain [0.189]; Zinc finger, HIT-type [0.001]; Reverse transcriptase [0.001]; Pep3/Vps18/deep orange [0.001]; O-acyltransferase, WSD1, C-terminal [0.001]; Leucine-rich repeat 2 [0.001]; HCNGP-like [0.001]; Glutamyl/glu…	ATP binding (GO:0005524); RNA binding (GO:0003723); RNA-directed DNA polymerase activity (GO:0003964); aminoacyl-tRNA ligase activity (GO:0004812); diacylglycerol O-acyltransferase activity (GO:0004144); ligase activity, forming aminoacyl-tRNA and related compounds (GO:0016876); nucleotide binding (GO:0000166); protein binding (GO:0005515); protein kinase activity (GO:0004672); transferase activi…	RNA-dependent DNA replication (GO:0006278); intracellular protein transport (GO:0006886); protein phosphorylation (GO:0006468); tRNA aminoacylation (GO:0043039); tRNA aminoacylation for protein translation (GO:0006418); vesicle-mediated transport (GO:0016192)	cytoplasm (GO:0005737)
comp159210_c0_seq1	comp159210_c0	no		4	LA	6	4	8	54	42	14	23	43	17	34	79	51	32	44	107	41	49	12	19	6	20	685	3	0	3	EFR	EF-TU receptor | Leucine-rich receptor-like protein kinase family protein | Leucine-rich repeat protein kinase family protein	Leucine-rich repeat [0.977]; Protein kinase, catalytic domain [0.807]; Leucine-rich repeat-containing N-terminal, type 2 [0.772]; Serine-threonine/tyrosine-protein kinase catalytic domain [0.189]; Zinc finger, HIT-type [0.001]; Reverse transcriptase [0.001]; Pep3/Vps18/deep orange [0.001]; O-acyltransferase, WSD1, C-terminal [0.001]; Leucine-rich repeat 2 [0.001]; HCNGP-like [0.001]; Glutamyl/glu…	ATP binding (GO:0005524); RNA binding (GO:0003723); RNA-directed DNA polymerase activity (GO:0003964); aminoacyl-tRNA ligase activity (GO:0004812); diacylglycerol O-acyltransferase activity (GO:0004144); ligase activity, forming aminoacyl-tRNA and related compounds (GO:0016876); nucleotide binding (GO:0000166); protein binding (GO:0005515); protein kinase activity (GO:0004672); transferase activi…	RNA-dependent DNA replication (GO:0006278); intracellular protein transport (GO:0006886); protein phosphorylation (GO:0006468); tRNA aminoacylation (GO:0043039); tRNA aminoacylation for protein translation (GO:0006418); vesicle-mediated transport (GO:0016192)	cytoplasm (GO:0005737)
comp160430_c0_seq1	comp160430_c0	no		4	LA	6	4	8	54	42	14	23	43	17	34	79	51	32	44	107	41	49	12	19	6	20	685	3	0	3	EFR	EF-TU receptor | Leucine-rich receptor-like protein kinase family protein | Leucine-rich repeat protein kinase family protein	Leucine-rich repeat [0.977]; Protein kinase, catalytic domain [0.807]; Leucine-rich repeat-containing N-terminal, type 2 [0.772]; Serine-threonine/tyrosine-protein kinase catalytic domain [0.189]; Zinc finger, HIT-type [0.001]; Reverse transcriptase [0.001]; Pep3/Vps18/deep orange [0.001]; O-acyltransferase, WSD1, C-terminal [0.001]; Leucine-rich repeat 2 [0.001]; HCNGP-like [0.001]; Glutamyl/glu…	ATP binding (GO:0005524); RNA binding (GO:0003723); RNA-directed DNA polymerase activity (GO:0003964); aminoacyl-tRNA ligase activity (GO:0004812); diacylglycerol O-acyltransferase activity (GO:0004144); ligase activity, forming aminoacyl-tRNA and related compounds (GO:0016876); nucleotide binding (GO:0000166); protein binding (GO:0005515); protein kinase activity (GO:0004672); transferase activi…	RNA-dependent DNA replication (GO:0006278); intracellular protein transport (GO:0006886); protein phosphorylation (GO:0006468); tRNA aminoacylation (GO:0043039); tRNA aminoacylation for protein translation (GO:0006418); vesicle-mediated transport (GO:0016192)	cytoplasm (GO:0005737)
comp161123_c0_seq1	comp161123_c0	no		4	LA	6	4	8	54	42	14	23	43	17	34	79	51	32	44	107	41	49	12	19	6	20	685	3	0	3	EFR	EF-TU receptor | Leucine-rich receptor-like protein kinase family protein | Leucine-rich repeat protein kinase family protein	Leucine-rich repeat [0.977]; Protein kinase, catalytic domain [0.807]; Leucine-rich repeat-containing N-terminal, type 2 [0.772]; Serine-threonine/tyrosine-protein kinase catalytic domain [0.189]; Zinc finger, HIT-type [0.001]; Reverse transcriptase [0.001]; Pep3/Vps18/deep orange [0.001]; O-acyltransferase, WSD1, C-terminal [0.001]; Leucine-rich repeat 2 [0.001]; HCNGP-like [0.001]; Glutamyl/glu…	ATP binding (GO:0005524); RNA binding (GO:0003723); RNA-directed DNA polymerase activity (GO:0003964); aminoacyl-tRNA ligase activity (GO:0004812); diacylglycerol O-acyltransferase activity (GO:0004144); ligase activity, forming aminoacyl-tRNA and related compounds (GO:0016876); nucleotide binding (GO:0000166); protein binding (GO:0005515); protein kinase activity (GO:0004672); transferase activi…	RNA-dependent DNA replication (GO:0006278); intracellular protein transport (GO:0006886); protein phosphorylation (GO:0006468); tRNA aminoacylation (GO:0043039); tRNA aminoacylation for protein translation (GO:0006418); vesicle-mediated transport (GO:0016192)	cytoplasm (GO:0005737)
comp167033_c0_seq1	comp167033_c0	no		4	LA	6	4	8	54	42	14	23	43	17	34	79	51	32	44	107	41	49	12	19	6	20	685	3	0	3	EFR	EF-TU receptor | Leucine-rich receptor-like protein kinase family protein | Leucine-rich repeat protein kinase family protein	Leucine-rich repeat [0.977]; Protein kinase, catalytic domain [0.807]; Leucine-rich repeat-containing N-terminal, type 2 [0.772]; Serine-threonine/tyrosine-protein kinase catalytic domain [0.189]; Zinc finger, HIT-type [0.001]; Reverse transcriptase [0.001]; Pep3/Vps18/deep orange [0.001]; O-acyltransferase, WSD1, C-terminal [0.001]; Leucine-rich repeat 2 [0.001]; HCNGP-like [0.001]; Glutamyl/glu…	ATP binding (GO:0005524); RNA binding (GO:0003723); RNA-directed DNA polymerase activity (GO:0003964); aminoacyl-tRNA ligase activity (GO:0004812); diacylglycerol O-acyltransferase activity (GO:0004144); ligase activity, forming aminoacyl-tRNA and related compounds (GO:0016876); nucleotide binding (GO:0000166); protein binding (GO:0005515); protein kinase activity (GO:0004672); transferase activi…	RNA-dependent DNA replication (GO:0006278); intracellular protein transport (GO:0006886); protein phosphorylation (GO:0006468); tRNA aminoacylation (GO:0043039); tRNA aminoacylation for protein translation (GO:0006418); vesicle-mediated transport (GO:0016192)	cytoplasm (GO:0005737)
comp168252_c0_seq1	comp168252_c0	yes		4	LA	6	4	8	54	42	14	23	43	17	34	79	51	32	44	107	41	49	12	19	6	20	685	3	0	3	EFR	EF-TU receptor | Leucine-rich receptor-like protein kinase family protein | Leucine-rich repeat protein kinase family protein	Leucine-rich repeat [0.977]; Protein kinase, catalytic domain [0.807]; Leucine-rich repeat-containing N-terminal, type 2 [0.772]; Serine-threonine/tyrosine-protein kinase catalytic domain [0.189]; Zinc finger, HIT-type [0.001]; Reverse transcriptase [0.001]; Pep3/Vps18/deep orange [0.001]; O-acyltransferase, WSD1, C-terminal [0.001]; Leucine-rich repeat 2 [0.001]; HCNGP-like [0.001]; Glutamyl/glu…	ATP binding (GO:0005524); RNA binding (GO:0003723); RNA-directed DNA polymerase activity (GO:0003964); aminoacyl-tRNA ligase activity (GO:0004812); diacylglycerol O-acyltransferase activity (GO:0004144); ligase activity, forming aminoacyl-tRNA and related compounds (GO:0016876); nucleotide binding (GO:0000166); protein binding (GO:0005515); protein kinase activity (GO:0004672); transferase activi…	RNA-dependent DNA replication (GO:0006278); intracellular protein transport (GO:0006886); protein phosphorylation (GO:0006468); tRNA aminoacylation (GO:0043039); tRNA aminoacylation for protein translation (GO:0006418); vesicle-mediated transport (GO:0016192)	cytoplasm (GO:0005737)
comp174374_c0_seq1	comp174374_c0	no		4	LA	6	4	8	54	42	14	23	43	17	34	79	51	32	44	107	41	49	12	19	6	20	685	3	0	3	EFR	EF-TU receptor | Leucine-rich receptor-like protein kinase family protein | Leucine-rich repeat protein kinase family protein	Leucine-rich repeat [0.977]; Protein kinase, catalytic domain [0.807]; Leucine-rich repeat-containing N-terminal, type 2 [0.772]; Serine-threonine/tyrosine-protein kinase catalytic domain [0.189]; Zinc finger, HIT-type [0.001]; Reverse transcriptase [0.001]; Pep3/Vps18/deep orange [0.001]; O-acyltransferase, WSD1, C-terminal [0.001]; Leucine-rich repeat 2 [0.001]; HCNGP-like [0.001]; Glutamyl/glu…	ATP binding (GO:0005524); RNA binding (GO:0003723); RNA-directed DNA polymerase activity (GO:0003964); aminoacyl-tRNA ligase activity (GO:0004812); diacylglycerol O-acyltransferase activity (GO:0004144); ligase activity, forming aminoacyl-tRNA and related compounds (GO:0016876); nucleotide binding (GO:0000166); protein binding (GO:0005515); protein kinase activity (GO:0004672); transferase activi…	RNA-dependent DNA replication (GO:0006278); intracellular protein transport (GO:0006886); protein phosphorylation (GO:0006468); tRNA aminoacylation (GO:0043039); tRNA aminoacylation for protein translation (GO:0006418); vesicle-mediated transport (GO:0016192)	cytoplasm (GO:0005737)
comp177840_c0_seq1	comp177840_c0	no		4	LA	6	4	8	54	42	14	23	43	17	34	79	51	32	44	107	41	49	12	19	6	20	685	3	0	3	EFR	EF-TU receptor | Leucine-rich receptor-like protein kinase family protein | Leucine-rich repeat protein kinase family protein	Leucine-rich repeat [0.977]; Protein kinase, catalytic domain [0.807]; Leucine-rich repeat-containing N-terminal, type 2 [0.772]; Serine-threonine/tyrosine-protein kinase catalytic domain [0.189]; Zinc finger, HIT-type [0.001]; Reverse transcriptase [0.001]; Pep3/Vps18/deep orange [0.001]; O-acyltransferase, WSD1, C-terminal [0.001]; Leucine-rich repeat 2 [0.001]; HCNGP-like [0.001]; Glutamyl/glu…	ATP binding (GO:0005524); RNA binding (GO:0003723); RNA-directed DNA polymerase activity (GO:0003964); aminoacyl-tRNA ligase activity (GO:0004812); diacylglycerol O-acyltransferase activity (GO:0004144); ligase activity, forming aminoacyl-tRNA and related compounds (GO:0016876); nucleotide binding (GO:0000166); protein binding (GO:0005515); protein kinase activity (GO:0004672); transferase activi…	RNA-dependent DNA replication (GO:0006278); intracellular protein transport (GO:0006886); protein phosphorylation (GO:0006468); tRNA aminoacylation (GO:0043039); tRNA aminoacylation for protein translation (GO:0006418); vesicle-mediated transport (GO:0016192)	cytoplasm (GO:0005737)
comp179056_c0_seq1	comp179056_c0	no		4	LA	6	4	8	54	42	14	23	43	17	34	79	51	32	44	107	41	49	12	19	6	20	685	3	0	3	EFR	EF-TU receptor | Leucine-rich receptor-like protein kinase family protein | Leucine-rich repeat protein kinase family protein	Leucine-rich repeat [0.977]; Protein kinase, catalytic domain [0.807]; Leucine-rich repeat-containing N-terminal, type 2 [0.772]; Serine-threonine/tyrosine-protein kinase catalytic domain [0.189]; Zinc finger, HIT-type [0.001]; Reverse transcriptase [0.001]; Pep3/Vps18/deep orange [0.001]; O-acyltransferase, WSD1, C-terminal [0.001]; Leucine-rich repeat 2 [0.001]; HCNGP-like [0.001]; Glutamyl/glu…	ATP binding (GO:0005524); RNA binding (GO:0003723); RNA-directed DNA polymerase activity (GO:0003964); aminoacyl-tRNA ligase activity (GO:0004812); diacylglycerol O-acyltransferase activity (GO:0004144); ligase activity, forming aminoacyl-tRNA and related compounds (GO:0016876); nucleotide binding (GO:0000166); protein binding (GO:0005515); protein kinase activity (GO:0004672); transferase activi…	RNA-dependent DNA replication (GO:0006278); intracellular protein transport (GO:0006886); protein phosphorylation (GO:0006468); tRNA aminoacylation (GO:0043039); tRNA aminoacylation for protein translation (GO:0006418); vesicle-mediated transport (GO:0016192)	cytoplasm (GO:0005737)
comp185296_c0_seq1	comp185296_c0	no		4	LA	6	4	8	54	42	14	23	43	17	34	79	51	32	44	107	41	49	12	19	6	20	685	3	0	3	EFR	EF-TU receptor | Leucine-rich receptor-like protein kinase family protein | Leucine-rich repeat protein kinase family protein	Leucine-rich repeat [0.977]; Protein kinase, catalytic domain [0.807]; Leucine-rich repeat-containing N-terminal, type 2 [0.772]; Serine-threonine/tyrosine-protein kinase catalytic domain [0.189]; Zinc finger, HIT-type [0.001]; Reverse transcriptase [0.001]; Pep3/Vps18/deep orange [0.001]; O-acyltransferase, WSD1, C-terminal [0.001]; Leucine-rich repeat 2 [0.001]; HCNGP-like [0.001]; Glutamyl/glu…	ATP binding (GO:0005524); RNA binding (GO:0003723); RNA-directed DNA polymerase activity (GO:0003964); aminoacyl-tRNA ligase activity (GO:0004812); diacylglycerol O-acyltransferase activity (GO:0004144); ligase activity, forming aminoacyl-tRNA and related compounds (GO:0016876); nucleotide binding (GO:0000166); protein binding (GO:0005515); protein kinase activity (GO:0004672); transferase activi…	RNA-dependent DNA replication (GO:0006278); intracellular protein transport (GO:0006886); protein phosphorylation (GO:0006468); tRNA aminoacylation (GO:0043039); tRNA aminoacylation for protein translation (GO:0006418); vesicle-mediated transport (GO:0016192)	cytoplasm (GO:0005737)
comp192890_c0_seq1	comp192890_c0	no		4	LA	6	4	8	54	42	14	23	43	17	34	79	51	32	44	107	41	49	12	19	6	20	685	3	0	3	EFR	EF-TU receptor | Leucine-rich receptor-like protein kinase family protein | Leucine-rich repeat protein kinase family protein	Leucine-rich repeat [0.977]; Protein kinase, catalytic domain [0.807]; Leucine-rich repeat-containing N-terminal, type 2 [0.772]; Serine-threonine/tyrosine-protein kinase catalytic domain [0.189]; Zinc finger, HIT-type [0.001]; Reverse transcriptase [0.001]; Pep3/Vps18/deep orange [0.001]; O-acyltransferase, WSD1, C-terminal [0.001]; Leucine-rich repeat 2 [0.001]; HCNGP-like [0.001]; Glutamyl/glu…	ATP binding (GO:0005524); RNA binding (GO:0003723); RNA-directed DNA polymerase activity (GO:0003964); aminoacyl-tRNA ligase activity (GO:0004812); diacylglycerol O-acyltransferase activity (GO:0004144); ligase activity, forming aminoacyl-tRNA and related compounds (GO:0016876); nucleotide binding (GO:0000166); protein binding (GO:0005515); protein kinase activity (GO:0004672); transferase activi…	RNA-dependent DNA replication (GO:0006278); intracellular protein transport (GO:0006886); protein phosphorylation (GO:0006468); tRNA aminoacylation (GO:0043039); tRNA aminoacylation for protein translation (GO:0006418); vesicle-mediated transport (GO:0016192)	cytoplasm (GO:0005737)
comp195661_c0_seq1	comp195661_c0	no		4	LA	6	4	8	54	42	14	23	43	17	34	79	51	32	44	107	41	49	12	19	6	20	685	3	0	3	EFR	EF-TU receptor | Leucine-rich receptor-like protein kinase family protein | Leucine-rich repeat protein kinase family protein	Leucine-rich repeat [0.977]; Protein kinase, catalytic domain [0.807]; Leucine-rich repeat-containing N-terminal, type 2 [0.772]; Serine-threonine/tyrosine-protein kinase catalytic domain [0.189]; Zinc finger, HIT-type [0.001]; Reverse transcriptase [0.001]; Pep3/Vps18/deep orange [0.001]; O-acyltransferase, WSD1, C-terminal [0.001]; Leucine-rich repeat 2 [0.001]; HCNGP-like [0.001]; Glutamyl/glu…	ATP binding (GO:0005524); RNA binding (GO:0003723); RNA-directed DNA polymerase activity (GO:0003964); aminoacyl-tRNA ligase activity (GO:0004812); diacylglycerol O-acyltransferase activity (GO:0004144); ligase activity, forming aminoacyl-tRNA and related compounds (GO:0016876); nucleotide binding (GO:0000166); protein binding (GO:0005515); protein kinase activity (GO:0004672); transferase activi…	RNA-dependent DNA replication (GO:0006278); intracellular protein transport (GO:0006886); protein phosphorylation (GO:0006468); tRNA aminoacylation (GO:0043039); tRNA aminoacylation for protein translation (GO:0006418); vesicle-mediated transport (GO:0016192)	cytoplasm (GO:0005737)
comp201873_c0_seq1	comp201873_c0	no		4	LA	6	4	8	54	42	14	23	43	17	34	79	51	32	44	107	41	49	12	19	6	20	685	3	0	3	EFR	EF-TU receptor | Leucine-rich receptor-like protein kinase family protein | Leucine-rich repeat protein kinase family protein	Leucine-rich repeat [0.977]; Protein kinase, catalytic domain [0.807]; Leucine-rich repeat-containing N-terminal, type 2 [0.772]; Serine-threonine/tyrosine-protein kinase catalytic domain [0.189]; Zinc finger, HIT-type [0.001]; Reverse transcriptase [0.001]; Pep3/Vps18/deep orange [0.001]; O-acyltransferase, WSD1, C-terminal [0.001]; Leucine-rich repeat 2 [0.001]; HCNGP-like [0.001]; Glutamyl/glu…	ATP binding (GO:0005524); RNA binding (GO:0003723); RNA-directed DNA polymerase activity (GO:0003964); aminoacyl-tRNA ligase activity (GO:0004812); diacylglycerol O-acyltransferase activity (GO:0004144); ligase activity, forming aminoacyl-tRNA and related compounds (GO:0016876); nucleotide binding (GO:0000166); protein binding (GO:0005515); protein kinase activity (GO:0004672); transferase activi…	RNA-dependent DNA replication (GO:0006278); intracellular protein transport (GO:0006886); protein phosphorylation (GO:0006468); tRNA aminoacylation (GO:0043039); tRNA aminoacylation for protein translation (GO:0006418); vesicle-mediated transport (GO:0016192)	cytoplasm (GO:0005737)
comp215482_c0_seq1	comp215482_c0	no		4	LA	6	4	8	54	42	14	23	43	17	34	79	51	32	44	107	41	49	12	19	6	20	685	3	0	3	EFR	EF-TU receptor | Leucine-rich receptor-like protein kinase family protein | Leucine-rich repeat protein kinase family protein	Leucine-rich repeat [0.977]; Protein kinase, catalytic domain [0.807]; Leucine-rich repeat-containing N-terminal, type 2 [0.772]; Serine-threonine/tyrosine-protein kinase catalytic domain [0.189]; Zinc finger, HIT-type [0.001]; Reverse transcriptase [0.001]; Pep3/Vps18/deep orange [0.001]; O-acyltransferase, WSD1, C-terminal [0.001]; Leucine-rich repeat 2 [0.001]; HCNGP-like [0.001]; Glutamyl/glu…	ATP binding (GO:0005524); RNA binding (GO:0003723); RNA-directed DNA polymerase activity (GO:0003964); aminoacyl-tRNA ligase activity (GO:0004812); diacylglycerol O-acyltransferase activity (GO:0004144); ligase activity, forming aminoacyl-tRNA and related compounds (GO:0016876); nucleotide binding (GO:0000166); protein binding (GO:0005515); protein kinase activity (GO:0004672); transferase activi…	RNA-dependent DNA replication (GO:0006278); intracellular protein transport (GO:0006886); protein phosphorylation (GO:0006468); tRNA aminoacylation (GO:0043039); tRNA aminoacylation for protein translation (GO:0006418); vesicle-mediated transport (GO:0016192)	cytoplasm (GO:0005737)
comp31081_c0_seq1	comp31081_c0	yes		4	LA	6	4	8	54	42	14	23	43	17	34	79	51	32	44	107	41	49	12	19	6	20	685	3	0	3	EFR	EF-TU receptor | Leucine-rich receptor-like protein kinase family protein | Leucine-rich repeat protein kinase family protein	Leucine-rich repeat [0.977]; Protein kinase, catalytic domain [0.807]; Leucine-rich repeat-containing N-terminal, type 2 [0.772]; Serine-threonine/tyrosine-protein kinase catalytic domain [0.189]; Zinc finger, HIT-type [0.001]; Reverse transcriptase [0.001]; Pep3/Vps18/deep orange [0.001]; O-acyltransferase, WSD1, C-terminal [0.001]; Leucine-rich repeat 2 [0.001]; HCNGP-like [0.001]; Glutamyl/glu…	ATP binding (GO:0005524); RNA binding (GO:0003723); RNA-directed DNA polymerase activity (GO:0003964); aminoacyl-tRNA ligase activity (GO:0004812); diacylglycerol O-acyltransferase activity (GO:0004144); ligase activity, forming aminoacyl-tRNA and related compounds (GO:0016876); nucleotide binding (GO:0000166); protein binding (GO:0005515); protein kinase activity (GO:0004672); transferase activi…	RNA-dependent DNA replication (GO:0006278); intracellular protein transport (GO:0006886); protein phosphorylation (GO:0006468); tRNA aminoacylation (GO:0043039); tRNA aminoacylation for protein translation (GO:0006418); vesicle-mediated transport (GO:0016192)	cytoplasm (GO:0005737)
comp35_c0_seq1	comp35_c0	no		4	LA	6	4	8	54	42	14	23	43	17	34	79	51	32	44	107	41	49	12	19	6	20	685	3	0	3	EFR	EF-TU receptor | Leucine-rich receptor-like protein kinase family protein | Leucine-rich repeat protein kinase family protein	Leucine-rich repeat [0.977]; Protein kinase, catalytic domain [0.807]; Leucine-rich repeat-containing N-terminal, type 2 [0.772]; Serine-threonine/tyrosine-protein kinase catalytic domain [0.189]; Zinc finger, HIT-type [0.001]; Reverse transcriptase [0.001]; Pep3/Vps18/deep orange [0.001]; O-acyltransferase, WSD1, C-terminal [0.001]; Leucine-rich repeat 2 [0.001]; HCNGP-like [0.001]; Glutamyl/glu…	ATP binding (GO:0005524); RNA binding (GO:0003723); RNA-directed DNA polymerase activity (GO:0003964); aminoacyl-tRNA ligase activity (GO:0004812); diacylglycerol O-acyltransferase activity (GO:0004144); ligase activity, forming aminoacyl-tRNA and related compounds (GO:0016876); nucleotide binding (GO:0000166); protein binding (GO:0005515); protein kinase activity (GO:0004672); transferase activi…	RNA-dependent DNA replication (GO:0006278); intracellular protein transport (GO:0006886); protein phosphorylation (GO:0006468); tRNA aminoacylation (GO:0043039); tRNA aminoacylation for protein translation (GO:0006418); vesicle-mediated transport (GO:0016192)	cytoplasm (GO:0005737)
comp43623_c0_seq1	comp43623_c0	no		4	LA	6	4	8	54	42	14	23	43	17	34	79	51	32	44	107	41	49	12	19	6	20	685	3	0	3	EFR	EF-TU receptor | Leucine-rich receptor-like protein kinase family protein | Leucine-rich repeat protein kinase family protein	Leucine-rich repeat [0.977]; Protein kinase, catalytic domain [0.807]; Leucine-rich repeat-containing N-terminal, type 2 [0.772]; Serine-threonine/tyrosine-protein kinase catalytic domain [0.189]; Zinc finger, HIT-type [0.001]; Reverse transcriptase [0.001]; Pep3/Vps18/deep orange [0.001]; O-acyltransferase, WSD1, C-terminal [0.001]; Leucine-rich repeat 2 [0.001]; HCNGP-like [0.001]; Glutamyl/glu…	ATP binding (GO:0005524); RNA binding (GO:0003723); RNA-directed DNA polymerase activity (GO:0003964); aminoacyl-tRNA ligase activity (GO:0004812); diacylglycerol O-acyltransferase activity (GO:0004144); ligase activity, forming aminoacyl-tRNA and related compounds (GO:0016876); nucleotide binding (GO:0000166); protein binding (GO:0005515); protein kinase activity (GO:0004672); transferase activi…	RNA-dependent DNA replication (GO:0006278); intracellular protein transport (GO:0006886); protein phosphorylation (GO:0006468); tRNA aminoacylation (GO:0043039); tRNA aminoacylation for protein translation (GO:0006418); vesicle-mediated transport (GO:0016192)	cytoplasm (GO:0005737)
comp67952_c0_seq1	comp67952_c0	yes	sporophyte up-regulated	4	LA	6	4	8	54	42	14	23	43	17	34	79	51	32	44	107	41	49	12	19	6	20	685	3	0	3	EFR	EF-TU receptor | Leucine-rich receptor-like protein kinase family protein | Leucine-rich repeat protein kinase family protein	Leucine-rich repeat [0.977]; Protein kinase, catalytic domain [0.807]; Leucine-rich repeat-containing N-terminal, type 2 [0.772]; Serine-threonine/tyrosine-protein kinase catalytic domain [0.189]; Zinc finger, HIT-type [0.001]; Reverse transcriptase [0.001]; Pep3/Vps18/deep orange [0.001]; O-acyltransferase, WSD1, C-terminal [0.001]; Leucine-rich repeat 2 [0.001]; HCNGP-like [0.001]; Glutamyl/glu…	ATP binding (GO:0005524); RNA binding (GO:0003723); RNA-directed DNA polymerase activity (GO:0003964); aminoacyl-tRNA ligase activity (GO:0004812); diacylglycerol O-acyltransferase activity (GO:0004144); ligase activity, forming aminoacyl-tRNA and related compounds (GO:0016876); nucleotide binding (GO:0000166); protein binding (GO:0005515); protein kinase activity (GO:0004672); transferase activi…	RNA-dependent DNA replication (GO:0006278); intracellular protein transport (GO:0006886); protein phosphorylation (GO:0006468); tRNA aminoacylation (GO:0043039); tRNA aminoacylation for protein translation (GO:0006418); vesicle-mediated transport (GO:0016192)	cytoplasm (GO:0005737)
comp77011_c0_seq1	comp77011_c0	no		4	LA	6	4	8	54	42	14	23	43	17	34	79	51	32	44	107	41	49	12	19	6	20	685	3	0	3	EFR	EF-TU receptor | Leucine-rich receptor-like protein kinase family protein | Leucine-rich repeat protein kinase family protein	Leucine-rich repeat [0.977]; Protein kinase, catalytic domain [0.807]; Leucine-rich repeat-containing N-terminal, type 2 [0.772]; Serine-threonine/tyrosine-protein kinase catalytic domain [0.189]; Zinc finger, HIT-type [0.001]; Reverse transcriptase [0.001]; Pep3/Vps18/deep orange [0.001]; O-acyltransferase, WSD1, C-terminal [0.001]; Leucine-rich repeat 2 [0.001]; HCNGP-like [0.001]; Glutamyl/glu…	ATP binding (GO:0005524); RNA binding (GO:0003723); RNA-directed DNA polymerase activity (GO:0003964); aminoacyl-tRNA ligase activity (GO:0004812); diacylglycerol O-acyltransferase activity (GO:0004144); ligase activity, forming aminoacyl-tRNA and related compounds (GO:0016876); nucleotide binding (GO:0000166); protein binding (GO:0005515); protein kinase activity (GO:0004672); transferase activi…	RNA-dependent DNA replication (GO:0006278); intracellular protein transport (GO:0006886); protein phosphorylation (GO:0006468); tRNA aminoacylation (GO:0043039); tRNA aminoacylation for protein translation (GO:0006418); vesicle-mediated transport (GO:0016192)	cytoplasm (GO:0005737)
comp809_c1_seq1	comp809_c1	no		4	LA	6	4	8	54	42	14	23	43	17	34	79	51	32	44	107	41	49	12	19	6	20	685	3	0	3	EFR	EF-TU receptor | Leucine-rich receptor-like protein kinase family protein | Leucine-rich repeat protein kinase family protein	Leucine-rich repeat [0.977]; Protein kinase, catalytic domain [0.807]; Leucine-rich repeat-containing N-terminal, type 2 [0.772]; Serine-threonine/tyrosine-protein kinase catalytic domain [0.189]; Zinc finger, HIT-type [0.001]; Reverse transcriptase [0.001]; Pep3/Vps18/deep orange [0.001]; O-acyltransferase, WSD1, C-terminal [0.001]; Leucine-rich repeat 2 [0.001]; HCNGP-like [0.001]; Glutamyl/glu…	ATP binding (GO:0005524); RNA binding (GO:0003723); RNA-directed DNA polymerase activity (GO:0003964); aminoacyl-tRNA ligase activity (GO:0004812); diacylglycerol O-acyltransferase activity (GO:0004144); ligase activity, forming aminoacyl-tRNA and related compounds (GO:0016876); nucleotide binding (GO:0000166); protein binding (GO:0005515); protein kinase activity (GO:0004672); transferase activi…	RNA-dependent DNA replication (GO:0006278); intracellular protein transport (GO:0006886); protein phosphorylation (GO:0006468); tRNA aminoacylation (GO:0043039); tRNA aminoacylation for protein translation (GO:0006418); vesicle-mediated transport (GO:0016192)	cytoplasm (GO:0005737)
comp81103_c0_seq1	comp81103_c0	no		4	LA	6	4	8	54	42	14	23	43	17	34	79	51	32	44	107	41	49	12	19	6	20	685	3	0	3	EFR	EF-TU receptor | Leucine-rich receptor-like protein kinase family protein | Leucine-rich repeat protein kinase family protein	Leucine-rich repeat [0.977]; Protein kinase, catalytic domain [0.807]; Leucine-rich repeat-containing N-terminal, type 2 [0.772]; Serine-threonine/tyrosine-protein kinase catalytic domain [0.189]; Zinc finger, HIT-type [0.001]; Reverse transcriptase [0.001]; Pep3/Vps18/deep orange [0.001]; O-acyltransferase, WSD1, C-terminal [0.001]; Leucine-rich repeat 2 [0.001]; HCNGP-like [0.001]; Glutamyl/glu…	ATP binding (GO:0005524); RNA binding (GO:0003723); RNA-directed DNA polymerase activity (GO:0003964); aminoacyl-tRNA ligase activity (GO:0004812); diacylglycerol O-acyltransferase activity (GO:0004144); ligase activity, forming aminoacyl-tRNA and related compounds (GO:0016876); nucleotide binding (GO:0000166); protein binding (GO:0005515); protein kinase activity (GO:0004672); transferase activi…	RNA-dependent DNA replication (GO:0006278); intracellular protein transport (GO:0006886); protein phosphorylation (GO:0006468); tRNA aminoacylation (GO:0043039); tRNA aminoacylation for protein translation (GO:0006418); vesicle-mediated transport (GO:0016192)	cytoplasm (GO:0005737)
comp88737_c0_seq1	comp88737_c0	no		4	LA	6	4	8	54	42	14	23	43	17	34	79	51	32	44	107	41	49	12	19	6	20	685	3	0	3	EFR	EF-TU receptor | Leucine-rich receptor-like protein kinase family protein | Leucine-rich repeat protein kinase family protein	Leucine-rich repeat [0.977]; Protein kinase, catalytic domain [0.807]; Leucine-rich repeat-containing N-terminal, type 2 [0.772]; Serine-threonine/tyrosine-protein kinase catalytic domain [0.189]; Zinc finger, HIT-type [0.001]; Reverse transcriptase [0.001]; Pep3/Vps18/deep orange [0.001]; O-acyltransferase, WSD1, C-terminal [0.001]; Leucine-rich repeat 2 [0.001]; HCNGP-like [0.001]; Glutamyl/glu…	ATP binding (GO:0005524); RNA binding (GO:0003723); RNA-directed DNA polymerase activity (GO:0003964); aminoacyl-tRNA ligase activity (GO:0004812); diacylglycerol O-acyltransferase activity (GO:0004144); ligase activity, forming aminoacyl-tRNA and related compounds (GO:0016876); nucleotide binding (GO:0000166); protein binding (GO:0005515); protein kinase activity (GO:0004672); transferase activi…	RNA-dependent DNA replication (GO:0006278); intracellular protein transport (GO:0006886); protein phosphorylation (GO:0006468); tRNA aminoacylation (GO:0043039); tRNA aminoacylation for protein translation (GO:0006418); vesicle-mediated transport (GO:0016192)	cytoplasm (GO:0005737)
comp92485_c0_seq1	comp92485_c0	no		4	LA	6	4	8	54	42	14	23	43	17	34	79	51	32	44	107	41	49	12	19	6	20	685	3	0	3	EFR	EF-TU receptor | Leucine-rich receptor-like protein kinase family protein | Leucine-rich repeat protein kinase family protein	Leucine-rich repeat [0.977]; Protein kinase, catalytic domain [0.807]; Leucine-rich repeat-containing N-terminal, type 2 [0.772]; Serine-threonine/tyrosine-protein kinase catalytic domain [0.189]; Zinc finger, HIT-type [0.001]; Reverse transcriptase [0.001]; Pep3/Vps18/deep orange [0.001]; O-acyltransferase, WSD1, C-terminal [0.001]; Leucine-rich repeat 2 [0.001]; HCNGP-like [0.001]; Glutamyl/glu…	ATP binding (GO:0005524); RNA binding (GO:0003723); RNA-directed DNA polymerase activity (GO:0003964); aminoacyl-tRNA ligase activity (GO:0004812); diacylglycerol O-acyltransferase activity (GO:0004144); ligase activity, forming aminoacyl-tRNA and related compounds (GO:0016876); nucleotide binding (GO:0000166); protein binding (GO:0005515); protein kinase activity (GO:0004672); transferase activi…	RNA-dependent DNA replication (GO:0006278); intracellular protein transport (GO:0006886); protein phosphorylation (GO:0006468); tRNA aminoacylation (GO:0043039); tRNA aminoacylation for protein translation (GO:0006418); vesicle-mediated transport (GO:0016192)	cytoplasm (GO:0005737)
comp9275_c1_seq1	comp9275_c1	no		4	LA	6	4	8	54	42	14	23	43	17	34	79	51	32	44	107	41	49	12	19	6	20	685	3	0	3	EFR	EF-TU receptor | Leucine-rich receptor-like protein kinase family protein | Leucine-rich repeat protein kinase family protein	Leucine-rich repeat [0.977]; Protein kinase, catalytic domain [0.807]; Leucine-rich repeat-containing N-terminal, type 2 [0.772]; Serine-threonine/tyrosine-protein kinase catalytic domain [0.189]; Zinc finger, HIT-type [0.001]; Reverse transcriptase [0.001]; Pep3/Vps18/deep orange [0.001]; O-acyltransferase, WSD1, C-terminal [0.001]; Leucine-rich repeat 2 [0.001]; HCNGP-like [0.001]; Glutamyl/glu…	ATP binding (GO:0005524); RNA binding (GO:0003723); RNA-directed DNA polymerase activity (GO:0003964); aminoacyl-tRNA ligase activity (GO:0004812); diacylglycerol O-acyltransferase activity (GO:0004144); ligase activity, forming aminoacyl-tRNA and related compounds (GO:0016876); nucleotide binding (GO:0000166); protein binding (GO:0005515); protein kinase activity (GO:0004672); transferase activi…	RNA-dependent DNA replication (GO:0006278); intracellular protein transport (GO:0006886); protein phosphorylation (GO:0006468); tRNA aminoacylation (GO:0043039); tRNA aminoacylation for protein translation (GO:0006418); vesicle-mediated transport (GO:0016192)	cytoplasm (GO:0005737)
comp93873_c0_seq1	comp93873_c0	no		4	LA	6	4	8	54	42	14	23	43	17	34	79	51	32	44	107	41	49	12	19	6	20	685	3	0	3	EFR	EF-TU receptor | Leucine-rich receptor-like protein kinase family protein | Leucine-rich repeat protein kinase family protein	Leucine-rich repeat [0.977]; Protein kinase, catalytic domain [0.807]; Leucine-rich repeat-containing N-terminal, type 2 [0.772]; Serine-threonine/tyrosine-protein kinase catalytic domain [0.189]; Zinc finger, HIT-type [0.001]; Reverse transcriptase [0.001]; Pep3/Vps18/deep orange [0.001]; O-acyltransferase, WSD1, C-terminal [0.001]; Leucine-rich repeat 2 [0.001]; HCNGP-like [0.001]; Glutamyl/glu…	ATP binding (GO:0005524); RNA binding (GO:0003723); RNA-directed DNA polymerase activity (GO:0003964); aminoacyl-tRNA ligase activity (GO:0004812); diacylglycerol O-acyltransferase activity (GO:0004144); ligase activity, forming aminoacyl-tRNA and related compounds (GO:0016876); nucleotide binding (GO:0000166); protein binding (GO:0005515); protein kinase activity (GO:0004672); transferase activi…	RNA-dependent DNA replication (GO:0006278); intracellular protein transport (GO:0006886); protein phosphorylation (GO:0006468); tRNA aminoacylation (GO:0043039); tRNA aminoacylation for protein translation (GO:0006418); vesicle-mediated transport (GO:0016192)	cytoplasm (GO:0005737)
comp95848_c0_seq1	comp95848_c0	no		4	LA	6	4	8	54	42	14	23	43	17	34	79	51	32	44	107	41	49	12	19	6	20	685	3	0	3	EFR	EF-TU receptor | Leucine-rich receptor-like protein kinase family protein | Leucine-rich repeat protein kinase family protein	Leucine-rich repeat [0.977]; Protein kinase, catalytic domain [0.807]; Leucine-rich repeat-containing N-terminal, type 2 [0.772]; Serine-threonine/tyrosine-protein kinase catalytic domain [0.189]; Zinc finger, HIT-type [0.001]; Reverse transcriptase [0.001]; Pep3/Vps18/deep orange [0.001]; O-acyltransferase, WSD1, C-terminal [0.001]; Leucine-rich repeat 2 [0.001]; HCNGP-like [0.001]; Glutamyl/glu…	ATP binding (GO:0005524); RNA binding (GO:0003723); RNA-directed DNA polymerase activity (GO:0003964); aminoacyl-tRNA ligase activity (GO:0004812); diacylglycerol O-acyltransferase activity (GO:0004144); ligase activity, forming aminoacyl-tRNA and related compounds (GO:0016876); nucleotide binding (GO:0000166); protein binding (GO:0005515); protein kinase activity (GO:0004672); transferase activi…	RNA-dependent DNA replication (GO:0006278); intracellular protein transport (GO:0006886); protein phosphorylation (GO:0006468); tRNA aminoacylation (GO:0043039); tRNA aminoacylation for protein translation (GO:0006418); vesicle-mediated transport (GO:0016192)	cytoplasm (GO:0005737)
comp95848_c1_seq1	comp95848_c1	no		4	LA	6	4	8	54	42	14	23	43	17	34	79	51	32	44	107	41	49	12	19	6	20	685	3	0	3	EFR	EF-TU receptor | Leucine-rich receptor-like protein kinase family protein | Leucine-rich repeat protein kinase family protein	Leucine-rich repeat [0.977]; Protein kinase, catalytic domain [0.807]; Leucine-rich repeat-containing N-terminal, type 2 [0.772]; Serine-threonine/tyrosine-protein kinase catalytic domain [0.189]; Zinc finger, HIT-type [0.001]; Reverse transcriptase [0.001]; Pep3/Vps18/deep orange [0.001]; O-acyltransferase, WSD1, C-terminal [0.001]; Leucine-rich repeat 2 [0.001]; HCNGP-like [0.001]; Glutamyl/glu…	ATP binding (GO:0005524); RNA binding (GO:0003723); RNA-directed DNA polymerase activity (GO:0003964); aminoacyl-tRNA ligase activity (GO:0004812); diacylglycerol O-acyltransferase activity (GO:0004144); ligase activity, forming aminoacyl-tRNA and related compounds (GO:0016876); nucleotide binding (GO:0000166); protein binding (GO:0005515); protein kinase activity (GO:0004672); transferase activi…	RNA-dependent DNA replication (GO:0006278); intracellular protein transport (GO:0006886); protein phosphorylation (GO:0006468); tRNA aminoacylation (GO:0043039); tRNA aminoacylation for protein translation (GO:0006418); vesicle-mediated transport (GO:0016192)	cytoplasm (GO:0005737)
comp132706_c4_seq1	comp132706_c4	no		6	A	0	0	0	648	1	1	6	3	0	2	0	0	0	0	1	0	0	0	0	0	7	662	0	0	18	NO TAIR10 GENE	NO TAIR10 GENE	Integrase, catalytic core [0.837]; Reverse transcriptase, RNA-dependent DNA polymerase [0.799]; Zinc finger, CCHC-type [0.382]; Reverse transcriptase [0.005]; Retroviral aspartyl protease [0.002]; Retrotransposon gag protein [0.002]; Plant methyltransferase dimerisation [0.002]; O-methyltransferase, family 2 [0.002]; Lipase, class 3 [0.002]	O-methyltransferase activity (GO:0008171); RNA binding (GO:0003723); RNA-directed DNA polymerase activity (GO:0003964); methyltransferase activity (GO:0008168); nucleic acid binding (GO:0003676); protein dimerization activity (GO:0046983); triglyceride lipase activity (GO:0004806); zinc ion binding (GO:0008270)	DNA integration (GO:0015074); RNA-dependent DNA replication (GO:0006278); lipid metabolic process (GO:0006629)	NULL
comp150564_c1_seq8	comp150564_c1	yes		6	A	0	0	0	648	1	1	6	3	0	2	0	0	0	0	1	0	0	0	0	0	7	662	0	0	18	NO TAIR10 GENE	NO TAIR10 GENE	Integrase, catalytic core [0.837]; Reverse transcriptase, RNA-dependent DNA polymerase [0.799]; Zinc finger, CCHC-type [0.382]; Reverse transcriptase [0.005]; Retroviral aspartyl protease [0.002]; Retrotransposon gag protein [0.002]; Plant methyltransferase dimerisation [0.002]; O-methyltransferase, family 2 [0.002]; Lipase, class 3 [0.002]	O-methyltransferase activity (GO:0008171); RNA binding (GO:0003723); RNA-directed DNA polymerase activity (GO:0003964); methyltransferase activity (GO:0008168); nucleic acid binding (GO:0003676); protein dimerization activity (GO:0046983); triglyceride lipase activity (GO:0004806); zinc ion binding (GO:0008270)	DNA integration (GO:0015074); RNA-dependent DNA replication (GO:0006278); lipid metabolic process (GO:0006629)	NULL
comp155234_c1_seq3	comp155234_c1	no		6	A	0	0	0	648	1	1	6	3	0	2	0	0	0	0	1	0	0	0	0	0	7	662	0	0	18	NO TAIR10 GENE	NO TAIR10 GENE	Integrase, catalytic core [0.837]; Reverse transcriptase, RNA-dependent DNA polymerase [0.799]; Zinc finger, CCHC-type [0.382]; Reverse transcriptase [0.005]; Retroviral aspartyl protease [0.002]; Retrotransposon gag protein [0.002]; Plant methyltransferase dimerisation [0.002]; O-methyltransferase, family 2 [0.002]; Lipase, class 3 [0.002]	O-methyltransferase activity (GO:0008171); RNA binding (GO:0003723); RNA-directed DNA polymerase activity (GO:0003964); methyltransferase activity (GO:0008168); nucleic acid binding (GO:0003676); protein dimerization activity (GO:0046983); triglyceride lipase activity (GO:0004806); zinc ion binding (GO:0008270)	DNA integration (GO:0015074); RNA-dependent DNA replication (GO:0006278); lipid metabolic process (GO:0006629)	NULL
comp155746_c1_seq1	comp155746_c1	yes		6	A	0	0	0	648	1	1	6	3	0	2	0	0	0	0	1	0	0	0	0	0	7	662	0	0	18	NO TAIR10 GENE	NO TAIR10 GENE	Integrase, catalytic core [0.837]; Reverse transcriptase, RNA-dependent DNA polymerase [0.799]; Zinc finger, CCHC-type [0.382]; Reverse transcriptase [0.005]; Retroviral aspartyl protease [0.002]; Retrotransposon gag protein [0.002]; Plant methyltransferase dimerisation [0.002]; O-methyltransferase, family 2 [0.002]; Lipase, class 3 [0.002]	O-methyltransferase activity (GO:0008171); RNA binding (GO:0003723); RNA-directed DNA polymerase activity (GO:0003964); methyltransferase activity (GO:0008168); nucleic acid binding (GO:0003676); protein dimerization activity (GO:0046983); triglyceride lipase activity (GO:0004806); zinc ion binding (GO:0008270)	DNA integration (GO:0015074); RNA-dependent DNA replication (GO:0006278); lipid metabolic process (GO:0006629)	NULL
comp175665_c0_seq1	comp175665_c0	no		6	A	0	0	0	648	1	1	6	3	0	2	0	0	0	0	1	0	0	0	0	0	7	662	0	0	18	NO TAIR10 GENE	NO TAIR10 GENE	Integrase, catalytic core [0.837]; Reverse transcriptase, RNA-dependent DNA polymerase [0.799]; Zinc finger, CCHC-type [0.382]; Reverse transcriptase [0.005]; Retroviral aspartyl protease [0.002]; Retrotransposon gag protein [0.002]; Plant methyltransferase dimerisation [0.002]; O-methyltransferase, family 2 [0.002]; Lipase, class 3 [0.002]	O-methyltransferase activity (GO:0008171); RNA binding (GO:0003723); RNA-directed DNA polymerase activity (GO:0003964); methyltransferase activity (GO:0008168); nucleic acid binding (GO:0003676); protein dimerization activity (GO:0046983); triglyceride lipase activity (GO:0004806); zinc ion binding (GO:0008270)	DNA integration (GO:0015074); RNA-dependent DNA replication (GO:0006278); lipid metabolic process (GO:0006629)	NULL
comp189207_c0_seq1	comp189207_c0	no		6	A	0	0	0	648	1	1	6	3	0	2	0	0	0	0	1	0	0	0	0	0	7	662	0	0	18	NO TAIR10 GENE	NO TAIR10 GENE	Integrase, catalytic core [0.837]; Reverse transcriptase, RNA-dependent DNA polymerase [0.799]; Zinc finger, CCHC-type [0.382]; Reverse transcriptase [0.005]; Retroviral aspartyl protease [0.002]; Retrotransposon gag protein [0.002]; Plant methyltransferase dimerisation [0.002]; O-methyltransferase, family 2 [0.002]; Lipase, class 3 [0.002]	O-methyltransferase activity (GO:0008171); RNA binding (GO:0003723); RNA-directed DNA polymerase activity (GO:0003964); methyltransferase activity (GO:0008168); nucleic acid binding (GO:0003676); protein dimerization activity (GO:0046983); triglyceride lipase activity (GO:0004806); zinc ion binding (GO:0008270)	DNA integration (GO:0015074); RNA-dependent DNA replication (GO:0006278); lipid metabolic process (GO:0006629)	NULL
comp56149_c0_seq1	comp56149_c0	no		6	A	0	0	0	648	1	1	6	3	0	2	0	0	0	0	1	0	0	0	0	0	7	662	0	0	18	NO TAIR10 GENE	NO TAIR10 GENE	Integrase, catalytic core [0.837]; Reverse transcriptase, RNA-dependent DNA polymerase [0.799]; Zinc finger, CCHC-type [0.382]; Reverse transcriptase [0.005]; Retroviral aspartyl protease [0.002]; Retrotransposon gag protein [0.002]; Plant methyltransferase dimerisation [0.002]; O-methyltransferase, family 2 [0.002]; Lipase, class 3 [0.002]	O-methyltransferase activity (GO:0008171); RNA binding (GO:0003723); RNA-directed DNA polymerase activity (GO:0003964); methyltransferase activity (GO:0008168); nucleic acid binding (GO:0003676); protein dimerization activity (GO:0046983); triglyceride lipase activity (GO:0004806); zinc ion binding (GO:0008270)	DNA integration (GO:0015074); RNA-dependent DNA replication (GO:0006278); lipid metabolic process (GO:0006629)	NULL
comp83738_c0_seq1	comp83738_c0	no		6	A	0	0	0	648	1	1	6	3	0	2	0	0	0	0	1	0	0	0	0	0	7	662	0	0	18	NO TAIR10 GENE	NO TAIR10 GENE	Integrase, catalytic core [0.837]; Reverse transcriptase, RNA-dependent DNA polymerase [0.799]; Zinc finger, CCHC-type [0.382]; Reverse transcriptase [0.005]; Retroviral aspartyl protease [0.002]; Retrotransposon gag protein [0.002]; Plant methyltransferase dimerisation [0.002]; O-methyltransferase, family 2 [0.002]; Lipase, class 3 [0.002]	O-methyltransferase activity (GO:0008171); RNA binding (GO:0003723); RNA-directed DNA polymerase activity (GO:0003964); methyltransferase activity (GO:0008168); nucleic acid binding (GO:0003676); protein dimerization activity (GO:0046983); triglyceride lipase activity (GO:0004806); zinc ion binding (GO:0008270)	DNA integration (GO:0015074); RNA-dependent DNA replication (GO:0006278); lipid metabolic process (GO:0006629)	NULL
comp106096_c1_seq1	comp106096_c1	no		7	A	2	2	7	69	71	11	77	170	47	15	50	21	23	22	15	3	5	3	12	0	19	625	0	0	4	NULL	LRR and NB-ARC domains-containing disease resistance protein | NB-ARC domain-containing disease resistance protein	NB-ARC [0.947]; Leucine-rich repeat [0.392]; Toll/interleukin-1 receptor homology (TIR) domain [0.008]; FNIP [0.008]; Necrosis inducing [0.003]; Amino acid transporter, transmembrane [0.003]; Alpha/beta hydrolase fold-1 [0.003]; Zinc finger, CCHC-type [0.002]; Zinc finger, BED-type predicted [0.002]; WD40 repeat [0.002]; Uncharacterised protein family UPF0114 [0.002]; Proteinase inhibitor I25, cy…	ADP binding (GO:0043531); DNA binding (GO:0003677); cysteine-type endopeptidase inhibitor activity (GO:0004869); nuclease activity (GO:0004518); nucleic acid binding (GO:0003676); protein binding (GO:0005515); zinc ion binding (GO:0008270)	DNA repair (GO:0006281); signal transduction (GO:0007165)	intracellular (GO:0005622)
comp150181_c4_seq5	comp150181_c4	no		7	A	2	2	7	69	71	11	77	170	47	15	50	21	23	22	15	3	5	3	12	0	19	625	0	0	4	NULL	LRR and NB-ARC domains-containing disease resistance protein | NB-ARC domain-containing disease resistance protein	NB-ARC [0.947]; Leucine-rich repeat [0.392]; Toll/interleukin-1 receptor homology (TIR) domain [0.008]; FNIP [0.008]; Necrosis inducing [0.003]; Amino acid transporter, transmembrane [0.003]; Alpha/beta hydrolase fold-1 [0.003]; Zinc finger, CCHC-type [0.002]; Zinc finger, BED-type predicted [0.002]; WD40 repeat [0.002]; Uncharacterised protein family UPF0114 [0.002]; Proteinase inhibitor I25, cy…	ADP binding (GO:0043531); DNA binding (GO:0003677); cysteine-type endopeptidase inhibitor activity (GO:0004869); nuclease activity (GO:0004518); nucleic acid binding (GO:0003676); protein binding (GO:0005515); zinc ion binding (GO:0008270)	DNA repair (GO:0006281); signal transduction (GO:0007165)	intracellular (GO:0005622)
comp126156_c0_seq1	comp126156_c0	yes		12	BLA	16	15	139	27	23	17	48	26	14	16	29	23	12	12	20	13	12	24	12	11	20	509	3	4	459	BGAL15	Glycosyl hydrolase family 35 protein | beta galactosidase 1 | beta galactosidase 9 | beta-galactosidase 10 | beta-galactosidase 11 | beta-galactosidase 12 | beta-galactosidase 14 | beta-galactosidase 15 | beta-galactosidase 16 | beta-galactosidase 2 | beta-galactosidase 3 | beta-galactosidase 4 | beta-galactosidase 5 | beta-galactosidase 7 | beta-galactosidase 8 | glycosyl hydrolase family 35 pro…	Glycoside hydrolase, family 35 [0.719]; D-galactoside/L-rhamnose binding SUEL lectin domain [0.521]; Glycoside hydrolase, family 2, N-terminal [0.089]; Retrotransposon gag protein [0.064]; Reverse transcriptase, RNA-dependent DNA polymerase [0.023]; Integrase, catalytic core [0.012]; PRP1 splicing factor, N-terminal [0.002]; Mpv17/PMP22 [0.002]; KIP1-like [0.002]; DNA helicase, UvrD/REP type [0.0…	ATP binding (GO:0005524); ATP-dependent DNA helicase activity (GO:0004003); DNA binding (GO:0003677); hydrolase activity, hydrolyzing O-glycosyl compounds (GO:0004553); sugar binding (GO:0005529)	DNA integration (GO:0015074); carbohydrate metabolic process (GO:0005975); nuclear mRNA splicing, via spliceosome (GO:0000398)	integral to membrane (GO:0016021); nucleus (GO:0005634)
comp126156_c0_seq2	comp126156_c0	yes		12	BLA	16	15	139	27	23	17	48	26	14	16	29	23	12	12	20	13	12	24	12	11	20	509	3	4	459	BGAL15	Glycosyl hydrolase family 35 protein | beta galactosidase 1 | beta galactosidase 9 | beta-galactosidase 10 | beta-galactosidase 11 | beta-galactosidase 12 | beta-galactosidase 14 | beta-galactosidase 15 | beta-galactosidase 16 | beta-galactosidase 2 | beta-galactosidase 3 | beta-galactosidase 4 | beta-galactosidase 5 | beta-galactosidase 7 | beta-galactosidase 8 | glycosyl hydrolase family 35 pro…	Glycoside hydrolase, family 35 [0.719]; D-galactoside/L-rhamnose binding SUEL lectin domain [0.521]; Glycoside hydrolase, family 2, N-terminal [0.089]; Retrotransposon gag protein [0.064]; Reverse transcriptase, RNA-dependent DNA polymerase [0.023]; Integrase, catalytic core [0.012]; PRP1 splicing factor, N-terminal [0.002]; Mpv17/PMP22 [0.002]; KIP1-like [0.002]; DNA helicase, UvrD/REP type [0.0…	ATP binding (GO:0005524); ATP-dependent DNA helicase activity (GO:0004003); DNA binding (GO:0003677); hydrolase activity, hydrolyzing O-glycosyl compounds (GO:0004553); sugar binding (GO:0005529)	DNA integration (GO:0015074); carbohydrate metabolic process (GO:0005975); nuclear mRNA splicing, via spliceosome (GO:0000398)	integral to membrane (GO:0016021); nucleus (GO:0005634)
comp139512_c1_seq1	comp139512_c1	yes		12	BLA	16	15	139	27	23	17	48	26	14	16	29	23	12	12	20	13	12	24	12	11	20	509	3	4	459	BGAL15	Glycosyl hydrolase family 35 protein | beta galactosidase 1 | beta galactosidase 9 | beta-galactosidase 10 | beta-galactosidase 11 | beta-galactosidase 12 | beta-galactosidase 14 | beta-galactosidase 15 | beta-galactosidase 16 | beta-galactosidase 2 | beta-galactosidase 3 | beta-galactosidase 4 | beta-galactosidase 5 | beta-galactosidase 7 | beta-galactosidase 8 | glycosyl hydrolase family 35 pro…	Glycoside hydrolase, family 35 [0.719]; D-galactoside/L-rhamnose binding SUEL lectin domain [0.521]; Glycoside hydrolase, family 2, N-terminal [0.089]; Retrotransposon gag protein [0.064]; Reverse transcriptase, RNA-dependent DNA polymerase [0.023]; Integrase, catalytic core [0.012]; PRP1 splicing factor, N-terminal [0.002]; Mpv17/PMP22 [0.002]; KIP1-like [0.002]; DNA helicase, UvrD/REP type [0.0…	ATP binding (GO:0005524); ATP-dependent DNA helicase activity (GO:0004003); DNA binding (GO:0003677); hydrolase activity, hydrolyzing O-glycosyl compounds (GO:0004553); sugar binding (GO:0005529)	DNA integration (GO:0015074); carbohydrate metabolic process (GO:0005975); nuclear mRNA splicing, via spliceosome (GO:0000398)	integral to membrane (GO:0016021); nucleus (GO:0005634)
comp139512_c1_seq2	comp139512_c1	yes		12	BLA	16	15	139	27	23	17	48	26	14	16	29	23	12	12	20	13	12	24	12	11	20	509	3	4	459	BGAL15	Glycosyl hydrolase family 35 protein | beta galactosidase 1 | beta galactosidase 9 | beta-galactosidase 10 | beta-galactosidase 11 | beta-galactosidase 12 | beta-galactosidase 14 | beta-galactosidase 15 | beta-galactosidase 16 | beta-galactosidase 2 | beta-galactosidase 3 | beta-galactosidase 4 | beta-galactosidase 5 | beta-galactosidase 7 | beta-galactosidase 8 | glycosyl hydrolase family 35 pro…	Glycoside hydrolase, family 35 [0.719]; D-galactoside/L-rhamnose binding SUEL lectin domain [0.521]; Glycoside hydrolase, family 2, N-terminal [0.089]; Retrotransposon gag protein [0.064]; Reverse transcriptase, RNA-dependent DNA polymerase [0.023]; Integrase, catalytic core [0.012]; PRP1 splicing factor, N-terminal [0.002]; Mpv17/PMP22 [0.002]; KIP1-like [0.002]; DNA helicase, UvrD/REP type [0.0…	ATP binding (GO:0005524); ATP-dependent DNA helicase activity (GO:0004003); DNA binding (GO:0003677); hydrolase activity, hydrolyzing O-glycosyl compounds (GO:0004553); sugar binding (GO:0005529)	DNA integration (GO:0015074); carbohydrate metabolic process (GO:0005975); nuclear mRNA splicing, via spliceosome (GO:0000398)	integral to membrane (GO:0016021); nucleus (GO:0005634)
comp139512_c1_seq3	comp139512_c1	yes		12	BLA	16	15	139	27	23	17	48	26	14	16	29	23	12	12	20	13	12	24	12	11	20	509	3	4	459	BGAL15	Glycosyl hydrolase family 35 protein | beta galactosidase 1 | beta galactosidase 9 | beta-galactosidase 10 | beta-galactosidase 11 | beta-galactosidase 12 | beta-galactosidase 14 | beta-galactosidase 15 | beta-galactosidase 16 | beta-galactosidase 2 | beta-galactosidase 3 | beta-galactosidase 4 | beta-galactosidase 5 | beta-galactosidase 7 | beta-galactosidase 8 | glycosyl hydrolase family 35 pro…	Glycoside hydrolase, family 35 [0.719]; D-galactoside/L-rhamnose binding SUEL lectin domain [0.521]; Glycoside hydrolase, family 2, N-terminal [0.089]; Retrotransposon gag protein [0.064]; Reverse transcriptase, RNA-dependent DNA polymerase [0.023]; Integrase, catalytic core [0.012]; PRP1 splicing factor, N-terminal [0.002]; Mpv17/PMP22 [0.002]; KIP1-like [0.002]; DNA helicase, UvrD/REP type [0.0…	ATP binding (GO:0005524); ATP-dependent DNA helicase activity (GO:0004003); DNA binding (GO:0003677); hydrolase activity, hydrolyzing O-glycosyl compounds (GO:0004553); sugar binding (GO:0005529)	DNA integration (GO:0015074); carbohydrate metabolic process (GO:0005975); nuclear mRNA splicing, via spliceosome (GO:0000398)	integral to membrane (GO:0016021); nucleus (GO:0005634)
comp139512_c1_seq8	comp139512_c1	yes		12	BLA	16	15	139	27	23	17	48	26	14	16	29	23	12	12	20	13	12	24	12	11	20	509	3	4	459	BGAL15	Glycosyl hydrolase family 35 protein | beta galactosidase 1 | beta galactosidase 9 | beta-galactosidase 10 | beta-galactosidase 11 | beta-galactosidase 12 | beta-galactosidase 14 | beta-galactosidase 15 | beta-galactosidase 16 | beta-galactosidase 2 | beta-galactosidase 3 | beta-galactosidase 4 | beta-galactosidase 5 | beta-galactosidase 7 | beta-galactosidase 8 | glycosyl hydrolase family 35 pro…	Glycoside hydrolase, family 35 [0.719]; D-galactoside/L-rhamnose binding SUEL lectin domain [0.521]; Glycoside hydrolase, family 2, N-terminal [0.089]; Retrotransposon gag protein [0.064]; Reverse transcriptase, RNA-dependent DNA polymerase [0.023]; Integrase, catalytic core [0.012]; PRP1 splicing factor, N-terminal [0.002]; Mpv17/PMP22 [0.002]; KIP1-like [0.002]; DNA helicase, UvrD/REP type [0.0…	ATP binding (GO:0005524); ATP-dependent DNA helicase activity (GO:0004003); DNA binding (GO:0003677); hydrolase activity, hydrolyzing O-glycosyl compounds (GO:0004553); sugar binding (GO:0005529)	DNA integration (GO:0015074); carbohydrate metabolic process (GO:0005975); nuclear mRNA splicing, via spliceosome (GO:0000398)	integral to membrane (GO:0016021); nucleus (GO:0005634)
comp139615_c0_seq1	comp139615_c0	yes		12	BLA	16	15	139	27	23	17	48	26	14	16	29	23	12	12	20	13	12	24	12	11	20	509	3	4	459	BGAL15	Glycosyl hydrolase family 35 protein | beta galactosidase 1 | beta galactosidase 9 | beta-galactosidase 10 | beta-galactosidase 11 | beta-galactosidase 12 | beta-galactosidase 14 | beta-galactosidase 15 | beta-galactosidase 16 | beta-galactosidase 2 | beta-galactosidase 3 | beta-galactosidase 4 | beta-galactosidase 5 | beta-galactosidase 7 | beta-galactosidase 8 | glycosyl hydrolase family 35 pro…	Glycoside hydrolase, family 35 [0.719]; D-galactoside/L-rhamnose binding SUEL lectin domain [0.521]; Glycoside hydrolase, family 2, N-terminal [0.089]; Retrotransposon gag protein [0.064]; Reverse transcriptase, RNA-dependent DNA polymerase [0.023]; Integrase, catalytic core [0.012]; PRP1 splicing factor, N-terminal [0.002]; Mpv17/PMP22 [0.002]; KIP1-like [0.002]; DNA helicase, UvrD/REP type [0.0…	ATP binding (GO:0005524); ATP-dependent DNA helicase activity (GO:0004003); DNA binding (GO:0003677); hydrolase activity, hydrolyzing O-glycosyl compounds (GO:0004553); sugar binding (GO:0005529)	DNA integration (GO:0015074); carbohydrate metabolic process (GO:0005975); nuclear mRNA splicing, via spliceosome (GO:0000398)	integral to membrane (GO:0016021); nucleus (GO:0005634)
comp139615_c1_seq1	comp139615_c1	yes		12	BLA	16	15	139	27	23	17	48	26	14	16	29	23	12	12	20	13	12	24	12	11	20	509	3	4	459	BGAL15	Glycosyl hydrolase family 35 protein | beta galactosidase 1 | beta galactosidase 9 | beta-galactosidase 10 | beta-galactosidase 11 | beta-galactosidase 12 | beta-galactosidase 14 | beta-galactosidase 15 | beta-galactosidase 16 | beta-galactosidase 2 | beta-galactosidase 3 | beta-galactosidase 4 | beta-galactosidase 5 | beta-galactosidase 7 | beta-galactosidase 8 | glycosyl hydrolase family 35 pro…	Glycoside hydrolase, family 35 [0.719]; D-galactoside/L-rhamnose binding SUEL lectin domain [0.521]; Glycoside hydrolase, family 2, N-terminal [0.089]; Retrotransposon gag protein [0.064]; Reverse transcriptase, RNA-dependent DNA polymerase [0.023]; Integrase, catalytic core [0.012]; PRP1 splicing factor, N-terminal [0.002]; Mpv17/PMP22 [0.002]; KIP1-like [0.002]; DNA helicase, UvrD/REP type [0.0…	ATP binding (GO:0005524); ATP-dependent DNA helicase activity (GO:0004003); DNA binding (GO:0003677); hydrolase activity, hydrolyzing O-glycosyl compounds (GO:0004553); sugar binding (GO:0005529)	DNA integration (GO:0015074); carbohydrate metabolic process (GO:0005975); nuclear mRNA splicing, via spliceosome (GO:0000398)	integral to membrane (GO:0016021); nucleus (GO:0005634)
comp150122_c0_seq1	comp150122_c0	yes		12	BLA	16	15	139	27	23	17	48	26	14	16	29	23	12	12	20	13	12	24	12	11	20	509	3	4	459	BGAL15	Glycosyl hydrolase family 35 protein | beta galactosidase 1 | beta galactosidase 9 | beta-galactosidase 10 | beta-galactosidase 11 | beta-galactosidase 12 | beta-galactosidase 14 | beta-galactosidase 15 | beta-galactosidase 16 | beta-galactosidase 2 | beta-galactosidase 3 | beta-galactosidase 4 | beta-galactosidase 5 | beta-galactosidase 7 | beta-galactosidase 8 | glycosyl hydrolase family 35 pro…	Glycoside hydrolase, family 35 [0.719]; D-galactoside/L-rhamnose binding SUEL lectin domain [0.521]; Glycoside hydrolase, family 2, N-terminal [0.089]; Retrotransposon gag protein [0.064]; Reverse transcriptase, RNA-dependent DNA polymerase [0.023]; Integrase, catalytic core [0.012]; PRP1 splicing factor, N-terminal [0.002]; Mpv17/PMP22 [0.002]; KIP1-like [0.002]; DNA helicase, UvrD/REP type [0.0…	ATP binding (GO:0005524); ATP-dependent DNA helicase activity (GO:0004003); DNA binding (GO:0003677); hydrolase activity, hydrolyzing O-glycosyl compounds (GO:0004553); sugar binding (GO:0005529)	DNA integration (GO:0015074); carbohydrate metabolic process (GO:0005975); nuclear mRNA splicing, via spliceosome (GO:0000398)	integral to membrane (GO:0016021); nucleus (GO:0005634)
comp150122_c0_seq11	comp150122_c0	yes		12	BLA	16	15	139	27	23	17	48	26	14	16	29	23	12	12	20	13	12	24	12	11	20	509	3	4	459	BGAL15	Glycosyl hydrolase family 35 protein | beta galactosidase 1 | beta galactosidase 9 | beta-galactosidase 10 | beta-galactosidase 11 | beta-galactosidase 12 | beta-galactosidase 14 | beta-galactosidase 15 | beta-galactosidase 16 | beta-galactosidase 2 | beta-galactosidase 3 | beta-galactosidase 4 | beta-galactosidase 5 | beta-galactosidase 7 | beta-galactosidase 8 | glycosyl hydrolase family 35 pro…	Glycoside hydrolase, family 35 [0.719]; D-galactoside/L-rhamnose binding SUEL lectin domain [0.521]; Glycoside hydrolase, family 2, N-terminal [0.089]; Retrotransposon gag protein [0.064]; Reverse transcriptase, RNA-dependent DNA polymerase [0.023]; Integrase, catalytic core [0.012]; PRP1 splicing factor, N-terminal [0.002]; Mpv17/PMP22 [0.002]; KIP1-like [0.002]; DNA helicase, UvrD/REP type [0.0…	ATP binding (GO:0005524); ATP-dependent DNA helicase activity (GO:0004003); DNA binding (GO:0003677); hydrolase activity, hydrolyzing O-glycosyl compounds (GO:0004553); sugar binding (GO:0005529)	DNA integration (GO:0015074); carbohydrate metabolic process (GO:0005975); nuclear mRNA splicing, via spliceosome (GO:0000398)	integral to membrane (GO:0016021); nucleus (GO:0005634)
comp150122_c0_seq2	comp150122_c0	yes		12	BLA	16	15	139	27	23	17	48	26	14	16	29	23	12	12	20	13	12	24	12	11	20	509	3	4	459	BGAL15	Glycosyl hydrolase family 35 protein | beta galactosidase 1 | beta galactosidase 9 | beta-galactosidase 10 | beta-galactosidase 11 | beta-galactosidase 12 | beta-galactosidase 14 | beta-galactosidase 15 | beta-galactosidase 16 | beta-galactosidase 2 | beta-galactosidase 3 | beta-galactosidase 4 | beta-galactosidase 5 | beta-galactosidase 7 | beta-galactosidase 8 | glycosyl hydrolase family 35 pro…	Glycoside hydrolase, family 35 [0.719]; D-galactoside/L-rhamnose binding SUEL lectin domain [0.521]; Glycoside hydrolase, family 2, N-terminal [0.089]; Retrotransposon gag protein [0.064]; Reverse transcriptase, RNA-dependent DNA polymerase [0.023]; Integrase, catalytic core [0.012]; PRP1 splicing factor, N-terminal [0.002]; Mpv17/PMP22 [0.002]; KIP1-like [0.002]; DNA helicase, UvrD/REP type [0.0…	ATP binding (GO:0005524); ATP-dependent DNA helicase activity (GO:0004003); DNA binding (GO:0003677); hydrolase activity, hydrolyzing O-glycosyl compounds (GO:0004553); sugar binding (GO:0005529)	DNA integration (GO:0015074); carbohydrate metabolic process (GO:0005975); nuclear mRNA splicing, via spliceosome (GO:0000398)	integral to membrane (GO:0016021); nucleus (GO:0005634)
comp150122_c0_seq3	comp150122_c0	yes		12	BLA	16	15	139	27	23	17	48	26	14	16	29	23	12	12	20	13	12	24	12	11	20	509	3	4	459	BGAL15	Glycosyl hydrolase family 35 protein | beta galactosidase 1 | beta galactosidase 9 | beta-galactosidase 10 | beta-galactosidase 11 | beta-galactosidase 12 | beta-galactosidase 14 | beta-galactosidase 15 | beta-galactosidase 16 | beta-galactosidase 2 | beta-galactosidase 3 | beta-galactosidase 4 | beta-galactosidase 5 | beta-galactosidase 7 | beta-galactosidase 8 | glycosyl hydrolase family 35 pro…	Glycoside hydrolase, family 35 [0.719]; D-galactoside/L-rhamnose binding SUEL lectin domain [0.521]; Glycoside hydrolase, family 2, N-terminal [0.089]; Retrotransposon gag protein [0.064]; Reverse transcriptase, RNA-dependent DNA polymerase [0.023]; Integrase, catalytic core [0.012]; PRP1 splicing factor, N-terminal [0.002]; Mpv17/PMP22 [0.002]; KIP1-like [0.002]; DNA helicase, UvrD/REP type [0.0…	ATP binding (GO:0005524); ATP-dependent DNA helicase activity (GO:0004003); DNA binding (GO:0003677); hydrolase activity, hydrolyzing O-glycosyl compounds (GO:0004553); sugar binding (GO:0005529)	DNA integration (GO:0015074); carbohydrate metabolic process (GO:0005975); nuclear mRNA splicing, via spliceosome (GO:0000398)	integral to membrane (GO:0016021); nucleus (GO:0005634)
comp150122_c0_seq5	comp150122_c0	yes		12	BLA	16	15	139	27	23	17	48	26	14	16	29	23	12	12	20	13	12	24	12	11	20	509	3	4	459	BGAL15	Glycosyl hydrolase family 35 protein | beta galactosidase 1 | beta galactosidase 9 | beta-galactosidase 10 | beta-galactosidase 11 | beta-galactosidase 12 | beta-galactosidase 14 | beta-galactosidase 15 | beta-galactosidase 16 | beta-galactosidase 2 | beta-galactosidase 3 | beta-galactosidase 4 | beta-galactosidase 5 | beta-galactosidase 7 | beta-galactosidase 8 | glycosyl hydrolase family 35 pro…	Glycoside hydrolase, family 35 [0.719]; D-galactoside/L-rhamnose binding SUEL lectin domain [0.521]; Glycoside hydrolase, family 2, N-terminal [0.089]; Retrotransposon gag protein [0.064]; Reverse transcriptase, RNA-dependent DNA polymerase [0.023]; Integrase, catalytic core [0.012]; PRP1 splicing factor, N-terminal [0.002]; Mpv17/PMP22 [0.002]; KIP1-like [0.002]; DNA helicase, UvrD/REP type [0.0…	ATP binding (GO:0005524); ATP-dependent DNA helicase activity (GO:0004003); DNA binding (GO:0003677); hydrolase activity, hydrolyzing O-glycosyl compounds (GO:0004553); sugar binding (GO:0005529)	DNA integration (GO:0015074); carbohydrate metabolic process (GO:0005975); nuclear mRNA splicing, via spliceosome (GO:0000398)	integral to membrane (GO:0016021); nucleus (GO:0005634)
comp150122_c0_seq6	comp150122_c0	yes		12	BLA	16	15	139	27	23	17	48	26	14	16	29	23	12	12	20	13	12	24	12	11	20	509	3	4	459	BGAL15	Glycosyl hydrolase family 35 protein | beta galactosidase 1 | beta galactosidase 9 | beta-galactosidase 10 | beta-galactosidase 11 | beta-galactosidase 12 | beta-galactosidase 14 | beta-galactosidase 15 | beta-galactosidase 16 | beta-galactosidase 2 | beta-galactosidase 3 | beta-galactosidase 4 | beta-galactosidase 5 | beta-galactosidase 7 | beta-galactosidase 8 | glycosyl hydrolase family 35 pro…	Glycoside hydrolase, family 35 [0.719]; D-galactoside/L-rhamnose binding SUEL lectin domain [0.521]; Glycoside hydrolase, family 2, N-terminal [0.089]; Retrotransposon gag protein [0.064]; Reverse transcriptase, RNA-dependent DNA polymerase [0.023]; Integrase, catalytic core [0.012]; PRP1 splicing factor, N-terminal [0.002]; Mpv17/PMP22 [0.002]; KIP1-like [0.002]; DNA helicase, UvrD/REP type [0.0…	ATP binding (GO:0005524); ATP-dependent DNA helicase activity (GO:0004003); DNA binding (GO:0003677); hydrolase activity, hydrolyzing O-glycosyl compounds (GO:0004553); sugar binding (GO:0005529)	DNA integration (GO:0015074); carbohydrate metabolic process (GO:0005975); nuclear mRNA splicing, via spliceosome (GO:0000398)	integral to membrane (GO:0016021); nucleus (GO:0005634)
comp150122_c0_seq7	comp150122_c0	yes		12	BLA	16	15	139	27	23	17	48	26	14	16	29	23	12	12	20	13	12	24	12	11	20	509	3	4	459	BGAL15	Glycosyl hydrolase family 35 protein | beta galactosidase 1 | beta galactosidase 9 | beta-galactosidase 10 | beta-galactosidase 11 | beta-galactosidase 12 | beta-galactosidase 14 | beta-galactosidase 15 | beta-galactosidase 16 | beta-galactosidase 2 | beta-galactosidase 3 | beta-galactosidase 4 | beta-galactosidase 5 | beta-galactosidase 7 | beta-galactosidase 8 | glycosyl hydrolase family 35 pro…	Glycoside hydrolase, family 35 [0.719]; D-galactoside/L-rhamnose binding SUEL lectin domain [0.521]; Glycoside hydrolase, family 2, N-terminal [0.089]; Retrotransposon gag protein [0.064]; Reverse transcriptase, RNA-dependent DNA polymerase [0.023]; Integrase, catalytic core [0.012]; PRP1 splicing factor, N-terminal [0.002]; Mpv17/PMP22 [0.002]; KIP1-like [0.002]; DNA helicase, UvrD/REP type [0.0…	ATP binding (GO:0005524); ATP-dependent DNA helicase activity (GO:0004003); DNA binding (GO:0003677); hydrolase activity, hydrolyzing O-glycosyl compounds (GO:0004553); sugar binding (GO:0005529)	DNA integration (GO:0015074); carbohydrate metabolic process (GO:0005975); nuclear mRNA splicing, via spliceosome (GO:0000398)	integral to membrane (GO:0016021); nucleus (GO:0005634)
comp150122_c0_seq8	comp150122_c0	yes		12	BLA	16	15	139	27	23	17	48	26	14	16	29	23	12	12	20	13	12	24	12	11	20	509	3	4	459	BGAL15	Glycosyl hydrolase family 35 protein | beta galactosidase 1 | beta galactosidase 9 | beta-galactosidase 10 | beta-galactosidase 11 | beta-galactosidase 12 | beta-galactosidase 14 | beta-galactosidase 15 | beta-galactosidase 16 | beta-galactosidase 2 | beta-galactosidase 3 | beta-galactosidase 4 | beta-galactosidase 5 | beta-galactosidase 7 | beta-galactosidase 8 | glycosyl hydrolase family 35 pro…	Glycoside hydrolase, family 35 [0.719]; D-galactoside/L-rhamnose binding SUEL lectin domain [0.521]; Glycoside hydrolase, family 2, N-terminal [0.089]; Retrotransposon gag protein [0.064]; Reverse transcriptase, RNA-dependent DNA polymerase [0.023]; Integrase, catalytic core [0.012]; PRP1 splicing factor, N-terminal [0.002]; Mpv17/PMP22 [0.002]; KIP1-like [0.002]; DNA helicase, UvrD/REP type [0.0…	ATP binding (GO:0005524); ATP-dependent DNA helicase activity (GO:0004003); DNA binding (GO:0003677); hydrolase activity, hydrolyzing O-glycosyl compounds (GO:0004553); sugar binding (GO:0005529)	DNA integration (GO:0015074); carbohydrate metabolic process (GO:0005975); nuclear mRNA splicing, via spliceosome (GO:0000398)	integral to membrane (GO:0016021); nucleus (GO:0005634)
comp153183_c0_seq1	comp153183_c0	yes		12	BLA	16	15	139	27	23	17	48	26	14	16	29	23	12	12	20	13	12	24	12	11	20	509	3	4	459	BGAL15	Glycosyl hydrolase family 35 protein | beta galactosidase 1 | beta galactosidase 9 | beta-galactosidase 10 | beta-galactosidase 11 | beta-galactosidase 12 | beta-galactosidase 14 | beta-galactosidase 15 | beta-galactosidase 16 | beta-galactosidase 2 | beta-galactosidase 3 | beta-galactosidase 4 | beta-galactosidase 5 | beta-galactosidase 7 | beta-galactosidase 8 | glycosyl hydrolase family 35 pro…	Glycoside hydrolase, family 35 [0.719]; D-galactoside/L-rhamnose binding SUEL lectin domain [0.521]; Glycoside hydrolase, family 2, N-terminal [0.089]; Retrotransposon gag protein [0.064]; Reverse transcriptase, RNA-dependent DNA polymerase [0.023]; Integrase, catalytic core [0.012]; PRP1 splicing factor, N-terminal [0.002]; Mpv17/PMP22 [0.002]; KIP1-like [0.002]; DNA helicase, UvrD/REP type [0.0…	ATP binding (GO:0005524); ATP-dependent DNA helicase activity (GO:0004003); DNA binding (GO:0003677); hydrolase activity, hydrolyzing O-glycosyl compounds (GO:0004553); sugar binding (GO:0005529)	DNA integration (GO:0015074); carbohydrate metabolic process (GO:0005975); nuclear mRNA splicing, via spliceosome (GO:0000398)	integral to membrane (GO:0016021); nucleus (GO:0005634)
comp153183_c0_seq2	comp153183_c0	yes		12	BLA	16	15	139	27	23	17	48	26	14	16	29	23	12	12	20	13	12	24	12	11	20	509	3	4	459	BGAL15	Glycosyl hydrolase family 35 protein | beta galactosidase 1 | beta galactosidase 9 | beta-galactosidase 10 | beta-galactosidase 11 | beta-galactosidase 12 | beta-galactosidase 14 | beta-galactosidase 15 | beta-galactosidase 16 | beta-galactosidase 2 | beta-galactosidase 3 | beta-galactosidase 4 | beta-galactosidase 5 | beta-galactosidase 7 | beta-galactosidase 8 | glycosyl hydrolase family 35 pro…	Glycoside hydrolase, family 35 [0.719]; D-galactoside/L-rhamnose binding SUEL lectin domain [0.521]; Glycoside hydrolase, family 2, N-terminal [0.089]; Retrotransposon gag protein [0.064]; Reverse transcriptase, RNA-dependent DNA polymerase [0.023]; Integrase, catalytic core [0.012]; PRP1 splicing factor, N-terminal [0.002]; Mpv17/PMP22 [0.002]; KIP1-like [0.002]; DNA helicase, UvrD/REP type [0.0…	ATP binding (GO:0005524); ATP-dependent DNA helicase activity (GO:0004003); DNA binding (GO:0003677); hydrolase activity, hydrolyzing O-glycosyl compounds (GO:0004553); sugar binding (GO:0005529)	DNA integration (GO:0015074); carbohydrate metabolic process (GO:0005975); nuclear mRNA splicing, via spliceosome (GO:0000398)	integral to membrane (GO:0016021); nucleus (GO:0005634)
comp153183_c0_seq5	comp153183_c0	yes		12	BLA	16	15	139	27	23	17	48	26	14	16	29	23	12	12	20	13	12	24	12	11	20	509	3	4	459	BGAL15	Glycosyl hydrolase family 35 protein | beta galactosidase 1 | beta galactosidase 9 | beta-galactosidase 10 | beta-galactosidase 11 | beta-galactosidase 12 | beta-galactosidase 14 | beta-galactosidase 15 | beta-galactosidase 16 | beta-galactosidase 2 | beta-galactosidase 3 | beta-galactosidase 4 | beta-galactosidase 5 | beta-galactosidase 7 | beta-galactosidase 8 | glycosyl hydrolase family 35 pro…	Glycoside hydrolase, family 35 [0.719]; D-galactoside/L-rhamnose binding SUEL lectin domain [0.521]; Glycoside hydrolase, family 2, N-terminal [0.089]; Retrotransposon gag protein [0.064]; Reverse transcriptase, RNA-dependent DNA polymerase [0.023]; Integrase, catalytic core [0.012]; PRP1 splicing factor, N-terminal [0.002]; Mpv17/PMP22 [0.002]; KIP1-like [0.002]; DNA helicase, UvrD/REP type [0.0…	ATP binding (GO:0005524); ATP-dependent DNA helicase activity (GO:0004003); DNA binding (GO:0003677); hydrolase activity, hydrolyzing O-glycosyl compounds (GO:0004553); sugar binding (GO:0005529)	DNA integration (GO:0015074); carbohydrate metabolic process (GO:0005975); nuclear mRNA splicing, via spliceosome (GO:0000398)	integral to membrane (GO:0016021); nucleus (GO:0005634)
comp135514_c3_seq1	comp135514_c3	yes		13	BA	0	0	0	503	1	0	0	0	0	5	0	0	0	0	0	0	0	0	0	0	3	509	0	1	9	NO TAIR10 GENE	NO TAIR10 GENE	Reverse transcriptase, RNA-dependent DNA polymerase [0.586]; Integrase, catalytic core [0.361]; Chromo domain [0.004]; Ubiquitin-associated/translation elongation factor EF1B, N-terminal [0.002]; Transposon, En/Spm-like [0.002]	protein binding (GO:0005515)	DNA integration (GO:0015074)	NULL
comp137646_c1_seq1	comp137646_c1	yes		13	BA	0	0	0	503	1	0	0	0	0	5	0	0	0	0	0	0	0	0	0	0	3	509	0	1	9	NO TAIR10 GENE	NO TAIR10 GENE	Reverse transcriptase, RNA-dependent DNA polymerase [0.586]; Integrase, catalytic core [0.361]; Chromo domain [0.004]; Ubiquitin-associated/translation elongation factor EF1B, N-terminal [0.002]; Transposon, En/Spm-like [0.002]	protein binding (GO:0005515)	DNA integration (GO:0015074)	NULL
comp139171_c0_seq1	comp139171_c0	no		13	BA	0	0	0	503	1	0	0	0	0	5	0	0	0	0	0	0	0	0	0	0	3	509	0	1	9	NO TAIR10 GENE	NO TAIR10 GENE	Reverse transcriptase, RNA-dependent DNA polymerase [0.586]; Integrase, catalytic core [0.361]; Chromo domain [0.004]; Ubiquitin-associated/translation elongation factor EF1B, N-terminal [0.002]; Transposon, En/Spm-like [0.002]	protein binding (GO:0005515)	DNA integration (GO:0015074)	NULL
comp142577_c2_seq4	comp142577_c2	yes		13	BA	0	0	0	503	1	0	0	0	0	5	0	0	0	0	0	0	0	0	0	0	3	509	0	1	9	NO TAIR10 GENE	NO TAIR10 GENE	Reverse transcriptase, RNA-dependent DNA polymerase [0.586]; Integrase, catalytic core [0.361]; Chromo domain [0.004]; Ubiquitin-associated/translation elongation factor EF1B, N-terminal [0.002]; Transposon, En/Spm-like [0.002]	protein binding (GO:0005515)	DNA integration (GO:0015074)	NULL
comp143543_c3_seq4	comp143543_c3	no		13	BA	0	0	0	503	1	0	0	0	0	5	0	0	0	0	0	0	0	0	0	0	3	509	0	1	9	NO TAIR10 GENE	NO TAIR10 GENE	Reverse transcriptase, RNA-dependent DNA polymerase [0.586]; Integrase, catalytic core [0.361]; Chromo domain [0.004]; Ubiquitin-associated/translation elongation factor EF1B, N-terminal [0.002]; Transposon, En/Spm-like [0.002]	protein binding (GO:0005515)	DNA integration (GO:0015074)	NULL
comp146755_c1_seq3	comp146755_c1	no		13	BA	0	0	0	503	1	0	0	0	0	5	0	0	0	0	0	0	0	0	0	0	3	509	0	1	9	NO TAIR10 GENE	NO TAIR10 GENE	Reverse transcriptase, RNA-dependent DNA polymerase [0.586]; Integrase, catalytic core [0.361]; Chromo domain [0.004]; Ubiquitin-associated/translation elongation factor EF1B, N-terminal [0.002]; Transposon, En/Spm-like [0.002]	protein binding (GO:0005515)	DNA integration (GO:0015074)	NULL
comp181057_c0_seq1	comp181057_c0	no		13	BA	0	0	0	503	1	0	0	0	0	5	0	0	0	0	0	0	0	0	0	0	3	509	0	1	9	NO TAIR10 GENE	NO TAIR10 GENE	Reverse transcriptase, RNA-dependent DNA polymerase [0.586]; Integrase, catalytic core [0.361]; Chromo domain [0.004]; Ubiquitin-associated/translation elongation factor EF1B, N-terminal [0.002]; Transposon, En/Spm-like [0.002]	protein binding (GO:0005515)	DNA integration (GO:0015074)	NULL
comp200430_c0_seq1	comp200430_c0	no		13	BA	0	0	0	503	1	0	0	0	0	5	0	0	0	0	0	0	0	0	0	0	3	509	0	1	9	NO TAIR10 GENE	NO TAIR10 GENE	Reverse transcriptase, RNA-dependent DNA polymerase [0.586]; Integrase, catalytic core [0.361]; Chromo domain [0.004]; Ubiquitin-associated/translation elongation factor EF1B, N-terminal [0.002]; Transposon, En/Spm-like [0.002]	protein binding (GO:0005515)	DNA integration (GO:0015074)	NULL
comp108557_c1_seq1	comp108557_c1	no		14	BLA	21	17	12	17	31	28	43	40	18	21	21	23	18	41	24	26	24	16	20	13	20	474	19	15	375	PGP20	ABC transporter family protein | ATP binding cassette subfamily B1 | ATP binding cassette subfamily B19 | ATP binding cassette subfamily B4 | P-glycoprotein 20 | P-glycoprotein 7 | P-glycoprotein 9 | P-glycoprotein 10 | P-glycoprotein 11 | P-glycoprotein 12 | P-glycoprotein 13 | P-glycoprotein 14 | P-glycoprotein 16 | P-glycoprotein 17 | P-glycoprotein 18 | P-glycoprotein 2 | P-glycoprotein 21 | …	ABC transporter, transmembrane domain [0.998]; ABC transporter-like [0.992]; Protein of unknown function DUF936, plant [0.002]; Paired amphipathic helix [0.002]	ATP binding (GO:0005524); ATPase activity (GO:0016887); ATPase activity, coupled to transmembrane movement of substances (GO:0042626)	regulation of transcription, DNA-dependent (GO:0006355); transmembrane transport (GO:0055085); transport (GO:0006810)	integral to membrane (GO:0016021); nucleus (GO:0005634)
comp114613_c0_seq1	comp114613_c0	yes		14	BLA	21	17	12	17	31	28	43	40	18	21	21	23	18	41	24	26	24	16	20	13	20	474	19	15	375	PGP20	ABC transporter family protein | ATP binding cassette subfamily B1 | ATP binding cassette subfamily B19 | ATP binding cassette subfamily B4 | P-glycoprotein 20 | P-glycoprotein 7 | P-glycoprotein 9 | P-glycoprotein 10 | P-glycoprotein 11 | P-glycoprotein 12 | P-glycoprotein 13 | P-glycoprotein 14 | P-glycoprotein 16 | P-glycoprotein 17 | P-glycoprotein 18 | P-glycoprotein 2 | P-glycoprotein 21 | …	ABC transporter, transmembrane domain [0.998]; ABC transporter-like [0.992]; Protein of unknown function DUF936, plant [0.002]; Paired amphipathic helix [0.002]	ATP binding (GO:0005524); ATPase activity (GO:0016887); ATPase activity, coupled to transmembrane movement of substances (GO:0042626)	regulation of transcription, DNA-dependent (GO:0006355); transmembrane transport (GO:0055085); transport (GO:0006810)	integral to membrane (GO:0016021); nucleus (GO:0005634)
comp114752_c0_seq1	comp114752_c0	yes		14	BLA	21	17	12	17	31	28	43	40	18	21	21	23	18	41	24	26	24	16	20	13	20	474	19	15	375	PGP20	ABC transporter family protein | ATP binding cassette subfamily B1 | ATP binding cassette subfamily B19 | ATP binding cassette subfamily B4 | P-glycoprotein 20 | P-glycoprotein 7 | P-glycoprotein 9 | P-glycoprotein 10 | P-glycoprotein 11 | P-glycoprotein 12 | P-glycoprotein 13 | P-glycoprotein 14 | P-glycoprotein 16 | P-glycoprotein 17 | P-glycoprotein 18 | P-glycoprotein 2 | P-glycoprotein 21 | …	ABC transporter, transmembrane domain [0.998]; ABC transporter-like [0.992]; Protein of unknown function DUF936, plant [0.002]; Paired amphipathic helix [0.002]	ATP binding (GO:0005524); ATPase activity (GO:0016887); ATPase activity, coupled to transmembrane movement of substances (GO:0042626)	regulation of transcription, DNA-dependent (GO:0006355); transmembrane transport (GO:0055085); transport (GO:0006810)	integral to membrane (GO:0016021); nucleus (GO:0005634)
comp115838_c0_seq1	comp115838_c0	yes		14	BLA	21	17	12	17	31	28	43	40	18	21	21	23	18	41	24	26	24	16	20	13	20	474	19	15	375	PGP20	ABC transporter family protein | ATP binding cassette subfamily B1 | ATP binding cassette subfamily B19 | ATP binding cassette subfamily B4 | P-glycoprotein 20 | P-glycoprotein 7 | P-glycoprotein 9 | P-glycoprotein 10 | P-glycoprotein 11 | P-glycoprotein 12 | P-glycoprotein 13 | P-glycoprotein 14 | P-glycoprotein 16 | P-glycoprotein 17 | P-glycoprotein 18 | P-glycoprotein 2 | P-glycoprotein 21 | …	ABC transporter, transmembrane domain [0.998]; ABC transporter-like [0.992]; Protein of unknown function DUF936, plant [0.002]; Paired amphipathic helix [0.002]	ATP binding (GO:0005524); ATPase activity (GO:0016887); ATPase activity, coupled to transmembrane movement of substances (GO:0042626)	regulation of transcription, DNA-dependent (GO:0006355); transmembrane transport (GO:0055085); transport (GO:0006810)	integral to membrane (GO:0016021); nucleus (GO:0005634)
comp133135_c5_seq1	comp133135_c5	yes	gametophyte up-regulated	14	BLA	21	17	12	17	31	28	43	40	18	21	21	23	18	41	24	26	24	16	20	13	20	474	19	15	375	PGP20	ABC transporter family protein | ATP binding cassette subfamily B1 | ATP binding cassette subfamily B19 | ATP binding cassette subfamily B4 | P-glycoprotein 20 | P-glycoprotein 7 | P-glycoprotein 9 | P-glycoprotein 10 | P-glycoprotein 11 | P-glycoprotein 12 | P-glycoprotein 13 | P-glycoprotein 14 | P-glycoprotein 16 | P-glycoprotein 17 | P-glycoprotein 18 | P-glycoprotein 2 | P-glycoprotein 21 | …	ABC transporter, transmembrane domain [0.998]; ABC transporter-like [0.992]; Protein of unknown function DUF936, plant [0.002]; Paired amphipathic helix [0.002]	ATP binding (GO:0005524); ATPase activity (GO:0016887); ATPase activity, coupled to transmembrane movement of substances (GO:0042626)	regulation of transcription, DNA-dependent (GO:0006355); transmembrane transport (GO:0055085); transport (GO:0006810)	integral to membrane (GO:0016021); nucleus (GO:0005634)
comp133135_c5_seq3	comp133135_c5	yes	gametophyte up-regulated	14	BLA	21	17	12	17	31	28	43	40	18	21	21	23	18	41	24	26	24	16	20	13	20	474	19	15	375	PGP20	ABC transporter family protein | ATP binding cassette subfamily B1 | ATP binding cassette subfamily B19 | ATP binding cassette subfamily B4 | P-glycoprotein 20 | P-glycoprotein 7 | P-glycoprotein 9 | P-glycoprotein 10 | P-glycoprotein 11 | P-glycoprotein 12 | P-glycoprotein 13 | P-glycoprotein 14 | P-glycoprotein 16 | P-glycoprotein 17 | P-glycoprotein 18 | P-glycoprotein 2 | P-glycoprotein 21 | …	ABC transporter, transmembrane domain [0.998]; ABC transporter-like [0.992]; Protein of unknown function DUF936, plant [0.002]; Paired amphipathic helix [0.002]	ATP binding (GO:0005524); ATPase activity (GO:0016887); ATPase activity, coupled to transmembrane movement of substances (GO:0042626)	regulation of transcription, DNA-dependent (GO:0006355); transmembrane transport (GO:0055085); transport (GO:0006810)	integral to membrane (GO:0016021); nucleus (GO:0005634)
comp134557_c0_seq1	comp134557_c0	no		14	BLA	21	17	12	17	31	28	43	40	18	21	21	23	18	41	24	26	24	16	20	13	20	474	19	15	375	PGP20	ABC transporter family protein | ATP binding cassette subfamily B1 | ATP binding cassette subfamily B19 | ATP binding cassette subfamily B4 | P-glycoprotein 20 | P-glycoprotein 7 | P-glycoprotein 9 | P-glycoprotein 10 | P-glycoprotein 11 | P-glycoprotein 12 | P-glycoprotein 13 | P-glycoprotein 14 | P-glycoprotein 16 | P-glycoprotein 17 | P-glycoprotein 18 | P-glycoprotein 2 | P-glycoprotein 21 | …	ABC transporter, transmembrane domain [0.998]; ABC transporter-like [0.992]; Protein of unknown function DUF936, plant [0.002]; Paired amphipathic helix [0.002]	ATP binding (GO:0005524); ATPase activity (GO:0016887); ATPase activity, coupled to transmembrane movement of substances (GO:0042626)	regulation of transcription, DNA-dependent (GO:0006355); transmembrane transport (GO:0055085); transport (GO:0006810)	integral to membrane (GO:0016021); nucleus (GO:0005634)
comp135174_c0_seq1	comp135174_c0	yes		14	BLA	21	17	12	17	31	28	43	40	18	21	21	23	18	41	24	26	24	16	20	13	20	474	19	15	375	PGP20	ABC transporter family protein | ATP binding cassette subfamily B1 | ATP binding cassette subfamily B19 | ATP binding cassette subfamily B4 | P-glycoprotein 20 | P-glycoprotein 7 | P-glycoprotein 9 | P-glycoprotein 10 | P-glycoprotein 11 | P-glycoprotein 12 | P-glycoprotein 13 | P-glycoprotein 14 | P-glycoprotein 16 | P-glycoprotein 17 | P-glycoprotein 18 | P-glycoprotein 2 | P-glycoprotein 21 | …	ABC transporter, transmembrane domain [0.998]; ABC transporter-like [0.992]; Protein of unknown function DUF936, plant [0.002]; Paired amphipathic helix [0.002]	ATP binding (GO:0005524); ATPase activity (GO:0016887); ATPase activity, coupled to transmembrane movement of substances (GO:0042626)	regulation of transcription, DNA-dependent (GO:0006355); transmembrane transport (GO:0055085); transport (GO:0006810)	integral to membrane (GO:0016021); nucleus (GO:0005634)
comp135174_c0_seq2	comp135174_c0	yes		14	BLA	21	17	12	17	31	28	43	40	18	21	21	23	18	41	24	26	24	16	20	13	20	474	19	15	375	PGP20	ABC transporter family protein | ATP binding cassette subfamily B1 | ATP binding cassette subfamily B19 | ATP binding cassette subfamily B4 | P-glycoprotein 20 | P-glycoprotein 7 | P-glycoprotein 9 | P-glycoprotein 10 | P-glycoprotein 11 | P-glycoprotein 12 | P-glycoprotein 13 | P-glycoprotein 14 | P-glycoprotein 16 | P-glycoprotein 17 | P-glycoprotein 18 | P-glycoprotein 2 | P-glycoprotein 21 | …	ABC transporter, transmembrane domain [0.998]; ABC transporter-like [0.992]; Protein of unknown function DUF936, plant [0.002]; Paired amphipathic helix [0.002]	ATP binding (GO:0005524); ATPase activity (GO:0016887); ATPase activity, coupled to transmembrane movement of substances (GO:0042626)	regulation of transcription, DNA-dependent (GO:0006355); transmembrane transport (GO:0055085); transport (GO:0006810)	integral to membrane (GO:0016021); nucleus (GO:0005634)
comp135174_c0_seq3	comp135174_c0	yes		14	BLA	21	17	12	17	31	28	43	40	18	21	21	23	18	41	24	26	24	16	20	13	20	474	19	15	375	PGP20	ABC transporter family protein | ATP binding cassette subfamily B1 | ATP binding cassette subfamily B19 | ATP binding cassette subfamily B4 | P-glycoprotein 20 | P-glycoprotein 7 | P-glycoprotein 9 | P-glycoprotein 10 | P-glycoprotein 11 | P-glycoprotein 12 | P-glycoprotein 13 | P-glycoprotein 14 | P-glycoprotein 16 | P-glycoprotein 17 | P-glycoprotein 18 | P-glycoprotein 2 | P-glycoprotein 21 | …	ABC transporter, transmembrane domain [0.998]; ABC transporter-like [0.992]; Protein of unknown function DUF936, plant [0.002]; Paired amphipathic helix [0.002]	ATP binding (GO:0005524); ATPase activity (GO:0016887); ATPase activity, coupled to transmembrane movement of substances (GO:0042626)	regulation of transcription, DNA-dependent (GO:0006355); transmembrane transport (GO:0055085); transport (GO:0006810)	integral to membrane (GO:0016021); nucleus (GO:0005634)
comp135174_c0_seq5	comp135174_c0	yes		14	BLA	21	17	12	17	31	28	43	40	18	21	21	23	18	41	24	26	24	16	20	13	20	474	19	15	375	PGP20	ABC transporter family protein | ATP binding cassette subfamily B1 | ATP binding cassette subfamily B19 | ATP binding cassette subfamily B4 | P-glycoprotein 20 | P-glycoprotein 7 | P-glycoprotein 9 | P-glycoprotein 10 | P-glycoprotein 11 | P-glycoprotein 12 | P-glycoprotein 13 | P-glycoprotein 14 | P-glycoprotein 16 | P-glycoprotein 17 | P-glycoprotein 18 | P-glycoprotein 2 | P-glycoprotein 21 | …	ABC transporter, transmembrane domain [0.998]; ABC transporter-like [0.992]; Protein of unknown function DUF936, plant [0.002]; Paired amphipathic helix [0.002]	ATP binding (GO:0005524); ATPase activity (GO:0016887); ATPase activity, coupled to transmembrane movement of substances (GO:0042626)	regulation of transcription, DNA-dependent (GO:0006355); transmembrane transport (GO:0055085); transport (GO:0006810)	integral to membrane (GO:0016021); nucleus (GO:0005634)
comp135174_c0_seq6	comp135174_c0	yes		14	BLA	21	17	12	17	31	28	43	40	18	21	21	23	18	41	24	26	24	16	20	13	20	474	19	15	375	PGP20	ABC transporter family protein | ATP binding cassette subfamily B1 | ATP binding cassette subfamily B19 | ATP binding cassette subfamily B4 | P-glycoprotein 20 | P-glycoprotein 7 | P-glycoprotein 9 | P-glycoprotein 10 | P-glycoprotein 11 | P-glycoprotein 12 | P-glycoprotein 13 | P-glycoprotein 14 | P-glycoprotein 16 | P-glycoprotein 17 | P-glycoprotein 18 | P-glycoprotein 2 | P-glycoprotein 21 | …	ABC transporter, transmembrane domain [0.998]; ABC transporter-like [0.992]; Protein of unknown function DUF936, plant [0.002]; Paired amphipathic helix [0.002]	ATP binding (GO:0005524); ATPase activity (GO:0016887); ATPase activity, coupled to transmembrane movement of substances (GO:0042626)	regulation of transcription, DNA-dependent (GO:0006355); transmembrane transport (GO:0055085); transport (GO:0006810)	integral to membrane (GO:0016021); nucleus (GO:0005634)
comp135174_c0_seq8	comp135174_c0	yes		14	BLA	21	17	12	17	31	28	43	40	18	21	21	23	18	41	24	26	24	16	20	13	20	474	19	15	375	PGP20	ABC transporter family protein | ATP binding cassette subfamily B1 | ATP binding cassette subfamily B19 | ATP binding cassette subfamily B4 | P-glycoprotein 20 | P-glycoprotein 7 | P-glycoprotein 9 | P-glycoprotein 10 | P-glycoprotein 11 | P-glycoprotein 12 | P-glycoprotein 13 | P-glycoprotein 14 | P-glycoprotein 16 | P-glycoprotein 17 | P-glycoprotein 18 | P-glycoprotein 2 | P-glycoprotein 21 | …	ABC transporter, transmembrane domain [0.998]; ABC transporter-like [0.992]; Protein of unknown function DUF936, plant [0.002]; Paired amphipathic helix [0.002]	ATP binding (GO:0005524); ATPase activity (GO:0016887); ATPase activity, coupled to transmembrane movement of substances (GO:0042626)	regulation of transcription, DNA-dependent (GO:0006355); transmembrane transport (GO:0055085); transport (GO:0006810)	integral to membrane (GO:0016021); nucleus (GO:0005634)
comp135174_c0_seq9	comp135174_c0	yes		14	BLA	21	17	12	17	31	28	43	40	18	21	21	23	18	41	24	26	24	16	20	13	20	474	19	15	375	PGP20	ABC transporter family protein | ATP binding cassette subfamily B1 | ATP binding cassette subfamily B19 | ATP binding cassette subfamily B4 | P-glycoprotein 20 | P-glycoprotein 7 | P-glycoprotein 9 | P-glycoprotein 10 | P-glycoprotein 11 | P-glycoprotein 12 | P-glycoprotein 13 | P-glycoprotein 14 | P-glycoprotein 16 | P-glycoprotein 17 | P-glycoprotein 18 | P-glycoprotein 2 | P-glycoprotein 21 | …	ABC transporter, transmembrane domain [0.998]; ABC transporter-like [0.992]; Protein of unknown function DUF936, plant [0.002]; Paired amphipathic helix [0.002]	ATP binding (GO:0005524); ATPase activity (GO:0016887); ATPase activity, coupled to transmembrane movement of substances (GO:0042626)	regulation of transcription, DNA-dependent (GO:0006355); transmembrane transport (GO:0055085); transport (GO:0006810)	integral to membrane (GO:0016021); nucleus (GO:0005634)
comp135174_c1_seq1	comp135174_c1	no		14	BLA	21	17	12	17	31	28	43	40	18	21	21	23	18	41	24	26	24	16	20	13	20	474	19	15	375	PGP20	ABC transporter family protein | ATP binding cassette subfamily B1 | ATP binding cassette subfamily B19 | ATP binding cassette subfamily B4 | P-glycoprotein 20 | P-glycoprotein 7 | P-glycoprotein 9 | P-glycoprotein 10 | P-glycoprotein 11 | P-glycoprotein 12 | P-glycoprotein 13 | P-glycoprotein 14 | P-glycoprotein 16 | P-glycoprotein 17 | P-glycoprotein 18 | P-glycoprotein 2 | P-glycoprotein 21 | …	ABC transporter, transmembrane domain [0.998]; ABC transporter-like [0.992]; Protein of unknown function DUF936, plant [0.002]; Paired amphipathic helix [0.002]	ATP binding (GO:0005524); ATPase activity (GO:0016887); ATPase activity, coupled to transmembrane movement of substances (GO:0042626)	regulation of transcription, DNA-dependent (GO:0006355); transmembrane transport (GO:0055085); transport (GO:0006810)	integral to membrane (GO:0016021); nucleus (GO:0005634)
comp135174_c2_seq4	comp135174_c2	yes		14	BLA	21	17	12	17	31	28	43	40	18	21	21	23	18	41	24	26	24	16	20	13	20	474	19	15	375	PGP20	ABC transporter family protein | ATP binding cassette subfamily B1 | ATP binding cassette subfamily B19 | ATP binding cassette subfamily B4 | P-glycoprotein 20 | P-glycoprotein 7 | P-glycoprotein 9 | P-glycoprotein 10 | P-glycoprotein 11 | P-glycoprotein 12 | P-glycoprotein 13 | P-glycoprotein 14 | P-glycoprotein 16 | P-glycoprotein 17 | P-glycoprotein 18 | P-glycoprotein 2 | P-glycoprotein 21 | …	ABC transporter, transmembrane domain [0.998]; ABC transporter-like [0.992]; Protein of unknown function DUF936, plant [0.002]; Paired amphipathic helix [0.002]	ATP binding (GO:0005524); ATPase activity (GO:0016887); ATPase activity, coupled to transmembrane movement of substances (GO:0042626)	regulation of transcription, DNA-dependent (GO:0006355); transmembrane transport (GO:0055085); transport (GO:0006810)	integral to membrane (GO:0016021); nucleus (GO:0005634)
comp135174_c2_seq5	comp135174_c2	yes		14	BLA	21	17	12	17	31	28	43	40	18	21	21	23	18	41	24	26	24	16	20	13	20	474	19	15	375	PGP20	ABC transporter family protein | ATP binding cassette subfamily B1 | ATP binding cassette subfamily B19 | ATP binding cassette subfamily B4 | P-glycoprotein 20 | P-glycoprotein 7 | P-glycoprotein 9 | P-glycoprotein 10 | P-glycoprotein 11 | P-glycoprotein 12 | P-glycoprotein 13 | P-glycoprotein 14 | P-glycoprotein 16 | P-glycoprotein 17 | P-glycoprotein 18 | P-glycoprotein 2 | P-glycoprotein 21 | …	ABC transporter, transmembrane domain [0.998]; ABC transporter-like [0.992]; Protein of unknown function DUF936, plant [0.002]; Paired amphipathic helix [0.002]	ATP binding (GO:0005524); ATPase activity (GO:0016887); ATPase activity, coupled to transmembrane movement of substances (GO:0042626)	regulation of transcription, DNA-dependent (GO:0006355); transmembrane transport (GO:0055085); transport (GO:0006810)	integral to membrane (GO:0016021); nucleus (GO:0005634)
comp135174_c6_seq1	comp135174_c6	yes		14	BLA	21	17	12	17	31	28	43	40	18	21	21	23	18	41	24	26	24	16	20	13	20	474	19	15	375	PGP20	ABC transporter family protein | ATP binding cassette subfamily B1 | ATP binding cassette subfamily B19 | ATP binding cassette subfamily B4 | P-glycoprotein 20 | P-glycoprotein 7 | P-glycoprotein 9 | P-glycoprotein 10 | P-glycoprotein 11 | P-glycoprotein 12 | P-glycoprotein 13 | P-glycoprotein 14 | P-glycoprotein 16 | P-glycoprotein 17 | P-glycoprotein 18 | P-glycoprotein 2 | P-glycoprotein 21 | …	ABC transporter, transmembrane domain [0.998]; ABC transporter-like [0.992]; Protein of unknown function DUF936, plant [0.002]; Paired amphipathic helix [0.002]	ATP binding (GO:0005524); ATPase activity (GO:0016887); ATPase activity, coupled to transmembrane movement of substances (GO:0042626)	regulation of transcription, DNA-dependent (GO:0006355); transmembrane transport (GO:0055085); transport (GO:0006810)	integral to membrane (GO:0016021); nucleus (GO:0005634)
comp135174_c6_seq2	comp135174_c6	yes		14	BLA	21	17	12	17	31	28	43	40	18	21	21	23	18	41	24	26	24	16	20	13	20	474	19	15	375	PGP20	ABC transporter family protein | ATP binding cassette subfamily B1 | ATP binding cassette subfamily B19 | ATP binding cassette subfamily B4 | P-glycoprotein 20 | P-glycoprotein 7 | P-glycoprotein 9 | P-glycoprotein 10 | P-glycoprotein 11 | P-glycoprotein 12 | P-glycoprotein 13 | P-glycoprotein 14 | P-glycoprotein 16 | P-glycoprotein 17 | P-glycoprotein 18 | P-glycoprotein 2 | P-glycoprotein 21 | …	ABC transporter, transmembrane domain [0.998]; ABC transporter-like [0.992]; Protein of unknown function DUF936, plant [0.002]; Paired amphipathic helix [0.002]	ATP binding (GO:0005524); ATPase activity (GO:0016887); ATPase activity, coupled to transmembrane movement of substances (GO:0042626)	regulation of transcription, DNA-dependent (GO:0006355); transmembrane transport (GO:0055085); transport (GO:0006810)	integral to membrane (GO:0016021); nucleus (GO:0005634)
comp135174_c6_seq3	comp135174_c6	yes		14	BLA	21	17	12	17	31	28	43	40	18	21	21	23	18	41	24	26	24	16	20	13	20	474	19	15	375	PGP20	ABC transporter family protein | ATP binding cassette subfamily B1 | ATP binding cassette subfamily B19 | ATP binding cassette subfamily B4 | P-glycoprotein 20 | P-glycoprotein 7 | P-glycoprotein 9 | P-glycoprotein 10 | P-glycoprotein 11 | P-glycoprotein 12 | P-glycoprotein 13 | P-glycoprotein 14 | P-glycoprotein 16 | P-glycoprotein 17 | P-glycoprotein 18 | P-glycoprotein 2 | P-glycoprotein 21 | …	ABC transporter, transmembrane domain [0.998]; ABC transporter-like [0.992]; Protein of unknown function DUF936, plant [0.002]; Paired amphipathic helix [0.002]	ATP binding (GO:0005524); ATPase activity (GO:0016887); ATPase activity, coupled to transmembrane movement of substances (GO:0042626)	regulation of transcription, DNA-dependent (GO:0006355); transmembrane transport (GO:0055085); transport (GO:0006810)	integral to membrane (GO:0016021); nucleus (GO:0005634)
comp135174_c6_seq4	comp135174_c6	yes		14	BLA	21	17	12	17	31	28	43	40	18	21	21	23	18	41	24	26	24	16	20	13	20	474	19	15	375	PGP20	ABC transporter family protein | ATP binding cassette subfamily B1 | ATP binding cassette subfamily B19 | ATP binding cassette subfamily B4 | P-glycoprotein 20 | P-glycoprotein 7 | P-glycoprotein 9 | P-glycoprotein 10 | P-glycoprotein 11 | P-glycoprotein 12 | P-glycoprotein 13 | P-glycoprotein 14 | P-glycoprotein 16 | P-glycoprotein 17 | P-glycoprotein 18 | P-glycoprotein 2 | P-glycoprotein 21 | …	ABC transporter, transmembrane domain [0.998]; ABC transporter-like [0.992]; Protein of unknown function DUF936, plant [0.002]; Paired amphipathic helix [0.002]	ATP binding (GO:0005524); ATPase activity (GO:0016887); ATPase activity, coupled to transmembrane movement of substances (GO:0042626)	regulation of transcription, DNA-dependent (GO:0006355); transmembrane transport (GO:0055085); transport (GO:0006810)	integral to membrane (GO:0016021); nucleus (GO:0005634)
comp135174_c6_seq5	comp135174_c6	yes		14	BLA	21	17	12	17	31	28	43	40	18	21	21	23	18	41	24	26	24	16	20	13	20	474	19	15	375	PGP20	ABC transporter family protein | ATP binding cassette subfamily B1 | ATP binding cassette subfamily B19 | ATP binding cassette subfamily B4 | P-glycoprotein 20 | P-glycoprotein 7 | P-glycoprotein 9 | P-glycoprotein 10 | P-glycoprotein 11 | P-glycoprotein 12 | P-glycoprotein 13 | P-glycoprotein 14 | P-glycoprotein 16 | P-glycoprotein 17 | P-glycoprotein 18 | P-glycoprotein 2 | P-glycoprotein 21 | …	ABC transporter, transmembrane domain [0.998]; ABC transporter-like [0.992]; Protein of unknown function DUF936, plant [0.002]; Paired amphipathic helix [0.002]	ATP binding (GO:0005524); ATPase activity (GO:0016887); ATPase activity, coupled to transmembrane movement of substances (GO:0042626)	regulation of transcription, DNA-dependent (GO:0006355); transmembrane transport (GO:0055085); transport (GO:0006810)	integral to membrane (GO:0016021); nucleus (GO:0005634)
comp139325_c0_seq1	comp139325_c0	yes	gametophyte up-regulated	14	BLA	21	17	12	17	31	28	43	40	18	21	21	23	18	41	24	26	24	16	20	13	20	474	19	15	375	PGP20	ABC transporter family protein | ATP binding cassette subfamily B1 | ATP binding cassette subfamily B19 | ATP binding cassette subfamily B4 | P-glycoprotein 20 | P-glycoprotein 7 | P-glycoprotein 9 | P-glycoprotein 10 | P-glycoprotein 11 | P-glycoprotein 12 | P-glycoprotein 13 | P-glycoprotein 14 | P-glycoprotein 16 | P-glycoprotein 17 | P-glycoprotein 18 | P-glycoprotein 2 | P-glycoprotein 21 | …	ABC transporter, transmembrane domain [0.998]; ABC transporter-like [0.992]; Protein of unknown function DUF936, plant [0.002]; Paired amphipathic helix [0.002]	ATP binding (GO:0005524); ATPase activity (GO:0016887); ATPase activity, coupled to transmembrane movement of substances (GO:0042626)	regulation of transcription, DNA-dependent (GO:0006355); transmembrane transport (GO:0055085); transport (GO:0006810)	integral to membrane (GO:0016021); nucleus (GO:0005634)
comp139325_c0_seq2	comp139325_c0	yes	gametophyte up-regulated	14	BLA	21	17	12	17	31	28	43	40	18	21	21	23	18	41	24	26	24	16	20	13	20	474	19	15	375	PGP20	ABC transporter family protein | ATP binding cassette subfamily B1 | ATP binding cassette subfamily B19 | ATP binding cassette subfamily B4 | P-glycoprotein 20 | P-glycoprotein 7 | P-glycoprotein 9 | P-glycoprotein 10 | P-glycoprotein 11 | P-glycoprotein 12 | P-glycoprotein 13 | P-glycoprotein 14 | P-glycoprotein 16 | P-glycoprotein 17 | P-glycoprotein 18 | P-glycoprotein 2 | P-glycoprotein 21 | …	ABC transporter, transmembrane domain [0.998]; ABC transporter-like [0.992]; Protein of unknown function DUF936, plant [0.002]; Paired amphipathic helix [0.002]	ATP binding (GO:0005524); ATPase activity (GO:0016887); ATPase activity, coupled to transmembrane movement of substances (GO:0042626)	regulation of transcription, DNA-dependent (GO:0006355); transmembrane transport (GO:0055085); transport (GO:0006810)	integral to membrane (GO:0016021); nucleus (GO:0005634)
comp139325_c0_seq3	comp139325_c0	yes	gametophyte up-regulated	14	BLA	21	17	12	17	31	28	43	40	18	21	21	23	18	41	24	26	24	16	20	13	20	474	19	15	375	PGP20	ABC transporter family protein | ATP binding cassette subfamily B1 | ATP binding cassette subfamily B19 | ATP binding cassette subfamily B4 | P-glycoprotein 20 | P-glycoprotein 7 | P-glycoprotein 9 | P-glycoprotein 10 | P-glycoprotein 11 | P-glycoprotein 12 | P-glycoprotein 13 | P-glycoprotein 14 | P-glycoprotein 16 | P-glycoprotein 17 | P-glycoprotein 18 | P-glycoprotein 2 | P-glycoprotein 21 | …	ABC transporter, transmembrane domain [0.998]; ABC transporter-like [0.992]; Protein of unknown function DUF936, plant [0.002]; Paired amphipathic helix [0.002]	ATP binding (GO:0005524); ATPase activity (GO:0016887); ATPase activity, coupled to transmembrane movement of substances (GO:0042626)	regulation of transcription, DNA-dependent (GO:0006355); transmembrane transport (GO:0055085); transport (GO:0006810)	integral to membrane (GO:0016021); nucleus (GO:0005634)
comp139325_c0_seq4	comp139325_c0	yes	gametophyte up-regulated	14	BLA	21	17	12	17	31	28	43	40	18	21	21	23	18	41	24	26	24	16	20	13	20	474	19	15	375	PGP20	ABC transporter family protein | ATP binding cassette subfamily B1 | ATP binding cassette subfamily B19 | ATP binding cassette subfamily B4 | P-glycoprotein 20 | P-glycoprotein 7 | P-glycoprotein 9 | P-glycoprotein 10 | P-glycoprotein 11 | P-glycoprotein 12 | P-glycoprotein 13 | P-glycoprotein 14 | P-glycoprotein 16 | P-glycoprotein 17 | P-glycoprotein 18 | P-glycoprotein 2 | P-glycoprotein 21 | …	ABC transporter, transmembrane domain [0.998]; ABC transporter-like [0.992]; Protein of unknown function DUF936, plant [0.002]; Paired amphipathic helix [0.002]	ATP binding (GO:0005524); ATPase activity (GO:0016887); ATPase activity, coupled to transmembrane movement of substances (GO:0042626)	regulation of transcription, DNA-dependent (GO:0006355); transmembrane transport (GO:0055085); transport (GO:0006810)	integral to membrane (GO:0016021); nucleus (GO:0005634)
comp139325_c0_seq6	comp139325_c0	yes	gametophyte up-regulated	14	BLA	21	17	12	17	31	28	43	40	18	21	21	23	18	41	24	26	24	16	20	13	20	474	19	15	375	PGP20	ABC transporter family protein | ATP binding cassette subfamily B1 | ATP binding cassette subfamily B19 | ATP binding cassette subfamily B4 | P-glycoprotein 20 | P-glycoprotein 7 | P-glycoprotein 9 | P-glycoprotein 10 | P-glycoprotein 11 | P-glycoprotein 12 | P-glycoprotein 13 | P-glycoprotein 14 | P-glycoprotein 16 | P-glycoprotein 17 | P-glycoprotein 18 | P-glycoprotein 2 | P-glycoprotein 21 | …	ABC transporter, transmembrane domain [0.998]; ABC transporter-like [0.992]; Protein of unknown function DUF936, plant [0.002]; Paired amphipathic helix [0.002]	ATP binding (GO:0005524); ATPase activity (GO:0016887); ATPase activity, coupled to transmembrane movement of substances (GO:0042626)	regulation of transcription, DNA-dependent (GO:0006355); transmembrane transport (GO:0055085); transport (GO:0006810)	integral to membrane (GO:0016021); nucleus (GO:0005634)
comp139325_c0_seq7	comp139325_c0	yes	gametophyte up-regulated	14	BLA	21	17	12	17	31	28	43	40	18	21	21	23	18	41	24	26	24	16	20	13	20	474	19	15	375	PGP20	ABC transporter family protein | ATP binding cassette subfamily B1 | ATP binding cassette subfamily B19 | ATP binding cassette subfamily B4 | P-glycoprotein 20 | P-glycoprotein 7 | P-glycoprotein 9 | P-glycoprotein 10 | P-glycoprotein 11 | P-glycoprotein 12 | P-glycoprotein 13 | P-glycoprotein 14 | P-glycoprotein 16 | P-glycoprotein 17 | P-glycoprotein 18 | P-glycoprotein 2 | P-glycoprotein 21 | …	ABC transporter, transmembrane domain [0.998]; ABC transporter-like [0.992]; Protein of unknown function DUF936, plant [0.002]; Paired amphipathic helix [0.002]	ATP binding (GO:0005524); ATPase activity (GO:0016887); ATPase activity, coupled to transmembrane movement of substances (GO:0042626)	regulation of transcription, DNA-dependent (GO:0006355); transmembrane transport (GO:0055085); transport (GO:0006810)	integral to membrane (GO:0016021); nucleus (GO:0005634)
comp140977_c1_seq1	comp140977_c1	yes		14	BLA	21	17	12	17	31	28	43	40	18	21	21	23	18	41	24	26	24	16	20	13	20	474	19	15	375	PGP20	ABC transporter family protein | ATP binding cassette subfamily B1 | ATP binding cassette subfamily B19 | ATP binding cassette subfamily B4 | P-glycoprotein 20 | P-glycoprotein 7 | P-glycoprotein 9 | P-glycoprotein 10 | P-glycoprotein 11 | P-glycoprotein 12 | P-glycoprotein 13 | P-glycoprotein 14 | P-glycoprotein 16 | P-glycoprotein 17 | P-glycoprotein 18 | P-glycoprotein 2 | P-glycoprotein 21 | …	ABC transporter, transmembrane domain [0.998]; ABC transporter-like [0.992]; Protein of unknown function DUF936, plant [0.002]; Paired amphipathic helix [0.002]	ATP binding (GO:0005524); ATPase activity (GO:0016887); ATPase activity, coupled to transmembrane movement of substances (GO:0042626)	regulation of transcription, DNA-dependent (GO:0006355); transmembrane transport (GO:0055085); transport (GO:0006810)	integral to membrane (GO:0016021); nucleus (GO:0005634)
comp142307_c0_seq1	comp142307_c0	yes		14	BLA	21	17	12	17	31	28	43	40	18	21	21	23	18	41	24	26	24	16	20	13	20	474	19	15	375	PGP20	ABC transporter family protein | ATP binding cassette subfamily B1 | ATP binding cassette subfamily B19 | ATP binding cassette subfamily B4 | P-glycoprotein 20 | P-glycoprotein 7 | P-glycoprotein 9 | P-glycoprotein 10 | P-glycoprotein 11 | P-glycoprotein 12 | P-glycoprotein 13 | P-glycoprotein 14 | P-glycoprotein 16 | P-glycoprotein 17 | P-glycoprotein 18 | P-glycoprotein 2 | P-glycoprotein 21 | …	ABC transporter, transmembrane domain [0.998]; ABC transporter-like [0.992]; Protein of unknown function DUF936, plant [0.002]; Paired amphipathic helix [0.002]	ATP binding (GO:0005524); ATPase activity (GO:0016887); ATPase activity, coupled to transmembrane movement of substances (GO:0042626)	regulation of transcription, DNA-dependent (GO:0006355); transmembrane transport (GO:0055085); transport (GO:0006810)	integral to membrane (GO:0016021); nucleus (GO:0005634)
comp142307_c0_seq2	comp142307_c0	yes		14	BLA	21	17	12	17	31	28	43	40	18	21	21	23	18	41	24	26	24	16	20	13	20	474	19	15	375	PGP20	ABC transporter family protein | ATP binding cassette subfamily B1 | ATP binding cassette subfamily B19 | ATP binding cassette subfamily B4 | P-glycoprotein 20 | P-glycoprotein 7 | P-glycoprotein 9 | P-glycoprotein 10 | P-glycoprotein 11 | P-glycoprotein 12 | P-glycoprotein 13 | P-glycoprotein 14 | P-glycoprotein 16 | P-glycoprotein 17 | P-glycoprotein 18 | P-glycoprotein 2 | P-glycoprotein 21 | …	ABC transporter, transmembrane domain [0.998]; ABC transporter-like [0.992]; Protein of unknown function DUF936, plant [0.002]; Paired amphipathic helix [0.002]	ATP binding (GO:0005524); ATPase activity (GO:0016887); ATPase activity, coupled to transmembrane movement of substances (GO:0042626)	regulation of transcription, DNA-dependent (GO:0006355); transmembrane transport (GO:0055085); transport (GO:0006810)	integral to membrane (GO:0016021); nucleus (GO:0005634)
comp142307_c0_seq3	comp142307_c0	yes		14	BLA	21	17	12	17	31	28	43	40	18	21	21	23	18	41	24	26	24	16	20	13	20	474	19	15	375	PGP20	ABC transporter family protein | ATP binding cassette subfamily B1 | ATP binding cassette subfamily B19 | ATP binding cassette subfamily B4 | P-glycoprotein 20 | P-glycoprotein 7 | P-glycoprotein 9 | P-glycoprotein 10 | P-glycoprotein 11 | P-glycoprotein 12 | P-glycoprotein 13 | P-glycoprotein 14 | P-glycoprotein 16 | P-glycoprotein 17 | P-glycoprotein 18 | P-glycoprotein 2 | P-glycoprotein 21 | …	ABC transporter, transmembrane domain [0.998]; ABC transporter-like [0.992]; Protein of unknown function DUF936, plant [0.002]; Paired amphipathic helix [0.002]	ATP binding (GO:0005524); ATPase activity (GO:0016887); ATPase activity, coupled to transmembrane movement of substances (GO:0042626)	regulation of transcription, DNA-dependent (GO:0006355); transmembrane transport (GO:0055085); transport (GO:0006810)	integral to membrane (GO:0016021); nucleus (GO:0005634)
comp142307_c0_seq4	comp142307_c0	yes		14	BLA	21	17	12	17	31	28	43	40	18	21	21	23	18	41	24	26	24	16	20	13	20	474	19	15	375	PGP20	ABC transporter family protein | ATP binding cassette subfamily B1 | ATP binding cassette subfamily B19 | ATP binding cassette subfamily B4 | P-glycoprotein 20 | P-glycoprotein 7 | P-glycoprotein 9 | P-glycoprotein 10 | P-glycoprotein 11 | P-glycoprotein 12 | P-glycoprotein 13 | P-glycoprotein 14 | P-glycoprotein 16 | P-glycoprotein 17 | P-glycoprotein 18 | P-glycoprotein 2 | P-glycoprotein 21 | …	ABC transporter, transmembrane domain [0.998]; ABC transporter-like [0.992]; Protein of unknown function DUF936, plant [0.002]; Paired amphipathic helix [0.002]	ATP binding (GO:0005524); ATPase activity (GO:0016887); ATPase activity, coupled to transmembrane movement of substances (GO:0042626)	regulation of transcription, DNA-dependent (GO:0006355); transmembrane transport (GO:0055085); transport (GO:0006810)	integral to membrane (GO:0016021); nucleus (GO:0005634)
comp142307_c0_seq5	comp142307_c0	yes		14	BLA	21	17	12	17	31	28	43	40	18	21	21	23	18	41	24	26	24	16	20	13	20	474	19	15	375	PGP20	ABC transporter family protein | ATP binding cassette subfamily B1 | ATP binding cassette subfamily B19 | ATP binding cassette subfamily B4 | P-glycoprotein 20 | P-glycoprotein 7 | P-glycoprotein 9 | P-glycoprotein 10 | P-glycoprotein 11 | P-glycoprotein 12 | P-glycoprotein 13 | P-glycoprotein 14 | P-glycoprotein 16 | P-glycoprotein 17 | P-glycoprotein 18 | P-glycoprotein 2 | P-glycoprotein 21 | …	ABC transporter, transmembrane domain [0.998]; ABC transporter-like [0.992]; Protein of unknown function DUF936, plant [0.002]; Paired amphipathic helix [0.002]	ATP binding (GO:0005524); ATPase activity (GO:0016887); ATPase activity, coupled to transmembrane movement of substances (GO:0042626)	regulation of transcription, DNA-dependent (GO:0006355); transmembrane transport (GO:0055085); transport (GO:0006810)	integral to membrane (GO:0016021); nucleus (GO:0005634)
comp142307_c0_seq6	comp142307_c0	yes		14	BLA	21	17	12	17	31	28	43	40	18	21	21	23	18	41	24	26	24	16	20	13	20	474	19	15	375	PGP20	ABC transporter family protein | ATP binding cassette subfamily B1 | ATP binding cassette subfamily B19 | ATP binding cassette subfamily B4 | P-glycoprotein 20 | P-glycoprotein 7 | P-glycoprotein 9 | P-glycoprotein 10 | P-glycoprotein 11 | P-glycoprotein 12 | P-glycoprotein 13 | P-glycoprotein 14 | P-glycoprotein 16 | P-glycoprotein 17 | P-glycoprotein 18 | P-glycoprotein 2 | P-glycoprotein 21 | …	ABC transporter, transmembrane domain [0.998]; ABC transporter-like [0.992]; Protein of unknown function DUF936, plant [0.002]; Paired amphipathic helix [0.002]	ATP binding (GO:0005524); ATPase activity (GO:0016887); ATPase activity, coupled to transmembrane movement of substances (GO:0042626)	regulation of transcription, DNA-dependent (GO:0006355); transmembrane transport (GO:0055085); transport (GO:0006810)	integral to membrane (GO:0016021); nucleus (GO:0005634)
comp142509_c2_seq1	comp142509_c2	yes		14	BLA	21	17	12	17	31	28	43	40	18	21	21	23	18	41	24	26	24	16	20	13	20	474	19	15	375	PGP20	ABC transporter family protein | ATP binding cassette subfamily B1 | ATP binding cassette subfamily B19 | ATP binding cassette subfamily B4 | P-glycoprotein 20 | P-glycoprotein 7 | P-glycoprotein 9 | P-glycoprotein 10 | P-glycoprotein 11 | P-glycoprotein 12 | P-glycoprotein 13 | P-glycoprotein 14 | P-glycoprotein 16 | P-glycoprotein 17 | P-glycoprotein 18 | P-glycoprotein 2 | P-glycoprotein 21 | …	ABC transporter, transmembrane domain [0.998]; ABC transporter-like [0.992]; Protein of unknown function DUF936, plant [0.002]; Paired amphipathic helix [0.002]	ATP binding (GO:0005524); ATPase activity (GO:0016887); ATPase activity, coupled to transmembrane movement of substances (GO:0042626)	regulation of transcription, DNA-dependent (GO:0006355); transmembrane transport (GO:0055085); transport (GO:0006810)	integral to membrane (GO:0016021); nucleus (GO:0005634)
comp144665_c0_seq1	comp144665_c0	yes		14	BLA	21	17	12	17	31	28	43	40	18	21	21	23	18	41	24	26	24	16	20	13	20	474	19	15	375	PGP20	ABC transporter family protein | ATP binding cassette subfamily B1 | ATP binding cassette subfamily B19 | ATP binding cassette subfamily B4 | P-glycoprotein 20 | P-glycoprotein 7 | P-glycoprotein 9 | P-glycoprotein 10 | P-glycoprotein 11 | P-glycoprotein 12 | P-glycoprotein 13 | P-glycoprotein 14 | P-glycoprotein 16 | P-glycoprotein 17 | P-glycoprotein 18 | P-glycoprotein 2 | P-glycoprotein 21 | …	ABC transporter, transmembrane domain [0.998]; ABC transporter-like [0.992]; Protein of unknown function DUF936, plant [0.002]; Paired amphipathic helix [0.002]	ATP binding (GO:0005524); ATPase activity (GO:0016887); ATPase activity, coupled to transmembrane movement of substances (GO:0042626)	regulation of transcription, DNA-dependent (GO:0006355); transmembrane transport (GO:0055085); transport (GO:0006810)	integral to membrane (GO:0016021); nucleus (GO:0005634)
comp144665_c1_seq1	comp144665_c1	yes		14	BLA	21	17	12	17	31	28	43	40	18	21	21	23	18	41	24	26	24	16	20	13	20	474	19	15	375	PGP20	ABC transporter family protein | ATP binding cassette subfamily B1 | ATP binding cassette subfamily B19 | ATP binding cassette subfamily B4 | P-glycoprotein 20 | P-glycoprotein 7 | P-glycoprotein 9 | P-glycoprotein 10 | P-glycoprotein 11 | P-glycoprotein 12 | P-glycoprotein 13 | P-glycoprotein 14 | P-glycoprotein 16 | P-glycoprotein 17 | P-glycoprotein 18 | P-glycoprotein 2 | P-glycoprotein 21 | …	ABC transporter, transmembrane domain [0.998]; ABC transporter-like [0.992]; Protein of unknown function DUF936, plant [0.002]; Paired amphipathic helix [0.002]	ATP binding (GO:0005524); ATPase activity (GO:0016887); ATPase activity, coupled to transmembrane movement of substances (GO:0042626)	regulation of transcription, DNA-dependent (GO:0006355); transmembrane transport (GO:0055085); transport (GO:0006810)	integral to membrane (GO:0016021); nucleus (GO:0005634)
comp144665_c1_seq2	comp144665_c1	yes		14	BLA	21	17	12	17	31	28	43	40	18	21	21	23	18	41	24	26	24	16	20	13	20	474	19	15	375	PGP20	ABC transporter family protein | ATP binding cassette subfamily B1 | ATP binding cassette subfamily B19 | ATP binding cassette subfamily B4 | P-glycoprotein 20 | P-glycoprotein 7 | P-glycoprotein 9 | P-glycoprotein 10 | P-glycoprotein 11 | P-glycoprotein 12 | P-glycoprotein 13 | P-glycoprotein 14 | P-glycoprotein 16 | P-glycoprotein 17 | P-glycoprotein 18 | P-glycoprotein 2 | P-glycoprotein 21 | …	ABC transporter, transmembrane domain [0.998]; ABC transporter-like [0.992]; Protein of unknown function DUF936, plant [0.002]; Paired amphipathic helix [0.002]	ATP binding (GO:0005524); ATPase activity (GO:0016887); ATPase activity, coupled to transmembrane movement of substances (GO:0042626)	regulation of transcription, DNA-dependent (GO:0006355); transmembrane transport (GO:0055085); transport (GO:0006810)	integral to membrane (GO:0016021); nucleus (GO:0005634)
comp145879_c0_seq1	comp145879_c0	yes		14	BLA	21	17	12	17	31	28	43	40	18	21	21	23	18	41	24	26	24	16	20	13	20	474	19	15	375	PGP20	ABC transporter family protein | ATP binding cassette subfamily B1 | ATP binding cassette subfamily B19 | ATP binding cassette subfamily B4 | P-glycoprotein 20 | P-glycoprotein 7 | P-glycoprotein 9 | P-glycoprotein 10 | P-glycoprotein 11 | P-glycoprotein 12 | P-glycoprotein 13 | P-glycoprotein 14 | P-glycoprotein 16 | P-glycoprotein 17 | P-glycoprotein 18 | P-glycoprotein 2 | P-glycoprotein 21 | …	ABC transporter, transmembrane domain [0.998]; ABC transporter-like [0.992]; Protein of unknown function DUF936, plant [0.002]; Paired amphipathic helix [0.002]	ATP binding (GO:0005524); ATPase activity (GO:0016887); ATPase activity, coupled to transmembrane movement of substances (GO:0042626)	regulation of transcription, DNA-dependent (GO:0006355); transmembrane transport (GO:0055085); transport (GO:0006810)	integral to membrane (GO:0016021); nucleus (GO:0005634)
comp146005_c0_seq10	comp146005_c0	yes		14	BLA	21	17	12	17	31	28	43	40	18	21	21	23	18	41	24	26	24	16	20	13	20	474	19	15	375	PGP20	ABC transporter family protein | ATP binding cassette subfamily B1 | ATP binding cassette subfamily B19 | ATP binding cassette subfamily B4 | P-glycoprotein 20 | P-glycoprotein 7 | P-glycoprotein 9 | P-glycoprotein 10 | P-glycoprotein 11 | P-glycoprotein 12 | P-glycoprotein 13 | P-glycoprotein 14 | P-glycoprotein 16 | P-glycoprotein 17 | P-glycoprotein 18 | P-glycoprotein 2 | P-glycoprotein 21 | …	ABC transporter, transmembrane domain [0.998]; ABC transporter-like [0.992]; Protein of unknown function DUF936, plant [0.002]; Paired amphipathic helix [0.002]	ATP binding (GO:0005524); ATPase activity (GO:0016887); ATPase activity, coupled to transmembrane movement of substances (GO:0042626)	regulation of transcription, DNA-dependent (GO:0006355); transmembrane transport (GO:0055085); transport (GO:0006810)	integral to membrane (GO:0016021); nucleus (GO:0005634)
comp146005_c0_seq14	comp146005_c0	yes		14	BLA	21	17	12	17	31	28	43	40	18	21	21	23	18	41	24	26	24	16	20	13	20	474	19	15	375	PGP20	ABC transporter family protein | ATP binding cassette subfamily B1 | ATP binding cassette subfamily B19 | ATP binding cassette subfamily B4 | P-glycoprotein 20 | P-glycoprotein 7 | P-glycoprotein 9 | P-glycoprotein 10 | P-glycoprotein 11 | P-glycoprotein 12 | P-glycoprotein 13 | P-glycoprotein 14 | P-glycoprotein 16 | P-glycoprotein 17 | P-glycoprotein 18 | P-glycoprotein 2 | P-glycoprotein 21 | …	ABC transporter, transmembrane domain [0.998]; ABC transporter-like [0.992]; Protein of unknown function DUF936, plant [0.002]; Paired amphipathic helix [0.002]	ATP binding (GO:0005524); ATPase activity (GO:0016887); ATPase activity, coupled to transmembrane movement of substances (GO:0042626)	regulation of transcription, DNA-dependent (GO:0006355); transmembrane transport (GO:0055085); transport (GO:0006810)	integral to membrane (GO:0016021); nucleus (GO:0005634)
comp146005_c0_seq16	comp146005_c0	yes		14	BLA	21	17	12	17	31	28	43	40	18	21	21	23	18	41	24	26	24	16	20	13	20	474	19	15	375	PGP20	ABC transporter family protein | ATP binding cassette subfamily B1 | ATP binding cassette subfamily B19 | ATP binding cassette subfamily B4 | P-glycoprotein 20 | P-glycoprotein 7 | P-glycoprotein 9 | P-glycoprotein 10 | P-glycoprotein 11 | P-glycoprotein 12 | P-glycoprotein 13 | P-glycoprotein 14 | P-glycoprotein 16 | P-glycoprotein 17 | P-glycoprotein 18 | P-glycoprotein 2 | P-glycoprotein 21 | …	ABC transporter, transmembrane domain [0.998]; ABC transporter-like [0.992]; Protein of unknown function DUF936, plant [0.002]; Paired amphipathic helix [0.002]	ATP binding (GO:0005524); ATPase activity (GO:0016887); ATPase activity, coupled to transmembrane movement of substances (GO:0042626)	regulation of transcription, DNA-dependent (GO:0006355); transmembrane transport (GO:0055085); transport (GO:0006810)	integral to membrane (GO:0016021); nucleus (GO:0005634)
comp146005_c0_seq18	comp146005_c0	yes		14	BLA	21	17	12	17	31	28	43	40	18	21	21	23	18	41	24	26	24	16	20	13	20	474	19	15	375	PGP20	ABC transporter family protein | ATP binding cassette subfamily B1 | ATP binding cassette subfamily B19 | ATP binding cassette subfamily B4 | P-glycoprotein 20 | P-glycoprotein 7 | P-glycoprotein 9 | P-glycoprotein 10 | P-glycoprotein 11 | P-glycoprotein 12 | P-glycoprotein 13 | P-glycoprotein 14 | P-glycoprotein 16 | P-glycoprotein 17 | P-glycoprotein 18 | P-glycoprotein 2 | P-glycoprotein 21 | …	ABC transporter, transmembrane domain [0.998]; ABC transporter-like [0.992]; Protein of unknown function DUF936, plant [0.002]; Paired amphipathic helix [0.002]	ATP binding (GO:0005524); ATPase activity (GO:0016887); ATPase activity, coupled to transmembrane movement of substances (GO:0042626)	regulation of transcription, DNA-dependent (GO:0006355); transmembrane transport (GO:0055085); transport (GO:0006810)	integral to membrane (GO:0016021); nucleus (GO:0005634)
comp146005_c0_seq19	comp146005_c0	yes		14	BLA	21	17	12	17	31	28	43	40	18	21	21	23	18	41	24	26	24	16	20	13	20	474	19	15	375	PGP20	ABC transporter family protein | ATP binding cassette subfamily B1 | ATP binding cassette subfamily B19 | ATP binding cassette subfamily B4 | P-glycoprotein 20 | P-glycoprotein 7 | P-glycoprotein 9 | P-glycoprotein 10 | P-glycoprotein 11 | P-glycoprotein 12 | P-glycoprotein 13 | P-glycoprotein 14 | P-glycoprotein 16 | P-glycoprotein 17 | P-glycoprotein 18 | P-glycoprotein 2 | P-glycoprotein 21 | …	ABC transporter, transmembrane domain [0.998]; ABC transporter-like [0.992]; Protein of unknown function DUF936, plant [0.002]; Paired amphipathic helix [0.002]	ATP binding (GO:0005524); ATPase activity (GO:0016887); ATPase activity, coupled to transmembrane movement of substances (GO:0042626)	regulation of transcription, DNA-dependent (GO:0006355); transmembrane transport (GO:0055085); transport (GO:0006810)	integral to membrane (GO:0016021); nucleus (GO:0005634)
comp146005_c0_seq2	comp146005_c0	yes		14	BLA	21	17	12	17	31	28	43	40	18	21	21	23	18	41	24	26	24	16	20	13	20	474	19	15	375	PGP20	ABC transporter family protein | ATP binding cassette subfamily B1 | ATP binding cassette subfamily B19 | ATP binding cassette subfamily B4 | P-glycoprotein 20 | P-glycoprotein 7 | P-glycoprotein 9 | P-glycoprotein 10 | P-glycoprotein 11 | P-glycoprotein 12 | P-glycoprotein 13 | P-glycoprotein 14 | P-glycoprotein 16 | P-glycoprotein 17 | P-glycoprotein 18 | P-glycoprotein 2 | P-glycoprotein 21 | …	ABC transporter, transmembrane domain [0.998]; ABC transporter-like [0.992]; Protein of unknown function DUF936, plant [0.002]; Paired amphipathic helix [0.002]	ATP binding (GO:0005524); ATPase activity (GO:0016887); ATPase activity, coupled to transmembrane movement of substances (GO:0042626)	regulation of transcription, DNA-dependent (GO:0006355); transmembrane transport (GO:0055085); transport (GO:0006810)	integral to membrane (GO:0016021); nucleus (GO:0005634)
comp146005_c0_seq7	comp146005_c0	yes		14	BLA	21	17	12	17	31	28	43	40	18	21	21	23	18	41	24	26	24	16	20	13	20	474	19	15	375	PGP20	ABC transporter family protein | ATP binding cassette subfamily B1 | ATP binding cassette subfamily B19 | ATP binding cassette subfamily B4 | P-glycoprotein 20 | P-glycoprotein 7 | P-glycoprotein 9 | P-glycoprotein 10 | P-glycoprotein 11 | P-glycoprotein 12 | P-glycoprotein 13 | P-glycoprotein 14 | P-glycoprotein 16 | P-glycoprotein 17 | P-glycoprotein 18 | P-glycoprotein 2 | P-glycoprotein 21 | …	ABC transporter, transmembrane domain [0.998]; ABC transporter-like [0.992]; Protein of unknown function DUF936, plant [0.002]; Paired amphipathic helix [0.002]	ATP binding (GO:0005524); ATPase activity (GO:0016887); ATPase activity, coupled to transmembrane movement of substances (GO:0042626)	regulation of transcription, DNA-dependent (GO:0006355); transmembrane transport (GO:0055085); transport (GO:0006810)	integral to membrane (GO:0016021); nucleus (GO:0005634)
comp146005_c0_seq8	comp146005_c0	yes		14	BLA	21	17	12	17	31	28	43	40	18	21	21	23	18	41	24	26	24	16	20	13	20	474	19	15	375	PGP20	ABC transporter family protein | ATP binding cassette subfamily B1 | ATP binding cassette subfamily B19 | ATP binding cassette subfamily B4 | P-glycoprotein 20 | P-glycoprotein 7 | P-glycoprotein 9 | P-glycoprotein 10 | P-glycoprotein 11 | P-glycoprotein 12 | P-glycoprotein 13 | P-glycoprotein 14 | P-glycoprotein 16 | P-glycoprotein 17 | P-glycoprotein 18 | P-glycoprotein 2 | P-glycoprotein 21 | …	ABC transporter, transmembrane domain [0.998]; ABC transporter-like [0.992]; Protein of unknown function DUF936, plant [0.002]; Paired amphipathic helix [0.002]	ATP binding (GO:0005524); ATPase activity (GO:0016887); ATPase activity, coupled to transmembrane movement of substances (GO:0042626)	regulation of transcription, DNA-dependent (GO:0006355); transmembrane transport (GO:0055085); transport (GO:0006810)	integral to membrane (GO:0016021); nucleus (GO:0005634)
comp146927_c0_seq2	comp146927_c0	yes		14	BLA	21	17	12	17	31	28	43	40	18	21	21	23	18	41	24	26	24	16	20	13	20	474	19	15	375	PGP20	ABC transporter family protein | ATP binding cassette subfamily B1 | ATP binding cassette subfamily B19 | ATP binding cassette subfamily B4 | P-glycoprotein 20 | P-glycoprotein 7 | P-glycoprotein 9 | P-glycoprotein 10 | P-glycoprotein 11 | P-glycoprotein 12 | P-glycoprotein 13 | P-glycoprotein 14 | P-glycoprotein 16 | P-glycoprotein 17 | P-glycoprotein 18 | P-glycoprotein 2 | P-glycoprotein 21 | …	ABC transporter, transmembrane domain [0.998]; ABC transporter-like [0.992]; Protein of unknown function DUF936, plant [0.002]; Paired amphipathic helix [0.002]	ATP binding (GO:0005524); ATPase activity (GO:0016887); ATPase activity, coupled to transmembrane movement of substances (GO:0042626)	regulation of transcription, DNA-dependent (GO:0006355); transmembrane transport (GO:0055085); transport (GO:0006810)	integral to membrane (GO:0016021); nucleus (GO:0005634)
comp147936_c0_seq1	comp147936_c0	yes		14	BLA	21	17	12	17	31	28	43	40	18	21	21	23	18	41	24	26	24	16	20	13	20	474	19	15	375	PGP20	ABC transporter family protein | ATP binding cassette subfamily B1 | ATP binding cassette subfamily B19 | ATP binding cassette subfamily B4 | P-glycoprotein 20 | P-glycoprotein 7 | P-glycoprotein 9 | P-glycoprotein 10 | P-glycoprotein 11 | P-glycoprotein 12 | P-glycoprotein 13 | P-glycoprotein 14 | P-glycoprotein 16 | P-glycoprotein 17 | P-glycoprotein 18 | P-glycoprotein 2 | P-glycoprotein 21 | …	ABC transporter, transmembrane domain [0.998]; ABC transporter-like [0.992]; Protein of unknown function DUF936, plant [0.002]; Paired amphipathic helix [0.002]	ATP binding (GO:0005524); ATPase activity (GO:0016887); ATPase activity, coupled to transmembrane movement of substances (GO:0042626)	regulation of transcription, DNA-dependent (GO:0006355); transmembrane transport (GO:0055085); transport (GO:0006810)	integral to membrane (GO:0016021); nucleus (GO:0005634)
comp147936_c0_seq3	comp147936_c0	yes		14	BLA	21	17	12	17	31	28	43	40	18	21	21	23	18	41	24	26	24	16	20	13	20	474	19	15	375	PGP20	ABC transporter family protein | ATP binding cassette subfamily B1 | ATP binding cassette subfamily B19 | ATP binding cassette subfamily B4 | P-glycoprotein 20 | P-glycoprotein 7 | P-glycoprotein 9 | P-glycoprotein 10 | P-glycoprotein 11 | P-glycoprotein 12 | P-glycoprotein 13 | P-glycoprotein 14 | P-glycoprotein 16 | P-glycoprotein 17 | P-glycoprotein 18 | P-glycoprotein 2 | P-glycoprotein 21 | …	ABC transporter, transmembrane domain [0.998]; ABC transporter-like [0.992]; Protein of unknown function DUF936, plant [0.002]; Paired amphipathic helix [0.002]	ATP binding (GO:0005524); ATPase activity (GO:0016887); ATPase activity, coupled to transmembrane movement of substances (GO:0042626)	regulation of transcription, DNA-dependent (GO:0006355); transmembrane transport (GO:0055085); transport (GO:0006810)	integral to membrane (GO:0016021); nucleus (GO:0005634)
comp147936_c0_seq4	comp147936_c0	yes		14	BLA	21	17	12	17	31	28	43	40	18	21	21	23	18	41	24	26	24	16	20	13	20	474	19	15	375	PGP20	ABC transporter family protein | ATP binding cassette subfamily B1 | ATP binding cassette subfamily B19 | ATP binding cassette subfamily B4 | P-glycoprotein 20 | P-glycoprotein 7 | P-glycoprotein 9 | P-glycoprotein 10 | P-glycoprotein 11 | P-glycoprotein 12 | P-glycoprotein 13 | P-glycoprotein 14 | P-glycoprotein 16 | P-glycoprotein 17 | P-glycoprotein 18 | P-glycoprotein 2 | P-glycoprotein 21 | …	ABC transporter, transmembrane domain [0.998]; ABC transporter-like [0.992]; Protein of unknown function DUF936, plant [0.002]; Paired amphipathic helix [0.002]	ATP binding (GO:0005524); ATPase activity (GO:0016887); ATPase activity, coupled to transmembrane movement of substances (GO:0042626)	regulation of transcription, DNA-dependent (GO:0006355); transmembrane transport (GO:0055085); transport (GO:0006810)	integral to membrane (GO:0016021); nucleus (GO:0005634)
comp147936_c0_seq6	comp147936_c0	yes		14	BLA	21	17	12	17	31	28	43	40	18	21	21	23	18	41	24	26	24	16	20	13	20	474	19	15	375	PGP20	ABC transporter family protein | ATP binding cassette subfamily B1 | ATP binding cassette subfamily B19 | ATP binding cassette subfamily B4 | P-glycoprotein 20 | P-glycoprotein 7 | P-glycoprotein 9 | P-glycoprotein 10 | P-glycoprotein 11 | P-glycoprotein 12 | P-glycoprotein 13 | P-glycoprotein 14 | P-glycoprotein 16 | P-glycoprotein 17 | P-glycoprotein 18 | P-glycoprotein 2 | P-glycoprotein 21 | …	ABC transporter, transmembrane domain [0.998]; ABC transporter-like [0.992]; Protein of unknown function DUF936, plant [0.002]; Paired amphipathic helix [0.002]	ATP binding (GO:0005524); ATPase activity (GO:0016887); ATPase activity, coupled to transmembrane movement of substances (GO:0042626)	regulation of transcription, DNA-dependent (GO:0006355); transmembrane transport (GO:0055085); transport (GO:0006810)	integral to membrane (GO:0016021); nucleus (GO:0005634)
comp147936_c0_seq7	comp147936_c0	yes		14	BLA	21	17	12	17	31	28	43	40	18	21	21	23	18	41	24	26	24	16	20	13	20	474	19	15	375	PGP20	ABC transporter family protein | ATP binding cassette subfamily B1 | ATP binding cassette subfamily B19 | ATP binding cassette subfamily B4 | P-glycoprotein 20 | P-glycoprotein 7 | P-glycoprotein 9 | P-glycoprotein 10 | P-glycoprotein 11 | P-glycoprotein 12 | P-glycoprotein 13 | P-glycoprotein 14 | P-glycoprotein 16 | P-glycoprotein 17 | P-glycoprotein 18 | P-glycoprotein 2 | P-glycoprotein 21 | …	ABC transporter, transmembrane domain [0.998]; ABC transporter-like [0.992]; Protein of unknown function DUF936, plant [0.002]; Paired amphipathic helix [0.002]	ATP binding (GO:0005524); ATPase activity (GO:0016887); ATPase activity, coupled to transmembrane movement of substances (GO:0042626)	regulation of transcription, DNA-dependent (GO:0006355); transmembrane transport (GO:0055085); transport (GO:0006810)	integral to membrane (GO:0016021); nucleus (GO:0005634)
comp147936_c0_seq8	comp147936_c0	yes		14	BLA	21	17	12	17	31	28	43	40	18	21	21	23	18	41	24	26	24	16	20	13	20	474	19	15	375	PGP20	ABC transporter family protein | ATP binding cassette subfamily B1 | ATP binding cassette subfamily B19 | ATP binding cassette subfamily B4 | P-glycoprotein 20 | P-glycoprotein 7 | P-glycoprotein 9 | P-glycoprotein 10 | P-glycoprotein 11 | P-glycoprotein 12 | P-glycoprotein 13 | P-glycoprotein 14 | P-glycoprotein 16 | P-glycoprotein 17 | P-glycoprotein 18 | P-glycoprotein 2 | P-glycoprotein 21 | …	ABC transporter, transmembrane domain [0.998]; ABC transporter-like [0.992]; Protein of unknown function DUF936, plant [0.002]; Paired amphipathic helix [0.002]	ATP binding (GO:0005524); ATPase activity (GO:0016887); ATPase activity, coupled to transmembrane movement of substances (GO:0042626)	regulation of transcription, DNA-dependent (GO:0006355); transmembrane transport (GO:0055085); transport (GO:0006810)	integral to membrane (GO:0016021); nucleus (GO:0005634)
comp150618_c0_seq1	comp150618_c0	yes		14	BLA	21	17	12	17	31	28	43	40	18	21	21	23	18	41	24	26	24	16	20	13	20	474	19	15	375	PGP20	ABC transporter family protein | ATP binding cassette subfamily B1 | ATP binding cassette subfamily B19 | ATP binding cassette subfamily B4 | P-glycoprotein 20 | P-glycoprotein 7 | P-glycoprotein 9 | P-glycoprotein 10 | P-glycoprotein 11 | P-glycoprotein 12 | P-glycoprotein 13 | P-glycoprotein 14 | P-glycoprotein 16 | P-glycoprotein 17 | P-glycoprotein 18 | P-glycoprotein 2 | P-glycoprotein 21 | …	ABC transporter, transmembrane domain [0.998]; ABC transporter-like [0.992]; Protein of unknown function DUF936, plant [0.002]; Paired amphipathic helix [0.002]	ATP binding (GO:0005524); ATPase activity (GO:0016887); ATPase activity, coupled to transmembrane movement of substances (GO:0042626)	regulation of transcription, DNA-dependent (GO:0006355); transmembrane transport (GO:0055085); transport (GO:0006810)	integral to membrane (GO:0016021); nucleus (GO:0005634)
comp153208_c0_seq1	comp153208_c0	yes		14	BLA	21	17	12	17	31	28	43	40	18	21	21	23	18	41	24	26	24	16	20	13	20	474	19	15	375	PGP20	ABC transporter family protein | ATP binding cassette subfamily B1 | ATP binding cassette subfamily B19 | ATP binding cassette subfamily B4 | P-glycoprotein 20 | P-glycoprotein 7 | P-glycoprotein 9 | P-glycoprotein 10 | P-glycoprotein 11 | P-glycoprotein 12 | P-glycoprotein 13 | P-glycoprotein 14 | P-glycoprotein 16 | P-glycoprotein 17 | P-glycoprotein 18 | P-glycoprotein 2 | P-glycoprotein 21 | …	ABC transporter, transmembrane domain [0.998]; ABC transporter-like [0.992]; Protein of unknown function DUF936, plant [0.002]; Paired amphipathic helix [0.002]	ATP binding (GO:0005524); ATPase activity (GO:0016887); ATPase activity, coupled to transmembrane movement of substances (GO:0042626)	regulation of transcription, DNA-dependent (GO:0006355); transmembrane transport (GO:0055085); transport (GO:0006810)	integral to membrane (GO:0016021); nucleus (GO:0005634)
comp153208_c0_seq10	comp153208_c0	yes		14	BLA	21	17	12	17	31	28	43	40	18	21	21	23	18	41	24	26	24	16	20	13	20	474	19	15	375	PGP20	ABC transporter family protein | ATP binding cassette subfamily B1 | ATP binding cassette subfamily B19 | ATP binding cassette subfamily B4 | P-glycoprotein 20 | P-glycoprotein 7 | P-glycoprotein 9 | P-glycoprotein 10 | P-glycoprotein 11 | P-glycoprotein 12 | P-glycoprotein 13 | P-glycoprotein 14 | P-glycoprotein 16 | P-glycoprotein 17 | P-glycoprotein 18 | P-glycoprotein 2 | P-glycoprotein 21 | …	ABC transporter, transmembrane domain [0.998]; ABC transporter-like [0.992]; Protein of unknown function DUF936, plant [0.002]; Paired amphipathic helix [0.002]	ATP binding (GO:0005524); ATPase activity (GO:0016887); ATPase activity, coupled to transmembrane movement of substances (GO:0042626)	regulation of transcription, DNA-dependent (GO:0006355); transmembrane transport (GO:0055085); transport (GO:0006810)	integral to membrane (GO:0016021); nucleus (GO:0005634)
comp153208_c0_seq11	comp153208_c0	yes		14	BLA	21	17	12	17	31	28	43	40	18	21	21	23	18	41	24	26	24	16	20	13	20	474	19	15	375	PGP20	ABC transporter family protein | ATP binding cassette subfamily B1 | ATP binding cassette subfamily B19 | ATP binding cassette subfamily B4 | P-glycoprotein 20 | P-glycoprotein 7 | P-glycoprotein 9 | P-glycoprotein 10 | P-glycoprotein 11 | P-glycoprotein 12 | P-glycoprotein 13 | P-glycoprotein 14 | P-glycoprotein 16 | P-glycoprotein 17 | P-glycoprotein 18 | P-glycoprotein 2 | P-glycoprotein 21 | …	ABC transporter, transmembrane domain [0.998]; ABC transporter-like [0.992]; Protein of unknown function DUF936, plant [0.002]; Paired amphipathic helix [0.002]	ATP binding (GO:0005524); ATPase activity (GO:0016887); ATPase activity, coupled to transmembrane movement of substances (GO:0042626)	regulation of transcription, DNA-dependent (GO:0006355); transmembrane transport (GO:0055085); transport (GO:0006810)	integral to membrane (GO:0016021); nucleus (GO:0005634)
comp153208_c0_seq14	comp153208_c0	yes		14	BLA	21	17	12	17	31	28	43	40	18	21	21	23	18	41	24	26	24	16	20	13	20	474	19	15	375	PGP20	ABC transporter family protein | ATP binding cassette subfamily B1 | ATP binding cassette subfamily B19 | ATP binding cassette subfamily B4 | P-glycoprotein 20 | P-glycoprotein 7 | P-glycoprotein 9 | P-glycoprotein 10 | P-glycoprotein 11 | P-glycoprotein 12 | P-glycoprotein 13 | P-glycoprotein 14 | P-glycoprotein 16 | P-glycoprotein 17 | P-glycoprotein 18 | P-glycoprotein 2 | P-glycoprotein 21 | …	ABC transporter, transmembrane domain [0.998]; ABC transporter-like [0.992]; Protein of unknown function DUF936, plant [0.002]; Paired amphipathic helix [0.002]	ATP binding (GO:0005524); ATPase activity (GO:0016887); ATPase activity, coupled to transmembrane movement of substances (GO:0042626)	regulation of transcription, DNA-dependent (GO:0006355); transmembrane transport (GO:0055085); transport (GO:0006810)	integral to membrane (GO:0016021); nucleus (GO:0005634)
comp153208_c0_seq15	comp153208_c0	yes		14	BLA	21	17	12	17	31	28	43	40	18	21	21	23	18	41	24	26	24	16	20	13	20	474	19	15	375	PGP20	ABC transporter family protein | ATP binding cassette subfamily B1 | ATP binding cassette subfamily B19 | ATP binding cassette subfamily B4 | P-glycoprotein 20 | P-glycoprotein 7 | P-glycoprotein 9 | P-glycoprotein 10 | P-glycoprotein 11 | P-glycoprotein 12 | P-glycoprotein 13 | P-glycoprotein 14 | P-glycoprotein 16 | P-glycoprotein 17 | P-glycoprotein 18 | P-glycoprotein 2 | P-glycoprotein 21 | …	ABC transporter, transmembrane domain [0.998]; ABC transporter-like [0.992]; Protein of unknown function DUF936, plant [0.002]; Paired amphipathic helix [0.002]	ATP binding (GO:0005524); ATPase activity (GO:0016887); ATPase activity, coupled to transmembrane movement of substances (GO:0042626)	regulation of transcription, DNA-dependent (GO:0006355); transmembrane transport (GO:0055085); transport (GO:0006810)	integral to membrane (GO:0016021); nucleus (GO:0005634)
comp153208_c0_seq18	comp153208_c0	yes		14	BLA	21	17	12	17	31	28	43	40	18	21	21	23	18	41	24	26	24	16	20	13	20	474	19	15	375	PGP20	ABC transporter family protein | ATP binding cassette subfamily B1 | ATP binding cassette subfamily B19 | ATP binding cassette subfamily B4 | P-glycoprotein 20 | P-glycoprotein 7 | P-glycoprotein 9 | P-glycoprotein 10 | P-glycoprotein 11 | P-glycoprotein 12 | P-glycoprotein 13 | P-glycoprotein 14 | P-glycoprotein 16 | P-glycoprotein 17 | P-glycoprotein 18 | P-glycoprotein 2 | P-glycoprotein 21 | …	ABC transporter, transmembrane domain [0.998]; ABC transporter-like [0.992]; Protein of unknown function DUF936, plant [0.002]; Paired amphipathic helix [0.002]	ATP binding (GO:0005524); ATPase activity (GO:0016887); ATPase activity, coupled to transmembrane movement of substances (GO:0042626)	regulation of transcription, DNA-dependent (GO:0006355); transmembrane transport (GO:0055085); transport (GO:0006810)	integral to membrane (GO:0016021); nucleus (GO:0005634)
comp153208_c0_seq2	comp153208_c0	yes		14	BLA	21	17	12	17	31	28	43	40	18	21	21	23	18	41	24	26	24	16	20	13	20	474	19	15	375	PGP20	ABC transporter family protein | ATP binding cassette subfamily B1 | ATP binding cassette subfamily B19 | ATP binding cassette subfamily B4 | P-glycoprotein 20 | P-glycoprotein 7 | P-glycoprotein 9 | P-glycoprotein 10 | P-glycoprotein 11 | P-glycoprotein 12 | P-glycoprotein 13 | P-glycoprotein 14 | P-glycoprotein 16 | P-glycoprotein 17 | P-glycoprotein 18 | P-glycoprotein 2 | P-glycoprotein 21 | …	ABC transporter, transmembrane domain [0.998]; ABC transporter-like [0.992]; Protein of unknown function DUF936, plant [0.002]; Paired amphipathic helix [0.002]	ATP binding (GO:0005524); ATPase activity (GO:0016887); ATPase activity, coupled to transmembrane movement of substances (GO:0042626)	regulation of transcription, DNA-dependent (GO:0006355); transmembrane transport (GO:0055085); transport (GO:0006810)	integral to membrane (GO:0016021); nucleus (GO:0005634)
comp153208_c0_seq5	comp153208_c0	yes		14	BLA	21	17	12	17	31	28	43	40	18	21	21	23	18	41	24	26	24	16	20	13	20	474	19	15	375	PGP20	ABC transporter family protein | ATP binding cassette subfamily B1 | ATP binding cassette subfamily B19 | ATP binding cassette subfamily B4 | P-glycoprotein 20 | P-glycoprotein 7 | P-glycoprotein 9 | P-glycoprotein 10 | P-glycoprotein 11 | P-glycoprotein 12 | P-glycoprotein 13 | P-glycoprotein 14 | P-glycoprotein 16 | P-glycoprotein 17 | P-glycoprotein 18 | P-glycoprotein 2 | P-glycoprotein 21 | …	ABC transporter, transmembrane domain [0.998]; ABC transporter-like [0.992]; Protein of unknown function DUF936, plant [0.002]; Paired amphipathic helix [0.002]	ATP binding (GO:0005524); ATPase activity (GO:0016887); ATPase activity, coupled to transmembrane movement of substances (GO:0042626)	regulation of transcription, DNA-dependent (GO:0006355); transmembrane transport (GO:0055085); transport (GO:0006810)	integral to membrane (GO:0016021); nucleus (GO:0005634)
comp153208_c0_seq6	comp153208_c0	yes		14	BLA	21	17	12	17	31	28	43	40	18	21	21	23	18	41	24	26	24	16	20	13	20	474	19	15	375	PGP20	ABC transporter family protein | ATP binding cassette subfamily B1 | ATP binding cassette subfamily B19 | ATP binding cassette subfamily B4 | P-glycoprotein 20 | P-glycoprotein 7 | P-glycoprotein 9 | P-glycoprotein 10 | P-glycoprotein 11 | P-glycoprotein 12 | P-glycoprotein 13 | P-glycoprotein 14 | P-glycoprotein 16 | P-glycoprotein 17 | P-glycoprotein 18 | P-glycoprotein 2 | P-glycoprotein 21 | …	ABC transporter, transmembrane domain [0.998]; ABC transporter-like [0.992]; Protein of unknown function DUF936, plant [0.002]; Paired amphipathic helix [0.002]	ATP binding (GO:0005524); ATPase activity (GO:0016887); ATPase activity, coupled to transmembrane movement of substances (GO:0042626)	regulation of transcription, DNA-dependent (GO:0006355); transmembrane transport (GO:0055085); transport (GO:0006810)	integral to membrane (GO:0016021); nucleus (GO:0005634)
comp153402_c0_seq1	comp153402_c0	yes		14	BLA	21	17	12	17	31	28	43	40	18	21	21	23	18	41	24	26	24	16	20	13	20	474	19	15	375	PGP20	ABC transporter family protein | ATP binding cassette subfamily B1 | ATP binding cassette subfamily B19 | ATP binding cassette subfamily B4 | P-glycoprotein 20 | P-glycoprotein 7 | P-glycoprotein 9 | P-glycoprotein 10 | P-glycoprotein 11 | P-glycoprotein 12 | P-glycoprotein 13 | P-glycoprotein 14 | P-glycoprotein 16 | P-glycoprotein 17 | P-glycoprotein 18 | P-glycoprotein 2 | P-glycoprotein 21 | …	ABC transporter, transmembrane domain [0.998]; ABC transporter-like [0.992]; Protein of unknown function DUF936, plant [0.002]; Paired amphipathic helix [0.002]	ATP binding (GO:0005524); ATPase activity (GO:0016887); ATPase activity, coupled to transmembrane movement of substances (GO:0042626)	regulation of transcription, DNA-dependent (GO:0006355); transmembrane transport (GO:0055085); transport (GO:0006810)	integral to membrane (GO:0016021); nucleus (GO:0005634)
comp153402_c0_seq3	comp153402_c0	yes		14	BLA	21	17	12	17	31	28	43	40	18	21	21	23	18	41	24	26	24	16	20	13	20	474	19	15	375	PGP20	ABC transporter family protein | ATP binding cassette subfamily B1 | ATP binding cassette subfamily B19 | ATP binding cassette subfamily B4 | P-glycoprotein 20 | P-glycoprotein 7 | P-glycoprotein 9 | P-glycoprotein 10 | P-glycoprotein 11 | P-glycoprotein 12 | P-glycoprotein 13 | P-glycoprotein 14 | P-glycoprotein 16 | P-glycoprotein 17 | P-glycoprotein 18 | P-glycoprotein 2 | P-glycoprotein 21 | …	ABC transporter, transmembrane domain [0.998]; ABC transporter-like [0.992]; Protein of unknown function DUF936, plant [0.002]; Paired amphipathic helix [0.002]	ATP binding (GO:0005524); ATPase activity (GO:0016887); ATPase activity, coupled to transmembrane movement of substances (GO:0042626)	regulation of transcription, DNA-dependent (GO:0006355); transmembrane transport (GO:0055085); transport (GO:0006810)	integral to membrane (GO:0016021); nucleus (GO:0005634)
comp153402_c0_seq7	comp153402_c0	yes		14	BLA	21	17	12	17	31	28	43	40	18	21	21	23	18	41	24	26	24	16	20	13	20	474	19	15	375	PGP20	ABC transporter family protein | ATP binding cassette subfamily B1 | ATP binding cassette subfamily B19 | ATP binding cassette subfamily B4 | P-glycoprotein 20 | P-glycoprotein 7 | P-glycoprotein 9 | P-glycoprotein 10 | P-glycoprotein 11 | P-glycoprotein 12 | P-glycoprotein 13 | P-glycoprotein 14 | P-glycoprotein 16 | P-glycoprotein 17 | P-glycoprotein 18 | P-glycoprotein 2 | P-glycoprotein 21 | …	ABC transporter, transmembrane domain [0.998]; ABC transporter-like [0.992]; Protein of unknown function DUF936, plant [0.002]; Paired amphipathic helix [0.002]	ATP binding (GO:0005524); ATPase activity (GO:0016887); ATPase activity, coupled to transmembrane movement of substances (GO:0042626)	regulation of transcription, DNA-dependent (GO:0006355); transmembrane transport (GO:0055085); transport (GO:0006810)	integral to membrane (GO:0016021); nucleus (GO:0005634)
comp153402_c0_seq9	comp153402_c0	yes		14	BLA	21	17	12	17	31	28	43	40	18	21	21	23	18	41	24	26	24	16	20	13	20	474	19	15	375	PGP20	ABC transporter family protein | ATP binding cassette subfamily B1 | ATP binding cassette subfamily B19 | ATP binding cassette subfamily B4 | P-glycoprotein 20 | P-glycoprotein 7 | P-glycoprotein 9 | P-glycoprotein 10 | P-glycoprotein 11 | P-glycoprotein 12 | P-glycoprotein 13 | P-glycoprotein 14 | P-glycoprotein 16 | P-glycoprotein 17 | P-glycoprotein 18 | P-glycoprotein 2 | P-glycoprotein 21 | …	ABC transporter, transmembrane domain [0.998]; ABC transporter-like [0.992]; Protein of unknown function DUF936, plant [0.002]; Paired amphipathic helix [0.002]	ATP binding (GO:0005524); ATPase activity (GO:0016887); ATPase activity, coupled to transmembrane movement of substances (GO:0042626)	regulation of transcription, DNA-dependent (GO:0006355); transmembrane transport (GO:0055085); transport (GO:0006810)	integral to membrane (GO:0016021); nucleus (GO:0005634)
comp154193_c0_seq1	comp154193_c0	yes	sporophyte up-regulated	14	BLA	21	17	12	17	31	28	43	40	18	21	21	23	18	41	24	26	24	16	20	13	20	474	19	15	375	PGP20	ABC transporter family protein | ATP binding cassette subfamily B1 | ATP binding cassette subfamily B19 | ATP binding cassette subfamily B4 | P-glycoprotein 20 | P-glycoprotein 7 | P-glycoprotein 9 | P-glycoprotein 10 | P-glycoprotein 11 | P-glycoprotein 12 | P-glycoprotein 13 | P-glycoprotein 14 | P-glycoprotein 16 | P-glycoprotein 17 | P-glycoprotein 18 | P-glycoprotein 2 | P-glycoprotein 21 | …	ABC transporter, transmembrane domain [0.998]; ABC transporter-like [0.992]; Protein of unknown function DUF936, plant [0.002]; Paired amphipathic helix [0.002]	ATP binding (GO:0005524); ATPase activity (GO:0016887); ATPase activity, coupled to transmembrane movement of substances (GO:0042626)	regulation of transcription, DNA-dependent (GO:0006355); transmembrane transport (GO:0055085); transport (GO:0006810)	integral to membrane (GO:0016021); nucleus (GO:0005634)
comp154193_c0_seq2	comp154193_c0	yes	sporophyte up-regulated	14	BLA	21	17	12	17	31	28	43	40	18	21	21	23	18	41	24	26	24	16	20	13	20	474	19	15	375	PGP20	ABC transporter family protein | ATP binding cassette subfamily B1 | ATP binding cassette subfamily B19 | ATP binding cassette subfamily B4 | P-glycoprotein 20 | P-glycoprotein 7 | P-glycoprotein 9 | P-glycoprotein 10 | P-glycoprotein 11 | P-glycoprotein 12 | P-glycoprotein 13 | P-glycoprotein 14 | P-glycoprotein 16 | P-glycoprotein 17 | P-glycoprotein 18 | P-glycoprotein 2 | P-glycoprotein 21 | …	ABC transporter, transmembrane domain [0.998]; ABC transporter-like [0.992]; Protein of unknown function DUF936, plant [0.002]; Paired amphipathic helix [0.002]	ATP binding (GO:0005524); ATPase activity (GO:0016887); ATPase activity, coupled to transmembrane movement of substances (GO:0042626)	regulation of transcription, DNA-dependent (GO:0006355); transmembrane transport (GO:0055085); transport (GO:0006810)	integral to membrane (GO:0016021); nucleus (GO:0005634)
comp154193_c0_seq3	comp154193_c0	yes	sporophyte up-regulated	14	BLA	21	17	12	17	31	28	43	40	18	21	21	23	18	41	24	26	24	16	20	13	20	474	19	15	375	PGP20	ABC transporter family protein | ATP binding cassette subfamily B1 | ATP binding cassette subfamily B19 | ATP binding cassette subfamily B4 | P-glycoprotein 20 | P-glycoprotein 7 | P-glycoprotein 9 | P-glycoprotein 10 | P-glycoprotein 11 | P-glycoprotein 12 | P-glycoprotein 13 | P-glycoprotein 14 | P-glycoprotein 16 | P-glycoprotein 17 | P-glycoprotein 18 | P-glycoprotein 2 | P-glycoprotein 21 | …	ABC transporter, transmembrane domain [0.998]; ABC transporter-like [0.992]; Protein of unknown function DUF936, plant [0.002]; Paired amphipathic helix [0.002]	ATP binding (GO:0005524); ATPase activity (GO:0016887); ATPase activity, coupled to transmembrane movement of substances (GO:0042626)	regulation of transcription, DNA-dependent (GO:0006355); transmembrane transport (GO:0055085); transport (GO:0006810)	integral to membrane (GO:0016021); nucleus (GO:0005634)
comp154813_c0_seq1	comp154813_c0	yes	sporophyte up-regulated	14	BLA	21	17	12	17	31	28	43	40	18	21	21	23	18	41	24	26	24	16	20	13	20	474	19	15	375	PGP20	ABC transporter family protein | ATP binding cassette subfamily B1 | ATP binding cassette subfamily B19 | ATP binding cassette subfamily B4 | P-glycoprotein 20 | P-glycoprotein 7 | P-glycoprotein 9 | P-glycoprotein 10 | P-glycoprotein 11 | P-glycoprotein 12 | P-glycoprotein 13 | P-glycoprotein 14 | P-glycoprotein 16 | P-glycoprotein 17 | P-glycoprotein 18 | P-glycoprotein 2 | P-glycoprotein 21 | …	ABC transporter, transmembrane domain [0.998]; ABC transporter-like [0.992]; Protein of unknown function DUF936, plant [0.002]; Paired amphipathic helix [0.002]	ATP binding (GO:0005524); ATPase activity (GO:0016887); ATPase activity, coupled to transmembrane movement of substances (GO:0042626)	regulation of transcription, DNA-dependent (GO:0006355); transmembrane transport (GO:0055085); transport (GO:0006810)	integral to membrane (GO:0016021); nucleus (GO:0005634)
comp154813_c0_seq2	comp154813_c0	yes	sporophyte up-regulated	14	BLA	21	17	12	17	31	28	43	40	18	21	21	23	18	41	24	26	24	16	20	13	20	474	19	15	375	PGP20	ABC transporter family protein | ATP binding cassette subfamily B1 | ATP binding cassette subfamily B19 | ATP binding cassette subfamily B4 | P-glycoprotein 20 | P-glycoprotein 7 | P-glycoprotein 9 | P-glycoprotein 10 | P-glycoprotein 11 | P-glycoprotein 12 | P-glycoprotein 13 | P-glycoprotein 14 | P-glycoprotein 16 | P-glycoprotein 17 | P-glycoprotein 18 | P-glycoprotein 2 | P-glycoprotein 21 | …	ABC transporter, transmembrane domain [0.998]; ABC transporter-like [0.992]; Protein of unknown function DUF936, plant [0.002]; Paired amphipathic helix [0.002]	ATP binding (GO:0005524); ATPase activity (GO:0016887); ATPase activity, coupled to transmembrane movement of substances (GO:0042626)	regulation of transcription, DNA-dependent (GO:0006355); transmembrane transport (GO:0055085); transport (GO:0006810)	integral to membrane (GO:0016021); nucleus (GO:0005634)
comp154813_c0_seq3	comp154813_c0	yes	sporophyte up-regulated	14	BLA	21	17	12	17	31	28	43	40	18	21	21	23	18	41	24	26	24	16	20	13	20	474	19	15	375	PGP20	ABC transporter family protein | ATP binding cassette subfamily B1 | ATP binding cassette subfamily B19 | ATP binding cassette subfamily B4 | P-glycoprotein 20 | P-glycoprotein 7 | P-glycoprotein 9 | P-glycoprotein 10 | P-glycoprotein 11 | P-glycoprotein 12 | P-glycoprotein 13 | P-glycoprotein 14 | P-glycoprotein 16 | P-glycoprotein 17 | P-glycoprotein 18 | P-glycoprotein 2 | P-glycoprotein 21 | …	ABC transporter, transmembrane domain [0.998]; ABC transporter-like [0.992]; Protein of unknown function DUF936, plant [0.002]; Paired amphipathic helix [0.002]	ATP binding (GO:0005524); ATPase activity (GO:0016887); ATPase activity, coupled to transmembrane movement of substances (GO:0042626)	regulation of transcription, DNA-dependent (GO:0006355); transmembrane transport (GO:0055085); transport (GO:0006810)	integral to membrane (GO:0016021); nucleus (GO:0005634)
comp154813_c0_seq6	comp154813_c0	yes	sporophyte up-regulated	14	BLA	21	17	12	17	31	28	43	40	18	21	21	23	18	41	24	26	24	16	20	13	20	474	19	15	375	PGP20	ABC transporter family protein | ATP binding cassette subfamily B1 | ATP binding cassette subfamily B19 | ATP binding cassette subfamily B4 | P-glycoprotein 20 | P-glycoprotein 7 | P-glycoprotein 9 | P-glycoprotein 10 | P-glycoprotein 11 | P-glycoprotein 12 | P-glycoprotein 13 | P-glycoprotein 14 | P-glycoprotein 16 | P-glycoprotein 17 | P-glycoprotein 18 | P-glycoprotein 2 | P-glycoprotein 21 | …	ABC transporter, transmembrane domain [0.998]; ABC transporter-like [0.992]; Protein of unknown function DUF936, plant [0.002]; Paired amphipathic helix [0.002]	ATP binding (GO:0005524); ATPase activity (GO:0016887); ATPase activity, coupled to transmembrane movement of substances (GO:0042626)	regulation of transcription, DNA-dependent (GO:0006355); transmembrane transport (GO:0055085); transport (GO:0006810)	integral to membrane (GO:0016021); nucleus (GO:0005634)
comp154813_c0_seq7	comp154813_c0	yes	sporophyte up-regulated	14	BLA	21	17	12	17	31	28	43	40	18	21	21	23	18	41	24	26	24	16	20	13	20	474	19	15	375	PGP20	ABC transporter family protein | ATP binding cassette subfamily B1 | ATP binding cassette subfamily B19 | ATP binding cassette subfamily B4 | P-glycoprotein 20 | P-glycoprotein 7 | P-glycoprotein 9 | P-glycoprotein 10 | P-glycoprotein 11 | P-glycoprotein 12 | P-glycoprotein 13 | P-glycoprotein 14 | P-glycoprotein 16 | P-glycoprotein 17 | P-glycoprotein 18 | P-glycoprotein 2 | P-glycoprotein 21 | …	ABC transporter, transmembrane domain [0.998]; ABC transporter-like [0.992]; Protein of unknown function DUF936, plant [0.002]; Paired amphipathic helix [0.002]	ATP binding (GO:0005524); ATPase activity (GO:0016887); ATPase activity, coupled to transmembrane movement of substances (GO:0042626)	regulation of transcription, DNA-dependent (GO:0006355); transmembrane transport (GO:0055085); transport (GO:0006810)	integral to membrane (GO:0016021); nucleus (GO:0005634)
comp155616_c0_seq1	comp155616_c0	yes	sporophyte up-regulated	14	BLA	21	17	12	17	31	28	43	40	18	21	21	23	18	41	24	26	24	16	20	13	20	474	19	15	375	PGP20	ABC transporter family protein | ATP binding cassette subfamily B1 | ATP binding cassette subfamily B19 | ATP binding cassette subfamily B4 | P-glycoprotein 20 | P-glycoprotein 7 | P-glycoprotein 9 | P-glycoprotein 10 | P-glycoprotein 11 | P-glycoprotein 12 | P-glycoprotein 13 | P-glycoprotein 14 | P-glycoprotein 16 | P-glycoprotein 17 | P-glycoprotein 18 | P-glycoprotein 2 | P-glycoprotein 21 | …	ABC transporter, transmembrane domain [0.998]; ABC transporter-like [0.992]; Protein of unknown function DUF936, plant [0.002]; Paired amphipathic helix [0.002]	ATP binding (GO:0005524); ATPase activity (GO:0016887); ATPase activity, coupled to transmembrane movement of substances (GO:0042626)	regulation of transcription, DNA-dependent (GO:0006355); transmembrane transport (GO:0055085); transport (GO:0006810)	integral to membrane (GO:0016021); nucleus (GO:0005634)
comp155616_c0_seq2	comp155616_c0	yes	sporophyte up-regulated	14	BLA	21	17	12	17	31	28	43	40	18	21	21	23	18	41	24	26	24	16	20	13	20	474	19	15	375	PGP20	ABC transporter family protein | ATP binding cassette subfamily B1 | ATP binding cassette subfamily B19 | ATP binding cassette subfamily B4 | P-glycoprotein 20 | P-glycoprotein 7 | P-glycoprotein 9 | P-glycoprotein 10 | P-glycoprotein 11 | P-glycoprotein 12 | P-glycoprotein 13 | P-glycoprotein 14 | P-glycoprotein 16 | P-glycoprotein 17 | P-glycoprotein 18 | P-glycoprotein 2 | P-glycoprotein 21 | …	ABC transporter, transmembrane domain [0.998]; ABC transporter-like [0.992]; Protein of unknown function DUF936, plant [0.002]; Paired amphipathic helix [0.002]	ATP binding (GO:0005524); ATPase activity (GO:0016887); ATPase activity, coupled to transmembrane movement of substances (GO:0042626)	regulation of transcription, DNA-dependent (GO:0006355); transmembrane transport (GO:0055085); transport (GO:0006810)	integral to membrane (GO:0016021); nucleus (GO:0005634)
comp155616_c0_seq3	comp155616_c0	yes	sporophyte up-regulated	14	BLA	21	17	12	17	31	28	43	40	18	21	21	23	18	41	24	26	24	16	20	13	20	474	19	15	375	PGP20	ABC transporter family protein | ATP binding cassette subfamily B1 | ATP binding cassette subfamily B19 | ATP binding cassette subfamily B4 | P-glycoprotein 20 | P-glycoprotein 7 | P-glycoprotein 9 | P-glycoprotein 10 | P-glycoprotein 11 | P-glycoprotein 12 | P-glycoprotein 13 | P-glycoprotein 14 | P-glycoprotein 16 | P-glycoprotein 17 | P-glycoprotein 18 | P-glycoprotein 2 | P-glycoprotein 21 | …	ABC transporter, transmembrane domain [0.998]; ABC transporter-like [0.992]; Protein of unknown function DUF936, plant [0.002]; Paired amphipathic helix [0.002]	ATP binding (GO:0005524); ATPase activity (GO:0016887); ATPase activity, coupled to transmembrane movement of substances (GO:0042626)	regulation of transcription, DNA-dependent (GO:0006355); transmembrane transport (GO:0055085); transport (GO:0006810)	integral to membrane (GO:0016021); nucleus (GO:0005634)
comp155616_c1_seq1	comp155616_c1	no		14	BLA	21	17	12	17	31	28	43	40	18	21	21	23	18	41	24	26	24	16	20	13	20	474	19	15	375	PGP20	ABC transporter family protein | ATP binding cassette subfamily B1 | ATP binding cassette subfamily B19 | ATP binding cassette subfamily B4 | P-glycoprotein 20 | P-glycoprotein 7 | P-glycoprotein 9 | P-glycoprotein 10 | P-glycoprotein 11 | P-glycoprotein 12 | P-glycoprotein 13 | P-glycoprotein 14 | P-glycoprotein 16 | P-glycoprotein 17 | P-glycoprotein 18 | P-glycoprotein 2 | P-glycoprotein 21 | …	ABC transporter, transmembrane domain [0.998]; ABC transporter-like [0.992]; Protein of unknown function DUF936, plant [0.002]; Paired amphipathic helix [0.002]	ATP binding (GO:0005524); ATPase activity (GO:0016887); ATPase activity, coupled to transmembrane movement of substances (GO:0042626)	regulation of transcription, DNA-dependent (GO:0006355); transmembrane transport (GO:0055085); transport (GO:0006810)	integral to membrane (GO:0016021); nucleus (GO:0005634)
comp155616_c3_seq1	comp155616_c3	no		14	BLA	21	17	12	17	31	28	43	40	18	21	21	23	18	41	24	26	24	16	20	13	20	474	19	15	375	PGP20	ABC transporter family protein | ATP binding cassette subfamily B1 | ATP binding cassette subfamily B19 | ATP binding cassette subfamily B4 | P-glycoprotein 20 | P-glycoprotein 7 | P-glycoprotein 9 | P-glycoprotein 10 | P-glycoprotein 11 | P-glycoprotein 12 | P-glycoprotein 13 | P-glycoprotein 14 | P-glycoprotein 16 | P-glycoprotein 17 | P-glycoprotein 18 | P-glycoprotein 2 | P-glycoprotein 21 | …	ABC transporter, transmembrane domain [0.998]; ABC transporter-like [0.992]; Protein of unknown function DUF936, plant [0.002]; Paired amphipathic helix [0.002]	ATP binding (GO:0005524); ATPase activity (GO:0016887); ATPase activity, coupled to transmembrane movement of substances (GO:0042626)	regulation of transcription, DNA-dependent (GO:0006355); transmembrane transport (GO:0055085); transport (GO:0006810)	integral to membrane (GO:0016021); nucleus (GO:0005634)
comp156319_c0_seq1	comp156319_c0	yes		14	BLA	21	17	12	17	31	28	43	40	18	21	21	23	18	41	24	26	24	16	20	13	20	474	19	15	375	PGP20	ABC transporter family protein | ATP binding cassette subfamily B1 | ATP binding cassette subfamily B19 | ATP binding cassette subfamily B4 | P-glycoprotein 20 | P-glycoprotein 7 | P-glycoprotein 9 | P-glycoprotein 10 | P-glycoprotein 11 | P-glycoprotein 12 | P-glycoprotein 13 | P-glycoprotein 14 | P-glycoprotein 16 | P-glycoprotein 17 | P-glycoprotein 18 | P-glycoprotein 2 | P-glycoprotein 21 | …	ABC transporter, transmembrane domain [0.998]; ABC transporter-like [0.992]; Protein of unknown function DUF936, plant [0.002]; Paired amphipathic helix [0.002]	ATP binding (GO:0005524); ATPase activity (GO:0016887); ATPase activity, coupled to transmembrane movement of substances (GO:0042626)	regulation of transcription, DNA-dependent (GO:0006355); transmembrane transport (GO:0055085); transport (GO:0006810)	integral to membrane (GO:0016021); nucleus (GO:0005634)
comp156319_c1_seq1	comp156319_c1	yes		14	BLA	21	17	12	17	31	28	43	40	18	21	21	23	18	41	24	26	24	16	20	13	20	474	19	15	375	PGP20	ABC transporter family protein | ATP binding cassette subfamily B1 | ATP binding cassette subfamily B19 | ATP binding cassette subfamily B4 | P-glycoprotein 20 | P-glycoprotein 7 | P-glycoprotein 9 | P-glycoprotein 10 | P-glycoprotein 11 | P-glycoprotein 12 | P-glycoprotein 13 | P-glycoprotein 14 | P-glycoprotein 16 | P-glycoprotein 17 | P-glycoprotein 18 | P-glycoprotein 2 | P-glycoprotein 21 | …	ABC transporter, transmembrane domain [0.998]; ABC transporter-like [0.992]; Protein of unknown function DUF936, plant [0.002]; Paired amphipathic helix [0.002]	ATP binding (GO:0005524); ATPase activity (GO:0016887); ATPase activity, coupled to transmembrane movement of substances (GO:0042626)	regulation of transcription, DNA-dependent (GO:0006355); transmembrane transport (GO:0055085); transport (GO:0006810)	integral to membrane (GO:0016021); nucleus (GO:0005634)
comp156319_c1_seq2	comp156319_c1	yes		14	BLA	21	17	12	17	31	28	43	40	18	21	21	23	18	41	24	26	24	16	20	13	20	474	19	15	375	PGP20	ABC transporter family protein | ATP binding cassette subfamily B1 | ATP binding cassette subfamily B19 | ATP binding cassette subfamily B4 | P-glycoprotein 20 | P-glycoprotein 7 | P-glycoprotein 9 | P-glycoprotein 10 | P-glycoprotein 11 | P-glycoprotein 12 | P-glycoprotein 13 | P-glycoprotein 14 | P-glycoprotein 16 | P-glycoprotein 17 | P-glycoprotein 18 | P-glycoprotein 2 | P-glycoprotein 21 | …	ABC transporter, transmembrane domain [0.998]; ABC transporter-like [0.992]; Protein of unknown function DUF936, plant [0.002]; Paired amphipathic helix [0.002]	ATP binding (GO:0005524); ATPase activity (GO:0016887); ATPase activity, coupled to transmembrane movement of substances (GO:0042626)	regulation of transcription, DNA-dependent (GO:0006355); transmembrane transport (GO:0055085); transport (GO:0006810)	integral to membrane (GO:0016021); nucleus (GO:0005634)
comp157756_c0_seq1	comp157756_c0	yes		14	BLA	21	17	12	17	31	28	43	40	18	21	21	23	18	41	24	26	24	16	20	13	20	474	19	15	375	PGP20	ABC transporter family protein | ATP binding cassette subfamily B1 | ATP binding cassette subfamily B19 | ATP binding cassette subfamily B4 | P-glycoprotein 20 | P-glycoprotein 7 | P-glycoprotein 9 | P-glycoprotein 10 | P-glycoprotein 11 | P-glycoprotein 12 | P-glycoprotein 13 | P-glycoprotein 14 | P-glycoprotein 16 | P-glycoprotein 17 | P-glycoprotein 18 | P-glycoprotein 2 | P-glycoprotein 21 | …	ABC transporter, transmembrane domain [0.998]; ABC transporter-like [0.992]; Protein of unknown function DUF936, plant [0.002]; Paired amphipathic helix [0.002]	ATP binding (GO:0005524); ATPase activity (GO:0016887); ATPase activity, coupled to transmembrane movement of substances (GO:0042626)	regulation of transcription, DNA-dependent (GO:0006355); transmembrane transport (GO:0055085); transport (GO:0006810)	integral to membrane (GO:0016021); nucleus (GO:0005634)
comp159207_c0_seq1	comp159207_c0	yes		14	BLA	21	17	12	17	31	28	43	40	18	21	21	23	18	41	24	26	24	16	20	13	20	474	19	15	375	PGP20	ABC transporter family protein | ATP binding cassette subfamily B1 | ATP binding cassette subfamily B19 | ATP binding cassette subfamily B4 | P-glycoprotein 20 | P-glycoprotein 7 | P-glycoprotein 9 | P-glycoprotein 10 | P-glycoprotein 11 | P-glycoprotein 12 | P-glycoprotein 13 | P-glycoprotein 14 | P-glycoprotein 16 | P-glycoprotein 17 | P-glycoprotein 18 | P-glycoprotein 2 | P-glycoprotein 21 | …	ABC transporter, transmembrane domain [0.998]; ABC transporter-like [0.992]; Protein of unknown function DUF936, plant [0.002]; Paired amphipathic helix [0.002]	ATP binding (GO:0005524); ATPase activity (GO:0016887); ATPase activity, coupled to transmembrane movement of substances (GO:0042626)	regulation of transcription, DNA-dependent (GO:0006355); transmembrane transport (GO:0055085); transport (GO:0006810)	integral to membrane (GO:0016021); nucleus (GO:0005634)
comp159889_c0_seq1	comp159889_c0	no		14	BLA	21	17	12	17	31	28	43	40	18	21	21	23	18	41	24	26	24	16	20	13	20	474	19	15	375	PGP20	ABC transporter family protein | ATP binding cassette subfamily B1 | ATP binding cassette subfamily B19 | ATP binding cassette subfamily B4 | P-glycoprotein 20 | P-glycoprotein 7 | P-glycoprotein 9 | P-glycoprotein 10 | P-glycoprotein 11 | P-glycoprotein 12 | P-glycoprotein 13 | P-glycoprotein 14 | P-glycoprotein 16 | P-glycoprotein 17 | P-glycoprotein 18 | P-glycoprotein 2 | P-glycoprotein 21 | …	ABC transporter, transmembrane domain [0.998]; ABC transporter-like [0.992]; Protein of unknown function DUF936, plant [0.002]; Paired amphipathic helix [0.002]	ATP binding (GO:0005524); ATPase activity (GO:0016887); ATPase activity, coupled to transmembrane movement of substances (GO:0042626)	regulation of transcription, DNA-dependent (GO:0006355); transmembrane transport (GO:0055085); transport (GO:0006810)	integral to membrane (GO:0016021); nucleus (GO:0005634)
comp173265_c0_seq1	comp173265_c0	yes		14	BLA	21	17	12	17	31	28	43	40	18	21	21	23	18	41	24	26	24	16	20	13	20	474	19	15	375	PGP20	ABC transporter family protein | ATP binding cassette subfamily B1 | ATP binding cassette subfamily B19 | ATP binding cassette subfamily B4 | P-glycoprotein 20 | P-glycoprotein 7 | P-glycoprotein 9 | P-glycoprotein 10 | P-glycoprotein 11 | P-glycoprotein 12 | P-glycoprotein 13 | P-glycoprotein 14 | P-glycoprotein 16 | P-glycoprotein 17 | P-glycoprotein 18 | P-glycoprotein 2 | P-glycoprotein 21 | …	ABC transporter, transmembrane domain [0.998]; ABC transporter-like [0.992]; Protein of unknown function DUF936, plant [0.002]; Paired amphipathic helix [0.002]	ATP binding (GO:0005524); ATPase activity (GO:0016887); ATPase activity, coupled to transmembrane movement of substances (GO:0042626)	regulation of transcription, DNA-dependent (GO:0006355); transmembrane transport (GO:0055085); transport (GO:0006810)	integral to membrane (GO:0016021); nucleus (GO:0005634)
comp188969_c0_seq1	comp188969_c0	no		14	BLA	21	17	12	17	31	28	43	40	18	21	21	23	18	41	24	26	24	16	20	13	20	474	19	15	375	PGP20	ABC transporter family protein | ATP binding cassette subfamily B1 | ATP binding cassette subfamily B19 | ATP binding cassette subfamily B4 | P-glycoprotein 20 | P-glycoprotein 7 | P-glycoprotein 9 | P-glycoprotein 10 | P-glycoprotein 11 | P-glycoprotein 12 | P-glycoprotein 13 | P-glycoprotein 14 | P-glycoprotein 16 | P-glycoprotein 17 | P-glycoprotein 18 | P-glycoprotein 2 | P-glycoprotein 21 | …	ABC transporter, transmembrane domain [0.998]; ABC transporter-like [0.992]; Protein of unknown function DUF936, plant [0.002]; Paired amphipathic helix [0.002]	ATP binding (GO:0005524); ATPase activity (GO:0016887); ATPase activity, coupled to transmembrane movement of substances (GO:0042626)	regulation of transcription, DNA-dependent (GO:0006355); transmembrane transport (GO:0055085); transport (GO:0006810)	integral to membrane (GO:0016021); nucleus (GO:0005634)
comp190452_c0_seq1	comp190452_c0	no		14	BLA	21	17	12	17	31	28	43	40	18	21	21	23	18	41	24	26	24	16	20	13	20	474	19	15	375	PGP20	ABC transporter family protein | ATP binding cassette subfamily B1 | ATP binding cassette subfamily B19 | ATP binding cassette subfamily B4 | P-glycoprotein 20 | P-glycoprotein 7 | P-glycoprotein 9 | P-glycoprotein 10 | P-glycoprotein 11 | P-glycoprotein 12 | P-glycoprotein 13 | P-glycoprotein 14 | P-glycoprotein 16 | P-glycoprotein 17 | P-glycoprotein 18 | P-glycoprotein 2 | P-glycoprotein 21 | …	ABC transporter, transmembrane domain [0.998]; ABC transporter-like [0.992]; Protein of unknown function DUF936, plant [0.002]; Paired amphipathic helix [0.002]	ATP binding (GO:0005524); ATPase activity (GO:0016887); ATPase activity, coupled to transmembrane movement of substances (GO:0042626)	regulation of transcription, DNA-dependent (GO:0006355); transmembrane transport (GO:0055085); transport (GO:0006810)	integral to membrane (GO:0016021); nucleus (GO:0005634)
comp192994_c0_seq1	comp192994_c0	no		14	BLA	21	17	12	17	31	28	43	40	18	21	21	23	18	41	24	26	24	16	20	13	20	474	19	15	375	PGP20	ABC transporter family protein | ATP binding cassette subfamily B1 | ATP binding cassette subfamily B19 | ATP binding cassette subfamily B4 | P-glycoprotein 20 | P-glycoprotein 7 | P-glycoprotein 9 | P-glycoprotein 10 | P-glycoprotein 11 | P-glycoprotein 12 | P-glycoprotein 13 | P-glycoprotein 14 | P-glycoprotein 16 | P-glycoprotein 17 | P-glycoprotein 18 | P-glycoprotein 2 | P-glycoprotein 21 | …	ABC transporter, transmembrane domain [0.998]; ABC transporter-like [0.992]; Protein of unknown function DUF936, plant [0.002]; Paired amphipathic helix [0.002]	ATP binding (GO:0005524); ATPase activity (GO:0016887); ATPase activity, coupled to transmembrane movement of substances (GO:0042626)	regulation of transcription, DNA-dependent (GO:0006355); transmembrane transport (GO:0055085); transport (GO:0006810)	integral to membrane (GO:0016021); nucleus (GO:0005634)
comp194121_c0_seq1	comp194121_c0	yes		14	BLA	21	17	12	17	31	28	43	40	18	21	21	23	18	41	24	26	24	16	20	13	20	474	19	15	375	PGP20	ABC transporter family protein | ATP binding cassette subfamily B1 | ATP binding cassette subfamily B19 | ATP binding cassette subfamily B4 | P-glycoprotein 20 | P-glycoprotein 7 | P-glycoprotein 9 | P-glycoprotein 10 | P-glycoprotein 11 | P-glycoprotein 12 | P-glycoprotein 13 | P-glycoprotein 14 | P-glycoprotein 16 | P-glycoprotein 17 | P-glycoprotein 18 | P-glycoprotein 2 | P-glycoprotein 21 | …	ABC transporter, transmembrane domain [0.998]; ABC transporter-like [0.992]; Protein of unknown function DUF936, plant [0.002]; Paired amphipathic helix [0.002]	ATP binding (GO:0005524); ATPase activity (GO:0016887); ATPase activity, coupled to transmembrane movement of substances (GO:0042626)	regulation of transcription, DNA-dependent (GO:0006355); transmembrane transport (GO:0055085); transport (GO:0006810)	integral to membrane (GO:0016021); nucleus (GO:0005634)
comp197379_c0_seq1	comp197379_c0	yes		14	BLA	21	17	12	17	31	28	43	40	18	21	21	23	18	41	24	26	24	16	20	13	20	474	19	15	375	PGP20	ABC transporter family protein | ATP binding cassette subfamily B1 | ATP binding cassette subfamily B19 | ATP binding cassette subfamily B4 | P-glycoprotein 20 | P-glycoprotein 7 | P-glycoprotein 9 | P-glycoprotein 10 | P-glycoprotein 11 | P-glycoprotein 12 | P-glycoprotein 13 | P-glycoprotein 14 | P-glycoprotein 16 | P-glycoprotein 17 | P-glycoprotein 18 | P-glycoprotein 2 | P-glycoprotein 21 | …	ABC transporter, transmembrane domain [0.998]; ABC transporter-like [0.992]; Protein of unknown function DUF936, plant [0.002]; Paired amphipathic helix [0.002]	ATP binding (GO:0005524); ATPase activity (GO:0016887); ATPase activity, coupled to transmembrane movement of substances (GO:0042626)	regulation of transcription, DNA-dependent (GO:0006355); transmembrane transport (GO:0055085); transport (GO:0006810)	integral to membrane (GO:0016021); nucleus (GO:0005634)
comp209219_c0_seq1	comp209219_c0	no		14	BLA	21	17	12	17	31	28	43	40	18	21	21	23	18	41	24	26	24	16	20	13	20	474	19	15	375	PGP20	ABC transporter family protein | ATP binding cassette subfamily B1 | ATP binding cassette subfamily B19 | ATP binding cassette subfamily B4 | P-glycoprotein 20 | P-glycoprotein 7 | P-glycoprotein 9 | P-glycoprotein 10 | P-glycoprotein 11 | P-glycoprotein 12 | P-glycoprotein 13 | P-glycoprotein 14 | P-glycoprotein 16 | P-glycoprotein 17 | P-glycoprotein 18 | P-glycoprotein 2 | P-glycoprotein 21 | …	ABC transporter, transmembrane domain [0.998]; ABC transporter-like [0.992]; Protein of unknown function DUF936, plant [0.002]; Paired amphipathic helix [0.002]	ATP binding (GO:0005524); ATPase activity (GO:0016887); ATPase activity, coupled to transmembrane movement of substances (GO:0042626)	regulation of transcription, DNA-dependent (GO:0006355); transmembrane transport (GO:0055085); transport (GO:0006810)	integral to membrane (GO:0016021); nucleus (GO:0005634)
comp213602_c0_seq1	comp213602_c0	yes		14	BLA	21	17	12	17	31	28	43	40	18	21	21	23	18	41	24	26	24	16	20	13	20	474	19	15	375	PGP20	ABC transporter family protein | ATP binding cassette subfamily B1 | ATP binding cassette subfamily B19 | ATP binding cassette subfamily B4 | P-glycoprotein 20 | P-glycoprotein 7 | P-glycoprotein 9 | P-glycoprotein 10 | P-glycoprotein 11 | P-glycoprotein 12 | P-glycoprotein 13 | P-glycoprotein 14 | P-glycoprotein 16 | P-glycoprotein 17 | P-glycoprotein 18 | P-glycoprotein 2 | P-glycoprotein 21 | …	ABC transporter, transmembrane domain [0.998]; ABC transporter-like [0.992]; Protein of unknown function DUF936, plant [0.002]; Paired amphipathic helix [0.002]	ATP binding (GO:0005524); ATPase activity (GO:0016887); ATPase activity, coupled to transmembrane movement of substances (GO:0042626)	regulation of transcription, DNA-dependent (GO:0006355); transmembrane transport (GO:0055085); transport (GO:0006810)	integral to membrane (GO:0016021); nucleus (GO:0005634)
comp38046_c0_seq1	comp38046_c0	no		14	BLA	21	17	12	17	31	28	43	40	18	21	21	23	18	41	24	26	24	16	20	13	20	474	19	15	375	PGP20	ABC transporter family protein | ATP binding cassette subfamily B1 | ATP binding cassette subfamily B19 | ATP binding cassette subfamily B4 | P-glycoprotein 20 | P-glycoprotein 7 | P-glycoprotein 9 | P-glycoprotein 10 | P-glycoprotein 11 | P-glycoprotein 12 | P-glycoprotein 13 | P-glycoprotein 14 | P-glycoprotein 16 | P-glycoprotein 17 | P-glycoprotein 18 | P-glycoprotein 2 | P-glycoprotein 21 | …	ABC transporter, transmembrane domain [0.998]; ABC transporter-like [0.992]; Protein of unknown function DUF936, plant [0.002]; Paired amphipathic helix [0.002]	ATP binding (GO:0005524); ATPase activity (GO:0016887); ATPase activity, coupled to transmembrane movement of substances (GO:0042626)	regulation of transcription, DNA-dependent (GO:0006355); transmembrane transport (GO:0055085); transport (GO:0006810)	integral to membrane (GO:0016021); nucleus (GO:0005634)
comp64199_c0_seq1	comp64199_c0	yes		14	BLA	21	17	12	17	31	28	43	40	18	21	21	23	18	41	24	26	24	16	20	13	20	474	19	15	375	PGP20	ABC transporter family protein | ATP binding cassette subfamily B1 | ATP binding cassette subfamily B19 | ATP binding cassette subfamily B4 | P-glycoprotein 20 | P-glycoprotein 7 | P-glycoprotein 9 | P-glycoprotein 10 | P-glycoprotein 11 | P-glycoprotein 12 | P-glycoprotein 13 | P-glycoprotein 14 | P-glycoprotein 16 | P-glycoprotein 17 | P-glycoprotein 18 | P-glycoprotein 2 | P-glycoprotein 21 | …	ABC transporter, transmembrane domain [0.998]; ABC transporter-like [0.992]; Protein of unknown function DUF936, plant [0.002]; Paired amphipathic helix [0.002]	ATP binding (GO:0005524); ATPase activity (GO:0016887); ATPase activity, coupled to transmembrane movement of substances (GO:0042626)	regulation of transcription, DNA-dependent (GO:0006355); transmembrane transport (GO:0055085); transport (GO:0006810)	integral to membrane (GO:0016021); nucleus (GO:0005634)
comp70883_c0_seq1	comp70883_c0	no		14	BLA	21	17	12	17	31	28	43	40	18	21	21	23	18	41	24	26	24	16	20	13	20	474	19	15	375	PGP20	ABC transporter family protein | ATP binding cassette subfamily B1 | ATP binding cassette subfamily B19 | ATP binding cassette subfamily B4 | P-glycoprotein 20 | P-glycoprotein 7 | P-glycoprotein 9 | P-glycoprotein 10 | P-glycoprotein 11 | P-glycoprotein 12 | P-glycoprotein 13 | P-glycoprotein 14 | P-glycoprotein 16 | P-glycoprotein 17 | P-glycoprotein 18 | P-glycoprotein 2 | P-glycoprotein 21 | …	ABC transporter, transmembrane domain [0.998]; ABC transporter-like [0.992]; Protein of unknown function DUF936, plant [0.002]; Paired amphipathic helix [0.002]	ATP binding (GO:0005524); ATPase activity (GO:0016887); ATPase activity, coupled to transmembrane movement of substances (GO:0042626)	regulation of transcription, DNA-dependent (GO:0006355); transmembrane transport (GO:0055085); transport (GO:0006810)	integral to membrane (GO:0016021); nucleus (GO:0005634)
comp102461_c0_seq1	comp102461_c0	no		15	BLA	15	13	11	25	31	17	43	30	32	24	21	20	20	24	27	16	26	15	16	15	20	441	27	17	656	ABCG40, ATABCG40, ATPDR12, PDR12	ABC-2 and Plant PDR ABC-type transporter family protein | pleiotropic drug resistance 1 | pleiotropic drug resistance 10 | pleiotropic drug resistance 11 | pleiotropic drug resistance 12 | pleiotropic drug resistance 13 | pleiotropic drug resistance 2 | pleiotropic drug resistance 3 | pleiotropic drug resistance 4 | pleiotropic drug resistance 5 | pleiotropic drug resistance 6 | pleiotropic drug …	ABC-2 type transporter [0.984]; ABC transporter-like [0.955]; Plant PDR ABC transporter associated [0.924]; ATPase, AAA-type, core [0.010]; Pentatricopeptide repeat [0.004]; Integrase, catalytic core [0.004]; Protein of unknown function DUF1677, Oryza sativa [0.002]	ATP binding (GO:0005524); ATPase activity (GO:0016887)	DNA integration (GO:0015074)	membrane (GO:0016020)
comp104488_c0_seq1	comp104488_c0	no		15	BLA	15	13	11	25	31	17	43	30	32	24	21	20	20	24	27	16	26	15	16	15	20	441	27	17	656	ABCG40, ATABCG40, ATPDR12, PDR12	ABC-2 and Plant PDR ABC-type transporter family protein | pleiotropic drug resistance 1 | pleiotropic drug resistance 10 | pleiotropic drug resistance 11 | pleiotropic drug resistance 12 | pleiotropic drug resistance 13 | pleiotropic drug resistance 2 | pleiotropic drug resistance 3 | pleiotropic drug resistance 4 | pleiotropic drug resistance 5 | pleiotropic drug resistance 6 | pleiotropic drug …	ABC-2 type transporter [0.984]; ABC transporter-like [0.955]; Plant PDR ABC transporter associated [0.924]; ATPase, AAA-type, core [0.010]; Pentatricopeptide repeat [0.004]; Integrase, catalytic core [0.004]; Protein of unknown function DUF1677, Oryza sativa [0.002]	ATP binding (GO:0005524); ATPase activity (GO:0016887)	DNA integration (GO:0015074)	membrane (GO:0016020)
comp108809_c1_seq1	comp108809_c1	no		15	BLA	15	13	11	25	31	17	43	30	32	24	21	20	20	24	27	16	26	15	16	15	20	441	27	17	656	ABCG40, ATABCG40, ATPDR12, PDR12	ABC-2 and Plant PDR ABC-type transporter family protein | pleiotropic drug resistance 1 | pleiotropic drug resistance 10 | pleiotropic drug resistance 11 | pleiotropic drug resistance 12 | pleiotropic drug resistance 13 | pleiotropic drug resistance 2 | pleiotropic drug resistance 3 | pleiotropic drug resistance 4 | pleiotropic drug resistance 5 | pleiotropic drug resistance 6 | pleiotropic drug …	ABC-2 type transporter [0.984]; ABC transporter-like [0.955]; Plant PDR ABC transporter associated [0.924]; ATPase, AAA-type, core [0.010]; Pentatricopeptide repeat [0.004]; Integrase, catalytic core [0.004]; Protein of unknown function DUF1677, Oryza sativa [0.002]	ATP binding (GO:0005524); ATPase activity (GO:0016887)	DNA integration (GO:0015074)	membrane (GO:0016020)
comp108879_c0_seq1	comp108879_c0	no		15	BLA	15	13	11	25	31	17	43	30	32	24	21	20	20	24	27	16	26	15	16	15	20	441	27	17	656	ABCG40, ATABCG40, ATPDR12, PDR12	ABC-2 and Plant PDR ABC-type transporter family protein | pleiotropic drug resistance 1 | pleiotropic drug resistance 10 | pleiotropic drug resistance 11 | pleiotropic drug resistance 12 | pleiotropic drug resistance 13 | pleiotropic drug resistance 2 | pleiotropic drug resistance 3 | pleiotropic drug resistance 4 | pleiotropic drug resistance 5 | pleiotropic drug resistance 6 | pleiotropic drug …	ABC-2 type transporter [0.984]; ABC transporter-like [0.955]; Plant PDR ABC transporter associated [0.924]; ATPase, AAA-type, core [0.010]; Pentatricopeptide repeat [0.004]; Integrase, catalytic core [0.004]; Protein of unknown function DUF1677, Oryza sativa [0.002]	ATP binding (GO:0005524); ATPase activity (GO:0016887)	DNA integration (GO:0015074)	membrane (GO:0016020)
comp111873_c0_seq1	comp111873_c0	no		15	BLA	15	13	11	25	31	17	43	30	32	24	21	20	20	24	27	16	26	15	16	15	20	441	27	17	656	ABCG40, ATABCG40, ATPDR12, PDR12	ABC-2 and Plant PDR ABC-type transporter family protein | pleiotropic drug resistance 1 | pleiotropic drug resistance 10 | pleiotropic drug resistance 11 | pleiotropic drug resistance 12 | pleiotropic drug resistance 13 | pleiotropic drug resistance 2 | pleiotropic drug resistance 3 | pleiotropic drug resistance 4 | pleiotropic drug resistance 5 | pleiotropic drug resistance 6 | pleiotropic drug …	ABC-2 type transporter [0.984]; ABC transporter-like [0.955]; Plant PDR ABC transporter associated [0.924]; ATPase, AAA-type, core [0.010]; Pentatricopeptide repeat [0.004]; Integrase, catalytic core [0.004]; Protein of unknown function DUF1677, Oryza sativa [0.002]	ATP binding (GO:0005524); ATPase activity (GO:0016887)	DNA integration (GO:0015074)	membrane (GO:0016020)
comp111873_c2_seq1	comp111873_c2	no		15	BLA	15	13	11	25	31	17	43	30	32	24	21	20	20	24	27	16	26	15	16	15	20	441	27	17	656	ABCG40, ATABCG40, ATPDR12, PDR12	ABC-2 and Plant PDR ABC-type transporter family protein | pleiotropic drug resistance 1 | pleiotropic drug resistance 10 | pleiotropic drug resistance 11 | pleiotropic drug resistance 12 | pleiotropic drug resistance 13 | pleiotropic drug resistance 2 | pleiotropic drug resistance 3 | pleiotropic drug resistance 4 | pleiotropic drug resistance 5 | pleiotropic drug resistance 6 | pleiotropic drug …	ABC-2 type transporter [0.984]; ABC transporter-like [0.955]; Plant PDR ABC transporter associated [0.924]; ATPase, AAA-type, core [0.010]; Pentatricopeptide repeat [0.004]; Integrase, catalytic core [0.004]; Protein of unknown function DUF1677, Oryza sativa [0.002]	ATP binding (GO:0005524); ATPase activity (GO:0016887)	DNA integration (GO:0015074)	membrane (GO:0016020)
comp122581_c0_seq1	comp122581_c0	yes		15	BLA	15	13	11	25	31	17	43	30	32	24	21	20	20	24	27	16	26	15	16	15	20	441	27	17	656	ABCG40, ATABCG40, ATPDR12, PDR12	ABC-2 and Plant PDR ABC-type transporter family protein | pleiotropic drug resistance 1 | pleiotropic drug resistance 10 | pleiotropic drug resistance 11 | pleiotropic drug resistance 12 | pleiotropic drug resistance 13 | pleiotropic drug resistance 2 | pleiotropic drug resistance 3 | pleiotropic drug resistance 4 | pleiotropic drug resistance 5 | pleiotropic drug resistance 6 | pleiotropic drug …	ABC-2 type transporter [0.984]; ABC transporter-like [0.955]; Plant PDR ABC transporter associated [0.924]; ATPase, AAA-type, core [0.010]; Pentatricopeptide repeat [0.004]; Integrase, catalytic core [0.004]; Protein of unknown function DUF1677, Oryza sativa [0.002]	ATP binding (GO:0005524); ATPase activity (GO:0016887)	DNA integration (GO:0015074)	membrane (GO:0016020)
comp124787_c0_seq1	comp124787_c0	no		15	BLA	15	13	11	25	31	17	43	30	32	24	21	20	20	24	27	16	26	15	16	15	20	441	27	17	656	ABCG40, ATABCG40, ATPDR12, PDR12	ABC-2 and Plant PDR ABC-type transporter family protein | pleiotropic drug resistance 1 | pleiotropic drug resistance 10 | pleiotropic drug resistance 11 | pleiotropic drug resistance 12 | pleiotropic drug resistance 13 | pleiotropic drug resistance 2 | pleiotropic drug resistance 3 | pleiotropic drug resistance 4 | pleiotropic drug resistance 5 | pleiotropic drug resistance 6 | pleiotropic drug …	ABC-2 type transporter [0.984]; ABC transporter-like [0.955]; Plant PDR ABC transporter associated [0.924]; ATPase, AAA-type, core [0.010]; Pentatricopeptide repeat [0.004]; Integrase, catalytic core [0.004]; Protein of unknown function DUF1677, Oryza sativa [0.002]	ATP binding (GO:0005524); ATPase activity (GO:0016887)	DNA integration (GO:0015074)	membrane (GO:0016020)
comp124787_c2_seq2	comp124787_c2	no		15	BLA	15	13	11	25	31	17	43	30	32	24	21	20	20	24	27	16	26	15	16	15	20	441	27	17	656	ABCG40, ATABCG40, ATPDR12, PDR12	ABC-2 and Plant PDR ABC-type transporter family protein | pleiotropic drug resistance 1 | pleiotropic drug resistance 10 | pleiotropic drug resistance 11 | pleiotropic drug resistance 12 | pleiotropic drug resistance 13 | pleiotropic drug resistance 2 | pleiotropic drug resistance 3 | pleiotropic drug resistance 4 | pleiotropic drug resistance 5 | pleiotropic drug resistance 6 | pleiotropic drug …	ABC-2 type transporter [0.984]; ABC transporter-like [0.955]; Plant PDR ABC transporter associated [0.924]; ATPase, AAA-type, core [0.010]; Pentatricopeptide repeat [0.004]; Integrase, catalytic core [0.004]; Protein of unknown function DUF1677, Oryza sativa [0.002]	ATP binding (GO:0005524); ATPase activity (GO:0016887)	DNA integration (GO:0015074)	membrane (GO:0016020)
comp124787_c6_seq1	comp124787_c6	no		15	BLA	15	13	11	25	31	17	43	30	32	24	21	20	20	24	27	16	26	15	16	15	20	441	27	17	656	ABCG40, ATABCG40, ATPDR12, PDR12	ABC-2 and Plant PDR ABC-type transporter family protein | pleiotropic drug resistance 1 | pleiotropic drug resistance 10 | pleiotropic drug resistance 11 | pleiotropic drug resistance 12 | pleiotropic drug resistance 13 | pleiotropic drug resistance 2 | pleiotropic drug resistance 3 | pleiotropic drug resistance 4 | pleiotropic drug resistance 5 | pleiotropic drug resistance 6 | pleiotropic drug …	ABC-2 type transporter [0.984]; ABC transporter-like [0.955]; Plant PDR ABC transporter associated [0.924]; ATPase, AAA-type, core [0.010]; Pentatricopeptide repeat [0.004]; Integrase, catalytic core [0.004]; Protein of unknown function DUF1677, Oryza sativa [0.002]	ATP binding (GO:0005524); ATPase activity (GO:0016887)	DNA integration (GO:0015074)	membrane (GO:0016020)
comp124787_c7_seq1	comp124787_c7	no		15	BLA	15	13	11	25	31	17	43	30	32	24	21	20	20	24	27	16	26	15	16	15	20	441	27	17	656	ABCG40, ATABCG40, ATPDR12, PDR12	ABC-2 and Plant PDR ABC-type transporter family protein | pleiotropic drug resistance 1 | pleiotropic drug resistance 10 | pleiotropic drug resistance 11 | pleiotropic drug resistance 12 | pleiotropic drug resistance 13 | pleiotropic drug resistance 2 | pleiotropic drug resistance 3 | pleiotropic drug resistance 4 | pleiotropic drug resistance 5 | pleiotropic drug resistance 6 | pleiotropic drug …	ABC-2 type transporter [0.984]; ABC transporter-like [0.955]; Plant PDR ABC transporter associated [0.924]; ATPase, AAA-type, core [0.010]; Pentatricopeptide repeat [0.004]; Integrase, catalytic core [0.004]; Protein of unknown function DUF1677, Oryza sativa [0.002]	ATP binding (GO:0005524); ATPase activity (GO:0016887)	DNA integration (GO:0015074)	membrane (GO:0016020)
comp124787_c8_seq1	comp124787_c8	yes		15	BLA	15	13	11	25	31	17	43	30	32	24	21	20	20	24	27	16	26	15	16	15	20	441	27	17	656	ABCG40, ATABCG40, ATPDR12, PDR12	ABC-2 and Plant PDR ABC-type transporter family protein | pleiotropic drug resistance 1 | pleiotropic drug resistance 10 | pleiotropic drug resistance 11 | pleiotropic drug resistance 12 | pleiotropic drug resistance 13 | pleiotropic drug resistance 2 | pleiotropic drug resistance 3 | pleiotropic drug resistance 4 | pleiotropic drug resistance 5 | pleiotropic drug resistance 6 | pleiotropic drug …	ABC-2 type transporter [0.984]; ABC transporter-like [0.955]; Plant PDR ABC transporter associated [0.924]; ATPase, AAA-type, core [0.010]; Pentatricopeptide repeat [0.004]; Integrase, catalytic core [0.004]; Protein of unknown function DUF1677, Oryza sativa [0.002]	ATP binding (GO:0005524); ATPase activity (GO:0016887)	DNA integration (GO:0015074)	membrane (GO:0016020)
comp124883_c0_seq1	comp124883_c0	yes		15	BLA	15	13	11	25	31	17	43	30	32	24	21	20	20	24	27	16	26	15	16	15	20	441	27	17	656	ABCG40, ATABCG40, ATPDR12, PDR12	ABC-2 and Plant PDR ABC-type transporter family protein | pleiotropic drug resistance 1 | pleiotropic drug resistance 10 | pleiotropic drug resistance 11 | pleiotropic drug resistance 12 | pleiotropic drug resistance 13 | pleiotropic drug resistance 2 | pleiotropic drug resistance 3 | pleiotropic drug resistance 4 | pleiotropic drug resistance 5 | pleiotropic drug resistance 6 | pleiotropic drug …	ABC-2 type transporter [0.984]; ABC transporter-like [0.955]; Plant PDR ABC transporter associated [0.924]; ATPase, AAA-type, core [0.010]; Pentatricopeptide repeat [0.004]; Integrase, catalytic core [0.004]; Protein of unknown function DUF1677, Oryza sativa [0.002]	ATP binding (GO:0005524); ATPase activity (GO:0016887)	DNA integration (GO:0015074)	membrane (GO:0016020)
comp124883_c2_seq1	comp124883_c2	yes		15	BLA	15	13	11	25	31	17	43	30	32	24	21	20	20	24	27	16	26	15	16	15	20	441	27	17	656	ABCG40, ATABCG40, ATPDR12, PDR12	ABC-2 and Plant PDR ABC-type transporter family protein | pleiotropic drug resistance 1 | pleiotropic drug resistance 10 | pleiotropic drug resistance 11 | pleiotropic drug resistance 12 | pleiotropic drug resistance 13 | pleiotropic drug resistance 2 | pleiotropic drug resistance 3 | pleiotropic drug resistance 4 | pleiotropic drug resistance 5 | pleiotropic drug resistance 6 | pleiotropic drug …	ABC-2 type transporter [0.984]; ABC transporter-like [0.955]; Plant PDR ABC transporter associated [0.924]; ATPase, AAA-type, core [0.010]; Pentatricopeptide repeat [0.004]; Integrase, catalytic core [0.004]; Protein of unknown function DUF1677, Oryza sativa [0.002]	ATP binding (GO:0005524); ATPase activity (GO:0016887)	DNA integration (GO:0015074)	membrane (GO:0016020)
comp128854_c0_seq1	comp128854_c0	yes		15	BLA	15	13	11	25	31	17	43	30	32	24	21	20	20	24	27	16	26	15	16	15	20	441	27	17	656	ABCG40, ATABCG40, ATPDR12, PDR12	ABC-2 and Plant PDR ABC-type transporter family protein | pleiotropic drug resistance 1 | pleiotropic drug resistance 10 | pleiotropic drug resistance 11 | pleiotropic drug resistance 12 | pleiotropic drug resistance 13 | pleiotropic drug resistance 2 | pleiotropic drug resistance 3 | pleiotropic drug resistance 4 | pleiotropic drug resistance 5 | pleiotropic drug resistance 6 | pleiotropic drug …	ABC-2 type transporter [0.984]; ABC transporter-like [0.955]; Plant PDR ABC transporter associated [0.924]; ATPase, AAA-type, core [0.010]; Pentatricopeptide repeat [0.004]; Integrase, catalytic core [0.004]; Protein of unknown function DUF1677, Oryza sativa [0.002]	ATP binding (GO:0005524); ATPase activity (GO:0016887)	DNA integration (GO:0015074)	membrane (GO:0016020)
comp128854_c0_seq2	comp128854_c0	yes		15	BLA	15	13	11	25	31	17	43	30	32	24	21	20	20	24	27	16	26	15	16	15	20	441	27	17	656	ABCG40, ATABCG40, ATPDR12, PDR12	ABC-2 and Plant PDR ABC-type transporter family protein | pleiotropic drug resistance 1 | pleiotropic drug resistance 10 | pleiotropic drug resistance 11 | pleiotropic drug resistance 12 | pleiotropic drug resistance 13 | pleiotropic drug resistance 2 | pleiotropic drug resistance 3 | pleiotropic drug resistance 4 | pleiotropic drug resistance 5 | pleiotropic drug resistance 6 | pleiotropic drug …	ABC-2 type transporter [0.984]; ABC transporter-like [0.955]; Plant PDR ABC transporter associated [0.924]; ATPase, AAA-type, core [0.010]; Pentatricopeptide repeat [0.004]; Integrase, catalytic core [0.004]; Protein of unknown function DUF1677, Oryza sativa [0.002]	ATP binding (GO:0005524); ATPase activity (GO:0016887)	DNA integration (GO:0015074)	membrane (GO:0016020)
comp131014_c0_seq1	comp131014_c0	yes		15	BLA	15	13	11	25	31	17	43	30	32	24	21	20	20	24	27	16	26	15	16	15	20	441	27	17	656	ABCG40, ATABCG40, ATPDR12, PDR12	ABC-2 and Plant PDR ABC-type transporter family protein | pleiotropic drug resistance 1 | pleiotropic drug resistance 10 | pleiotropic drug resistance 11 | pleiotropic drug resistance 12 | pleiotropic drug resistance 13 | pleiotropic drug resistance 2 | pleiotropic drug resistance 3 | pleiotropic drug resistance 4 | pleiotropic drug resistance 5 | pleiotropic drug resistance 6 | pleiotropic drug …	ABC-2 type transporter [0.984]; ABC transporter-like [0.955]; Plant PDR ABC transporter associated [0.924]; ATPase, AAA-type, core [0.010]; Pentatricopeptide repeat [0.004]; Integrase, catalytic core [0.004]; Protein of unknown function DUF1677, Oryza sativa [0.002]	ATP binding (GO:0005524); ATPase activity (GO:0016887)	DNA integration (GO:0015074)	membrane (GO:0016020)
comp132791_c0_seq1	comp132791_c0	no		15	BLA	15	13	11	25	31	17	43	30	32	24	21	20	20	24	27	16	26	15	16	15	20	441	27	17	656	ABCG40, ATABCG40, ATPDR12, PDR12	ABC-2 and Plant PDR ABC-type transporter family protein | pleiotropic drug resistance 1 | pleiotropic drug resistance 10 | pleiotropic drug resistance 11 | pleiotropic drug resistance 12 | pleiotropic drug resistance 13 | pleiotropic drug resistance 2 | pleiotropic drug resistance 3 | pleiotropic drug resistance 4 | pleiotropic drug resistance 5 | pleiotropic drug resistance 6 | pleiotropic drug …	ABC-2 type transporter [0.984]; ABC transporter-like [0.955]; Plant PDR ABC transporter associated [0.924]; ATPase, AAA-type, core [0.010]; Pentatricopeptide repeat [0.004]; Integrase, catalytic core [0.004]; Protein of unknown function DUF1677, Oryza sativa [0.002]	ATP binding (GO:0005524); ATPase activity (GO:0016887)	DNA integration (GO:0015074)	membrane (GO:0016020)
comp132791_c2_seq1	comp132791_c2	yes	gametophyte specific	15	BLA	15	13	11	25	31	17	43	30	32	24	21	20	20	24	27	16	26	15	16	15	20	441	27	17	656	ABCG40, ATABCG40, ATPDR12, PDR12	ABC-2 and Plant PDR ABC-type transporter family protein | pleiotropic drug resistance 1 | pleiotropic drug resistance 10 | pleiotropic drug resistance 11 | pleiotropic drug resistance 12 | pleiotropic drug resistance 13 | pleiotropic drug resistance 2 | pleiotropic drug resistance 3 | pleiotropic drug resistance 4 | pleiotropic drug resistance 5 | pleiotropic drug resistance 6 | pleiotropic drug …	ABC-2 type transporter [0.984]; ABC transporter-like [0.955]; Plant PDR ABC transporter associated [0.924]; ATPase, AAA-type, core [0.010]; Pentatricopeptide repeat [0.004]; Integrase, catalytic core [0.004]; Protein of unknown function DUF1677, Oryza sativa [0.002]	ATP binding (GO:0005524); ATPase activity (GO:0016887)	DNA integration (GO:0015074)	membrane (GO:0016020)
comp132791_c3_seq1	comp132791_c3	no		15	BLA	15	13	11	25	31	17	43	30	32	24	21	20	20	24	27	16	26	15	16	15	20	441	27	17	656	ABCG40, ATABCG40, ATPDR12, PDR12	ABC-2 and Plant PDR ABC-type transporter family protein | pleiotropic drug resistance 1 | pleiotropic drug resistance 10 | pleiotropic drug resistance 11 | pleiotropic drug resistance 12 | pleiotropic drug resistance 13 | pleiotropic drug resistance 2 | pleiotropic drug resistance 3 | pleiotropic drug resistance 4 | pleiotropic drug resistance 5 | pleiotropic drug resistance 6 | pleiotropic drug …	ABC-2 type transporter [0.984]; ABC transporter-like [0.955]; Plant PDR ABC transporter associated [0.924]; ATPase, AAA-type, core [0.010]; Pentatricopeptide repeat [0.004]; Integrase, catalytic core [0.004]; Protein of unknown function DUF1677, Oryza sativa [0.002]	ATP binding (GO:0005524); ATPase activity (GO:0016887)	DNA integration (GO:0015074)	membrane (GO:0016020)
comp135068_c0_seq1	comp135068_c0	yes		15	BLA	15	13	11	25	31	17	43	30	32	24	21	20	20	24	27	16	26	15	16	15	20	441	27	17	656	ABCG40, ATABCG40, ATPDR12, PDR12	ABC-2 and Plant PDR ABC-type transporter family protein | pleiotropic drug resistance 1 | pleiotropic drug resistance 10 | pleiotropic drug resistance 11 | pleiotropic drug resistance 12 | pleiotropic drug resistance 13 | pleiotropic drug resistance 2 | pleiotropic drug resistance 3 | pleiotropic drug resistance 4 | pleiotropic drug resistance 5 | pleiotropic drug resistance 6 | pleiotropic drug …	ABC-2 type transporter [0.984]; ABC transporter-like [0.955]; Plant PDR ABC transporter associated [0.924]; ATPase, AAA-type, core [0.010]; Pentatricopeptide repeat [0.004]; Integrase, catalytic core [0.004]; Protein of unknown function DUF1677, Oryza sativa [0.002]	ATP binding (GO:0005524); ATPase activity (GO:0016887)	DNA integration (GO:0015074)	membrane (GO:0016020)
comp135068_c0_seq2	comp135068_c0	yes		15	BLA	15	13	11	25	31	17	43	30	32	24	21	20	20	24	27	16	26	15	16	15	20	441	27	17	656	ABCG40, ATABCG40, ATPDR12, PDR12	ABC-2 and Plant PDR ABC-type transporter family protein | pleiotropic drug resistance 1 | pleiotropic drug resistance 10 | pleiotropic drug resistance 11 | pleiotropic drug resistance 12 | pleiotropic drug resistance 13 | pleiotropic drug resistance 2 | pleiotropic drug resistance 3 | pleiotropic drug resistance 4 | pleiotropic drug resistance 5 | pleiotropic drug resistance 6 | pleiotropic drug …	ABC-2 type transporter [0.984]; ABC transporter-like [0.955]; Plant PDR ABC transporter associated [0.924]; ATPase, AAA-type, core [0.010]; Pentatricopeptide repeat [0.004]; Integrase, catalytic core [0.004]; Protein of unknown function DUF1677, Oryza sativa [0.002]	ATP binding (GO:0005524); ATPase activity (GO:0016887)	DNA integration (GO:0015074)	membrane (GO:0016020)
comp135723_c0_seq2	comp135723_c0	yes		15	BLA	15	13	11	25	31	17	43	30	32	24	21	20	20	24	27	16	26	15	16	15	20	441	27	17	656	ABCG40, ATABCG40, ATPDR12, PDR12	ABC-2 and Plant PDR ABC-type transporter family protein | pleiotropic drug resistance 1 | pleiotropic drug resistance 10 | pleiotropic drug resistance 11 | pleiotropic drug resistance 12 | pleiotropic drug resistance 13 | pleiotropic drug resistance 2 | pleiotropic drug resistance 3 | pleiotropic drug resistance 4 | pleiotropic drug resistance 5 | pleiotropic drug resistance 6 | pleiotropic drug …	ABC-2 type transporter [0.984]; ABC transporter-like [0.955]; Plant PDR ABC transporter associated [0.924]; ATPase, AAA-type, core [0.010]; Pentatricopeptide repeat [0.004]; Integrase, catalytic core [0.004]; Protein of unknown function DUF1677, Oryza sativa [0.002]	ATP binding (GO:0005524); ATPase activity (GO:0016887)	DNA integration (GO:0015074)	membrane (GO:0016020)
comp135723_c0_seq3	comp135723_c0	yes		15	BLA	15	13	11	25	31	17	43	30	32	24	21	20	20	24	27	16	26	15	16	15	20	441	27	17	656	ABCG40, ATABCG40, ATPDR12, PDR12	ABC-2 and Plant PDR ABC-type transporter family protein | pleiotropic drug resistance 1 | pleiotropic drug resistance 10 | pleiotropic drug resistance 11 | pleiotropic drug resistance 12 | pleiotropic drug resistance 13 | pleiotropic drug resistance 2 | pleiotropic drug resistance 3 | pleiotropic drug resistance 4 | pleiotropic drug resistance 5 | pleiotropic drug resistance 6 | pleiotropic drug …	ABC-2 type transporter [0.984]; ABC transporter-like [0.955]; Plant PDR ABC transporter associated [0.924]; ATPase, AAA-type, core [0.010]; Pentatricopeptide repeat [0.004]; Integrase, catalytic core [0.004]; Protein of unknown function DUF1677, Oryza sativa [0.002]	ATP binding (GO:0005524); ATPase activity (GO:0016887)	DNA integration (GO:0015074)	membrane (GO:0016020)
comp135723_c0_seq5	comp135723_c0	yes		15	BLA	15	13	11	25	31	17	43	30	32	24	21	20	20	24	27	16	26	15	16	15	20	441	27	17	656	ABCG40, ATABCG40, ATPDR12, PDR12	ABC-2 and Plant PDR ABC-type transporter family protein | pleiotropic drug resistance 1 | pleiotropic drug resistance 10 | pleiotropic drug resistance 11 | pleiotropic drug resistance 12 | pleiotropic drug resistance 13 | pleiotropic drug resistance 2 | pleiotropic drug resistance 3 | pleiotropic drug resistance 4 | pleiotropic drug resistance 5 | pleiotropic drug resistance 6 | pleiotropic drug …	ABC-2 type transporter [0.984]; ABC transporter-like [0.955]; Plant PDR ABC transporter associated [0.924]; ATPase, AAA-type, core [0.010]; Pentatricopeptide repeat [0.004]; Integrase, catalytic core [0.004]; Protein of unknown function DUF1677, Oryza sativa [0.002]	ATP binding (GO:0005524); ATPase activity (GO:0016887)	DNA integration (GO:0015074)	membrane (GO:0016020)
comp136420_c0_seq1	comp136420_c0	yes		15	BLA	15	13	11	25	31	17	43	30	32	24	21	20	20	24	27	16	26	15	16	15	20	441	27	17	656	ABCG40, ATABCG40, ATPDR12, PDR12	ABC-2 and Plant PDR ABC-type transporter family protein | pleiotropic drug resistance 1 | pleiotropic drug resistance 10 | pleiotropic drug resistance 11 | pleiotropic drug resistance 12 | pleiotropic drug resistance 13 | pleiotropic drug resistance 2 | pleiotropic drug resistance 3 | pleiotropic drug resistance 4 | pleiotropic drug resistance 5 | pleiotropic drug resistance 6 | pleiotropic drug …	ABC-2 type transporter [0.984]; ABC transporter-like [0.955]; Plant PDR ABC transporter associated [0.924]; ATPase, AAA-type, core [0.010]; Pentatricopeptide repeat [0.004]; Integrase, catalytic core [0.004]; Protein of unknown function DUF1677, Oryza sativa [0.002]	ATP binding (GO:0005524); ATPase activity (GO:0016887)	DNA integration (GO:0015074)	membrane (GO:0016020)
comp136420_c0_seq2	comp136420_c0	yes		15	BLA	15	13	11	25	31	17	43	30	32	24	21	20	20	24	27	16	26	15	16	15	20	441	27	17	656	ABCG40, ATABCG40, ATPDR12, PDR12	ABC-2 and Plant PDR ABC-type transporter family protein | pleiotropic drug resistance 1 | pleiotropic drug resistance 10 | pleiotropic drug resistance 11 | pleiotropic drug resistance 12 | pleiotropic drug resistance 13 | pleiotropic drug resistance 2 | pleiotropic drug resistance 3 | pleiotropic drug resistance 4 | pleiotropic drug resistance 5 | pleiotropic drug resistance 6 | pleiotropic drug …	ABC-2 type transporter [0.984]; ABC transporter-like [0.955]; Plant PDR ABC transporter associated [0.924]; ATPase, AAA-type, core [0.010]; Pentatricopeptide repeat [0.004]; Integrase, catalytic core [0.004]; Protein of unknown function DUF1677, Oryza sativa [0.002]	ATP binding (GO:0005524); ATPase activity (GO:0016887)	DNA integration (GO:0015074)	membrane (GO:0016020)
comp143624_c0_seq1	comp143624_c0	yes		15	BLA	15	13	11	25	31	17	43	30	32	24	21	20	20	24	27	16	26	15	16	15	20	441	27	17	656	ABCG40, ATABCG40, ATPDR12, PDR12	ABC-2 and Plant PDR ABC-type transporter family protein | pleiotropic drug resistance 1 | pleiotropic drug resistance 10 | pleiotropic drug resistance 11 | pleiotropic drug resistance 12 | pleiotropic drug resistance 13 | pleiotropic drug resistance 2 | pleiotropic drug resistance 3 | pleiotropic drug resistance 4 | pleiotropic drug resistance 5 | pleiotropic drug resistance 6 | pleiotropic drug …	ABC-2 type transporter [0.984]; ABC transporter-like [0.955]; Plant PDR ABC transporter associated [0.924]; ATPase, AAA-type, core [0.010]; Pentatricopeptide repeat [0.004]; Integrase, catalytic core [0.004]; Protein of unknown function DUF1677, Oryza sativa [0.002]	ATP binding (GO:0005524); ATPase activity (GO:0016887)	DNA integration (GO:0015074)	membrane (GO:0016020)
comp143624_c0_seq2	comp143624_c0	yes		15	BLA	15	13	11	25	31	17	43	30	32	24	21	20	20	24	27	16	26	15	16	15	20	441	27	17	656	ABCG40, ATABCG40, ATPDR12, PDR12	ABC-2 and Plant PDR ABC-type transporter family protein | pleiotropic drug resistance 1 | pleiotropic drug resistance 10 | pleiotropic drug resistance 11 | pleiotropic drug resistance 12 | pleiotropic drug resistance 13 | pleiotropic drug resistance 2 | pleiotropic drug resistance 3 | pleiotropic drug resistance 4 | pleiotropic drug resistance 5 | pleiotropic drug resistance 6 | pleiotropic drug …	ABC-2 type transporter [0.984]; ABC transporter-like [0.955]; Plant PDR ABC transporter associated [0.924]; ATPase, AAA-type, core [0.010]; Pentatricopeptide repeat [0.004]; Integrase, catalytic core [0.004]; Protein of unknown function DUF1677, Oryza sativa [0.002]	ATP binding (GO:0005524); ATPase activity (GO:0016887)	DNA integration (GO:0015074)	membrane (GO:0016020)
comp143760_c0_seq1	comp143760_c0	no		15	BLA	15	13	11	25	31	17	43	30	32	24	21	20	20	24	27	16	26	15	16	15	20	441	27	17	656	ABCG40, ATABCG40, ATPDR12, PDR12	ABC-2 and Plant PDR ABC-type transporter family protein | pleiotropic drug resistance 1 | pleiotropic drug resistance 10 | pleiotropic drug resistance 11 | pleiotropic drug resistance 12 | pleiotropic drug resistance 13 | pleiotropic drug resistance 2 | pleiotropic drug resistance 3 | pleiotropic drug resistance 4 | pleiotropic drug resistance 5 | pleiotropic drug resistance 6 | pleiotropic drug …	ABC-2 type transporter [0.984]; ABC transporter-like [0.955]; Plant PDR ABC transporter associated [0.924]; ATPase, AAA-type, core [0.010]; Pentatricopeptide repeat [0.004]; Integrase, catalytic core [0.004]; Protein of unknown function DUF1677, Oryza sativa [0.002]	ATP binding (GO:0005524); ATPase activity (GO:0016887)	DNA integration (GO:0015074)	membrane (GO:0016020)
comp143760_c1_seq1	comp143760_c1	no		15	BLA	15	13	11	25	31	17	43	30	32	24	21	20	20	24	27	16	26	15	16	15	20	441	27	17	656	ABCG40, ATABCG40, ATPDR12, PDR12	ABC-2 and Plant PDR ABC-type transporter family protein | pleiotropic drug resistance 1 | pleiotropic drug resistance 10 | pleiotropic drug resistance 11 | pleiotropic drug resistance 12 | pleiotropic drug resistance 13 | pleiotropic drug resistance 2 | pleiotropic drug resistance 3 | pleiotropic drug resistance 4 | pleiotropic drug resistance 5 | pleiotropic drug resistance 6 | pleiotropic drug …	ABC-2 type transporter [0.984]; ABC transporter-like [0.955]; Plant PDR ABC transporter associated [0.924]; ATPase, AAA-type, core [0.010]; Pentatricopeptide repeat [0.004]; Integrase, catalytic core [0.004]; Protein of unknown function DUF1677, Oryza sativa [0.002]	ATP binding (GO:0005524); ATPase activity (GO:0016887)	DNA integration (GO:0015074)	membrane (GO:0016020)
comp143760_c2_seq100	comp143760_c2	yes		15	BLA	15	13	11	25	31	17	43	30	32	24	21	20	20	24	27	16	26	15	16	15	20	441	27	17	656	ABCG40, ATABCG40, ATPDR12, PDR12	ABC-2 and Plant PDR ABC-type transporter family protein | pleiotropic drug resistance 1 | pleiotropic drug resistance 10 | pleiotropic drug resistance 11 | pleiotropic drug resistance 12 | pleiotropic drug resistance 13 | pleiotropic drug resistance 2 | pleiotropic drug resistance 3 | pleiotropic drug resistance 4 | pleiotropic drug resistance 5 | pleiotropic drug resistance 6 | pleiotropic drug …	ABC-2 type transporter [0.984]; ABC transporter-like [0.955]; Plant PDR ABC transporter associated [0.924]; ATPase, AAA-type, core [0.010]; Pentatricopeptide repeat [0.004]; Integrase, catalytic core [0.004]; Protein of unknown function DUF1677, Oryza sativa [0.002]	ATP binding (GO:0005524); ATPase activity (GO:0016887)	DNA integration (GO:0015074)	membrane (GO:0016020)
comp143760_c2_seq109	comp143760_c2	yes		15	BLA	15	13	11	25	31	17	43	30	32	24	21	20	20	24	27	16	26	15	16	15	20	441	27	17	656	ABCG40, ATABCG40, ATPDR12, PDR12	ABC-2 and Plant PDR ABC-type transporter family protein | pleiotropic drug resistance 1 | pleiotropic drug resistance 10 | pleiotropic drug resistance 11 | pleiotropic drug resistance 12 | pleiotropic drug resistance 13 | pleiotropic drug resistance 2 | pleiotropic drug resistance 3 | pleiotropic drug resistance 4 | pleiotropic drug resistance 5 | pleiotropic drug resistance 6 | pleiotropic drug …	ABC-2 type transporter [0.984]; ABC transporter-like [0.955]; Plant PDR ABC transporter associated [0.924]; ATPase, AAA-type, core [0.010]; Pentatricopeptide repeat [0.004]; Integrase, catalytic core [0.004]; Protein of unknown function DUF1677, Oryza sativa [0.002]	ATP binding (GO:0005524); ATPase activity (GO:0016887)	DNA integration (GO:0015074)	membrane (GO:0016020)
comp143760_c2_seq113	comp143760_c2	yes		15	BLA	15	13	11	25	31	17	43	30	32	24	21	20	20	24	27	16	26	15	16	15	20	441	27	17	656	ABCG40, ATABCG40, ATPDR12, PDR12	ABC-2 and Plant PDR ABC-type transporter family protein | pleiotropic drug resistance 1 | pleiotropic drug resistance 10 | pleiotropic drug resistance 11 | pleiotropic drug resistance 12 | pleiotropic drug resistance 13 | pleiotropic drug resistance 2 | pleiotropic drug resistance 3 | pleiotropic drug resistance 4 | pleiotropic drug resistance 5 | pleiotropic drug resistance 6 | pleiotropic drug …	ABC-2 type transporter [0.984]; ABC transporter-like [0.955]; Plant PDR ABC transporter associated [0.924]; ATPase, AAA-type, core [0.010]; Pentatricopeptide repeat [0.004]; Integrase, catalytic core [0.004]; Protein of unknown function DUF1677, Oryza sativa [0.002]	ATP binding (GO:0005524); ATPase activity (GO:0016887)	DNA integration (GO:0015074)	membrane (GO:0016020)
comp143760_c2_seq118	comp143760_c2	yes		15	BLA	15	13	11	25	31	17	43	30	32	24	21	20	20	24	27	16	26	15	16	15	20	441	27	17	656	ABCG40, ATABCG40, ATPDR12, PDR12	ABC-2 and Plant PDR ABC-type transporter family protein | pleiotropic drug resistance 1 | pleiotropic drug resistance 10 | pleiotropic drug resistance 11 | pleiotropic drug resistance 12 | pleiotropic drug resistance 13 | pleiotropic drug resistance 2 | pleiotropic drug resistance 3 | pleiotropic drug resistance 4 | pleiotropic drug resistance 5 | pleiotropic drug resistance 6 | pleiotropic drug …	ABC-2 type transporter [0.984]; ABC transporter-like [0.955]; Plant PDR ABC transporter associated [0.924]; ATPase, AAA-type, core [0.010]; Pentatricopeptide repeat [0.004]; Integrase, catalytic core [0.004]; Protein of unknown function DUF1677, Oryza sativa [0.002]	ATP binding (GO:0005524); ATPase activity (GO:0016887)	DNA integration (GO:0015074)	membrane (GO:0016020)
comp143760_c2_seq121	comp143760_c2	yes		15	BLA	15	13	11	25	31	17	43	30	32	24	21	20	20	24	27	16	26	15	16	15	20	441	27	17	656	ABCG40, ATABCG40, ATPDR12, PDR12	ABC-2 and Plant PDR ABC-type transporter family protein | pleiotropic drug resistance 1 | pleiotropic drug resistance 10 | pleiotropic drug resistance 11 | pleiotropic drug resistance 12 | pleiotropic drug resistance 13 | pleiotropic drug resistance 2 | pleiotropic drug resistance 3 | pleiotropic drug resistance 4 | pleiotropic drug resistance 5 | pleiotropic drug resistance 6 | pleiotropic drug …	ABC-2 type transporter [0.984]; ABC transporter-like [0.955]; Plant PDR ABC transporter associated [0.924]; ATPase, AAA-type, core [0.010]; Pentatricopeptide repeat [0.004]; Integrase, catalytic core [0.004]; Protein of unknown function DUF1677, Oryza sativa [0.002]	ATP binding (GO:0005524); ATPase activity (GO:0016887)	DNA integration (GO:0015074)	membrane (GO:0016020)
comp143760_c2_seq132	comp143760_c2	yes		15	BLA	15	13	11	25	31	17	43	30	32	24	21	20	20	24	27	16	26	15	16	15	20	441	27	17	656	ABCG40, ATABCG40, ATPDR12, PDR12	ABC-2 and Plant PDR ABC-type transporter family protein | pleiotropic drug resistance 1 | pleiotropic drug resistance 10 | pleiotropic drug resistance 11 | pleiotropic drug resistance 12 | pleiotropic drug resistance 13 | pleiotropic drug resistance 2 | pleiotropic drug resistance 3 | pleiotropic drug resistance 4 | pleiotropic drug resistance 5 | pleiotropic drug resistance 6 | pleiotropic drug …	ABC-2 type transporter [0.984]; ABC transporter-like [0.955]; Plant PDR ABC transporter associated [0.924]; ATPase, AAA-type, core [0.010]; Pentatricopeptide repeat [0.004]; Integrase, catalytic core [0.004]; Protein of unknown function DUF1677, Oryza sativa [0.002]	ATP binding (GO:0005524); ATPase activity (GO:0016887)	DNA integration (GO:0015074)	membrane (GO:0016020)
comp143760_c2_seq139	comp143760_c2	yes		15	BLA	15	13	11	25	31	17	43	30	32	24	21	20	20	24	27	16	26	15	16	15	20	441	27	17	656	ABCG40, ATABCG40, ATPDR12, PDR12	ABC-2 and Plant PDR ABC-type transporter family protein | pleiotropic drug resistance 1 | pleiotropic drug resistance 10 | pleiotropic drug resistance 11 | pleiotropic drug resistance 12 | pleiotropic drug resistance 13 | pleiotropic drug resistance 2 | pleiotropic drug resistance 3 | pleiotropic drug resistance 4 | pleiotropic drug resistance 5 | pleiotropic drug resistance 6 | pleiotropic drug …	ABC-2 type transporter [0.984]; ABC transporter-like [0.955]; Plant PDR ABC transporter associated [0.924]; ATPase, AAA-type, core [0.010]; Pentatricopeptide repeat [0.004]; Integrase, catalytic core [0.004]; Protein of unknown function DUF1677, Oryza sativa [0.002]	ATP binding (GO:0005524); ATPase activity (GO:0016887)	DNA integration (GO:0015074)	membrane (GO:0016020)
comp143760_c2_seq148	comp143760_c2	yes		15	BLA	15	13	11	25	31	17	43	30	32	24	21	20	20	24	27	16	26	15	16	15	20	441	27	17	656	ABCG40, ATABCG40, ATPDR12, PDR12	ABC-2 and Plant PDR ABC-type transporter family protein | pleiotropic drug resistance 1 | pleiotropic drug resistance 10 | pleiotropic drug resistance 11 | pleiotropic drug resistance 12 | pleiotropic drug resistance 13 | pleiotropic drug resistance 2 | pleiotropic drug resistance 3 | pleiotropic drug resistance 4 | pleiotropic drug resistance 5 | pleiotropic drug resistance 6 | pleiotropic drug …	ABC-2 type transporter [0.984]; ABC transporter-like [0.955]; Plant PDR ABC transporter associated [0.924]; ATPase, AAA-type, core [0.010]; Pentatricopeptide repeat [0.004]; Integrase, catalytic core [0.004]; Protein of unknown function DUF1677, Oryza sativa [0.002]	ATP binding (GO:0005524); ATPase activity (GO:0016887)	DNA integration (GO:0015074)	membrane (GO:0016020)
comp143760_c2_seq153	comp143760_c2	yes		15	BLA	15	13	11	25	31	17	43	30	32	24	21	20	20	24	27	16	26	15	16	15	20	441	27	17	656	ABCG40, ATABCG40, ATPDR12, PDR12	ABC-2 and Plant PDR ABC-type transporter family protein | pleiotropic drug resistance 1 | pleiotropic drug resistance 10 | pleiotropic drug resistance 11 | pleiotropic drug resistance 12 | pleiotropic drug resistance 13 | pleiotropic drug resistance 2 | pleiotropic drug resistance 3 | pleiotropic drug resistance 4 | pleiotropic drug resistance 5 | pleiotropic drug resistance 6 | pleiotropic drug …	ABC-2 type transporter [0.984]; ABC transporter-like [0.955]; Plant PDR ABC transporter associated [0.924]; ATPase, AAA-type, core [0.010]; Pentatricopeptide repeat [0.004]; Integrase, catalytic core [0.004]; Protein of unknown function DUF1677, Oryza sativa [0.002]	ATP binding (GO:0005524); ATPase activity (GO:0016887)	DNA integration (GO:0015074)	membrane (GO:0016020)
comp143760_c2_seq17	comp143760_c2	yes		15	BLA	15	13	11	25	31	17	43	30	32	24	21	20	20	24	27	16	26	15	16	15	20	441	27	17	656	ABCG40, ATABCG40, ATPDR12, PDR12	ABC-2 and Plant PDR ABC-type transporter family protein | pleiotropic drug resistance 1 | pleiotropic drug resistance 10 | pleiotropic drug resistance 11 | pleiotropic drug resistance 12 | pleiotropic drug resistance 13 | pleiotropic drug resistance 2 | pleiotropic drug resistance 3 | pleiotropic drug resistance 4 | pleiotropic drug resistance 5 | pleiotropic drug resistance 6 | pleiotropic drug …	ABC-2 type transporter [0.984]; ABC transporter-like [0.955]; Plant PDR ABC transporter associated [0.924]; ATPase, AAA-type, core [0.010]; Pentatricopeptide repeat [0.004]; Integrase, catalytic core [0.004]; Protein of unknown function DUF1677, Oryza sativa [0.002]	ATP binding (GO:0005524); ATPase activity (GO:0016887)	DNA integration (GO:0015074)	membrane (GO:0016020)
comp143760_c2_seq22	comp143760_c2	yes		15	BLA	15	13	11	25	31	17	43	30	32	24	21	20	20	24	27	16	26	15	16	15	20	441	27	17	656	ABCG40, ATABCG40, ATPDR12, PDR12	ABC-2 and Plant PDR ABC-type transporter family protein | pleiotropic drug resistance 1 | pleiotropic drug resistance 10 | pleiotropic drug resistance 11 | pleiotropic drug resistance 12 | pleiotropic drug resistance 13 | pleiotropic drug resistance 2 | pleiotropic drug resistance 3 | pleiotropic drug resistance 4 | pleiotropic drug resistance 5 | pleiotropic drug resistance 6 | pleiotropic drug …	ABC-2 type transporter [0.984]; ABC transporter-like [0.955]; Plant PDR ABC transporter associated [0.924]; ATPase, AAA-type, core [0.010]; Pentatricopeptide repeat [0.004]; Integrase, catalytic core [0.004]; Protein of unknown function DUF1677, Oryza sativa [0.002]	ATP binding (GO:0005524); ATPase activity (GO:0016887)	DNA integration (GO:0015074)	membrane (GO:0016020)
comp143760_c2_seq54	comp143760_c2	yes		15	BLA	15	13	11	25	31	17	43	30	32	24	21	20	20	24	27	16	26	15	16	15	20	441	27	17	656	ABCG40, ATABCG40, ATPDR12, PDR12	ABC-2 and Plant PDR ABC-type transporter family protein | pleiotropic drug resistance 1 | pleiotropic drug resistance 10 | pleiotropic drug resistance 11 | pleiotropic drug resistance 12 | pleiotropic drug resistance 13 | pleiotropic drug resistance 2 | pleiotropic drug resistance 3 | pleiotropic drug resistance 4 | pleiotropic drug resistance 5 | pleiotropic drug resistance 6 | pleiotropic drug …	ABC-2 type transporter [0.984]; ABC transporter-like [0.955]; Plant PDR ABC transporter associated [0.924]; ATPase, AAA-type, core [0.010]; Pentatricopeptide repeat [0.004]; Integrase, catalytic core [0.004]; Protein of unknown function DUF1677, Oryza sativa [0.002]	ATP binding (GO:0005524); ATPase activity (GO:0016887)	DNA integration (GO:0015074)	membrane (GO:0016020)
comp143760_c2_seq56	comp143760_c2	yes		15	BLA	15	13	11	25	31	17	43	30	32	24	21	20	20	24	27	16	26	15	16	15	20	441	27	17	656	ABCG40, ATABCG40, ATPDR12, PDR12	ABC-2 and Plant PDR ABC-type transporter family protein | pleiotropic drug resistance 1 | pleiotropic drug resistance 10 | pleiotropic drug resistance 11 | pleiotropic drug resistance 12 | pleiotropic drug resistance 13 | pleiotropic drug resistance 2 | pleiotropic drug resistance 3 | pleiotropic drug resistance 4 | pleiotropic drug resistance 5 | pleiotropic drug resistance 6 | pleiotropic drug …	ABC-2 type transporter [0.984]; ABC transporter-like [0.955]; Plant PDR ABC transporter associated [0.924]; ATPase, AAA-type, core [0.010]; Pentatricopeptide repeat [0.004]; Integrase, catalytic core [0.004]; Protein of unknown function DUF1677, Oryza sativa [0.002]	ATP binding (GO:0005524); ATPase activity (GO:0016887)	DNA integration (GO:0015074)	membrane (GO:0016020)
comp143760_c2_seq6	comp143760_c2	yes		15	BLA	15	13	11	25	31	17	43	30	32	24	21	20	20	24	27	16	26	15	16	15	20	441	27	17	656	ABCG40, ATABCG40, ATPDR12, PDR12	ABC-2 and Plant PDR ABC-type transporter family protein | pleiotropic drug resistance 1 | pleiotropic drug resistance 10 | pleiotropic drug resistance 11 | pleiotropic drug resistance 12 | pleiotropic drug resistance 13 | pleiotropic drug resistance 2 | pleiotropic drug resistance 3 | pleiotropic drug resistance 4 | pleiotropic drug resistance 5 | pleiotropic drug resistance 6 | pleiotropic drug …	ABC-2 type transporter [0.984]; ABC transporter-like [0.955]; Plant PDR ABC transporter associated [0.924]; ATPase, AAA-type, core [0.010]; Pentatricopeptide repeat [0.004]; Integrase, catalytic core [0.004]; Protein of unknown function DUF1677, Oryza sativa [0.002]	ATP binding (GO:0005524); ATPase activity (GO:0016887)	DNA integration (GO:0015074)	membrane (GO:0016020)
comp143760_c2_seq71	comp143760_c2	yes		15	BLA	15	13	11	25	31	17	43	30	32	24	21	20	20	24	27	16	26	15	16	15	20	441	27	17	656	ABCG40, ATABCG40, ATPDR12, PDR12	ABC-2 and Plant PDR ABC-type transporter family protein | pleiotropic drug resistance 1 | pleiotropic drug resistance 10 | pleiotropic drug resistance 11 | pleiotropic drug resistance 12 | pleiotropic drug resistance 13 | pleiotropic drug resistance 2 | pleiotropic drug resistance 3 | pleiotropic drug resistance 4 | pleiotropic drug resistance 5 | pleiotropic drug resistance 6 | pleiotropic drug …	ABC-2 type transporter [0.984]; ABC transporter-like [0.955]; Plant PDR ABC transporter associated [0.924]; ATPase, AAA-type, core [0.010]; Pentatricopeptide repeat [0.004]; Integrase, catalytic core [0.004]; Protein of unknown function DUF1677, Oryza sativa [0.002]	ATP binding (GO:0005524); ATPase activity (GO:0016887)	DNA integration (GO:0015074)	membrane (GO:0016020)
comp143760_c2_seq92	comp143760_c2	yes		15	BLA	15	13	11	25	31	17	43	30	32	24	21	20	20	24	27	16	26	15	16	15	20	441	27	17	656	ABCG40, ATABCG40, ATPDR12, PDR12	ABC-2 and Plant PDR ABC-type transporter family protein | pleiotropic drug resistance 1 | pleiotropic drug resistance 10 | pleiotropic drug resistance 11 | pleiotropic drug resistance 12 | pleiotropic drug resistance 13 | pleiotropic drug resistance 2 | pleiotropic drug resistance 3 | pleiotropic drug resistance 4 | pleiotropic drug resistance 5 | pleiotropic drug resistance 6 | pleiotropic drug …	ABC-2 type transporter [0.984]; ABC transporter-like [0.955]; Plant PDR ABC transporter associated [0.924]; ATPase, AAA-type, core [0.010]; Pentatricopeptide repeat [0.004]; Integrase, catalytic core [0.004]; Protein of unknown function DUF1677, Oryza sativa [0.002]	ATP binding (GO:0005524); ATPase activity (GO:0016887)	DNA integration (GO:0015074)	membrane (GO:0016020)
comp143760_c3_seq1	comp143760_c3	yes		15	BLA	15	13	11	25	31	17	43	30	32	24	21	20	20	24	27	16	26	15	16	15	20	441	27	17	656	ABCG40, ATABCG40, ATPDR12, PDR12	ABC-2 and Plant PDR ABC-type transporter family protein | pleiotropic drug resistance 1 | pleiotropic drug resistance 10 | pleiotropic drug resistance 11 | pleiotropic drug resistance 12 | pleiotropic drug resistance 13 | pleiotropic drug resistance 2 | pleiotropic drug resistance 3 | pleiotropic drug resistance 4 | pleiotropic drug resistance 5 | pleiotropic drug resistance 6 | pleiotropic drug …	ABC-2 type transporter [0.984]; ABC transporter-like [0.955]; Plant PDR ABC transporter associated [0.924]; ATPase, AAA-type, core [0.010]; Pentatricopeptide repeat [0.004]; Integrase, catalytic core [0.004]; Protein of unknown function DUF1677, Oryza sativa [0.002]	ATP binding (GO:0005524); ATPase activity (GO:0016887)	DNA integration (GO:0015074)	membrane (GO:0016020)
comp146297_c0_seq1	comp146297_c0	yes	gametophyte up-regulated	15	BLA	15	13	11	25	31	17	43	30	32	24	21	20	20	24	27	16	26	15	16	15	20	441	27	17	656	ABCG40, ATABCG40, ATPDR12, PDR12	ABC-2 and Plant PDR ABC-type transporter family protein | pleiotropic drug resistance 1 | pleiotropic drug resistance 10 | pleiotropic drug resistance 11 | pleiotropic drug resistance 12 | pleiotropic drug resistance 13 | pleiotropic drug resistance 2 | pleiotropic drug resistance 3 | pleiotropic drug resistance 4 | pleiotropic drug resistance 5 | pleiotropic drug resistance 6 | pleiotropic drug …	ABC-2 type transporter [0.984]; ABC transporter-like [0.955]; Plant PDR ABC transporter associated [0.924]; ATPase, AAA-type, core [0.010]; Pentatricopeptide repeat [0.004]; Integrase, catalytic core [0.004]; Protein of unknown function DUF1677, Oryza sativa [0.002]	ATP binding (GO:0005524); ATPase activity (GO:0016887)	DNA integration (GO:0015074)	membrane (GO:0016020)
comp146297_c0_seq2	comp146297_c0	yes	gametophyte up-regulated	15	BLA	15	13	11	25	31	17	43	30	32	24	21	20	20	24	27	16	26	15	16	15	20	441	27	17	656	ABCG40, ATABCG40, ATPDR12, PDR12	ABC-2 and Plant PDR ABC-type transporter family protein | pleiotropic drug resistance 1 | pleiotropic drug resistance 10 | pleiotropic drug resistance 11 | pleiotropic drug resistance 12 | pleiotropic drug resistance 13 | pleiotropic drug resistance 2 | pleiotropic drug resistance 3 | pleiotropic drug resistance 4 | pleiotropic drug resistance 5 | pleiotropic drug resistance 6 | pleiotropic drug …	ABC-2 type transporter [0.984]; ABC transporter-like [0.955]; Plant PDR ABC transporter associated [0.924]; ATPase, AAA-type, core [0.010]; Pentatricopeptide repeat [0.004]; Integrase, catalytic core [0.004]; Protein of unknown function DUF1677, Oryza sativa [0.002]	ATP binding (GO:0005524); ATPase activity (GO:0016887)	DNA integration (GO:0015074)	membrane (GO:0016020)
comp146297_c0_seq5	comp146297_c0	yes	gametophyte up-regulated	15	BLA	15	13	11	25	31	17	43	30	32	24	21	20	20	24	27	16	26	15	16	15	20	441	27	17	656	ABCG40, ATABCG40, ATPDR12, PDR12	ABC-2 and Plant PDR ABC-type transporter family protein | pleiotropic drug resistance 1 | pleiotropic drug resistance 10 | pleiotropic drug resistance 11 | pleiotropic drug resistance 12 | pleiotropic drug resistance 13 | pleiotropic drug resistance 2 | pleiotropic drug resistance 3 | pleiotropic drug resistance 4 | pleiotropic drug resistance 5 | pleiotropic drug resistance 6 | pleiotropic drug …	ABC-2 type transporter [0.984]; ABC transporter-like [0.955]; Plant PDR ABC transporter associated [0.924]; ATPase, AAA-type, core [0.010]; Pentatricopeptide repeat [0.004]; Integrase, catalytic core [0.004]; Protein of unknown function DUF1677, Oryza sativa [0.002]	ATP binding (GO:0005524); ATPase activity (GO:0016887)	DNA integration (GO:0015074)	membrane (GO:0016020)
comp146297_c0_seq6	comp146297_c0	yes	gametophyte up-regulated	15	BLA	15	13	11	25	31	17	43	30	32	24	21	20	20	24	27	16	26	15	16	15	20	441	27	17	656	ABCG40, ATABCG40, ATPDR12, PDR12	ABC-2 and Plant PDR ABC-type transporter family protein | pleiotropic drug resistance 1 | pleiotropic drug resistance 10 | pleiotropic drug resistance 11 | pleiotropic drug resistance 12 | pleiotropic drug resistance 13 | pleiotropic drug resistance 2 | pleiotropic drug resistance 3 | pleiotropic drug resistance 4 | pleiotropic drug resistance 5 | pleiotropic drug resistance 6 | pleiotropic drug …	ABC-2 type transporter [0.984]; ABC transporter-like [0.955]; Plant PDR ABC transporter associated [0.924]; ATPase, AAA-type, core [0.010]; Pentatricopeptide repeat [0.004]; Integrase, catalytic core [0.004]; Protein of unknown function DUF1677, Oryza sativa [0.002]	ATP binding (GO:0005524); ATPase activity (GO:0016887)	DNA integration (GO:0015074)	membrane (GO:0016020)
comp146297_c0_seq7	comp146297_c0	yes	gametophyte up-regulated	15	BLA	15	13	11	25	31	17	43	30	32	24	21	20	20	24	27	16	26	15	16	15	20	441	27	17	656	ABCG40, ATABCG40, ATPDR12, PDR12	ABC-2 and Plant PDR ABC-type transporter family protein | pleiotropic drug resistance 1 | pleiotropic drug resistance 10 | pleiotropic drug resistance 11 | pleiotropic drug resistance 12 | pleiotropic drug resistance 13 | pleiotropic drug resistance 2 | pleiotropic drug resistance 3 | pleiotropic drug resistance 4 | pleiotropic drug resistance 5 | pleiotropic drug resistance 6 | pleiotropic drug …	ABC-2 type transporter [0.984]; ABC transporter-like [0.955]; Plant PDR ABC transporter associated [0.924]; ATPase, AAA-type, core [0.010]; Pentatricopeptide repeat [0.004]; Integrase, catalytic core [0.004]; Protein of unknown function DUF1677, Oryza sativa [0.002]	ATP binding (GO:0005524); ATPase activity (GO:0016887)	DNA integration (GO:0015074)	membrane (GO:0016020)
comp146297_c0_seq8	comp146297_c0	yes	gametophyte up-regulated	15	BLA	15	13	11	25	31	17	43	30	32	24	21	20	20	24	27	16	26	15	16	15	20	441	27	17	656	ABCG40, ATABCG40, ATPDR12, PDR12	ABC-2 and Plant PDR ABC-type transporter family protein | pleiotropic drug resistance 1 | pleiotropic drug resistance 10 | pleiotropic drug resistance 11 | pleiotropic drug resistance 12 | pleiotropic drug resistance 13 | pleiotropic drug resistance 2 | pleiotropic drug resistance 3 | pleiotropic drug resistance 4 | pleiotropic drug resistance 5 | pleiotropic drug resistance 6 | pleiotropic drug …	ABC-2 type transporter [0.984]; ABC transporter-like [0.955]; Plant PDR ABC transporter associated [0.924]; ATPase, AAA-type, core [0.010]; Pentatricopeptide repeat [0.004]; Integrase, catalytic core [0.004]; Protein of unknown function DUF1677, Oryza sativa [0.002]	ATP binding (GO:0005524); ATPase activity (GO:0016887)	DNA integration (GO:0015074)	membrane (GO:0016020)
comp147939_c3_seq12	comp147939_c3	yes		15	BLA	15	13	11	25	31	17	43	30	32	24	21	20	20	24	27	16	26	15	16	15	20	441	27	17	656	ABCG40, ATABCG40, ATPDR12, PDR12	ABC-2 and Plant PDR ABC-type transporter family protein | pleiotropic drug resistance 1 | pleiotropic drug resistance 10 | pleiotropic drug resistance 11 | pleiotropic drug resistance 12 | pleiotropic drug resistance 13 | pleiotropic drug resistance 2 | pleiotropic drug resistance 3 | pleiotropic drug resistance 4 | pleiotropic drug resistance 5 | pleiotropic drug resistance 6 | pleiotropic drug …	ABC-2 type transporter [0.984]; ABC transporter-like [0.955]; Plant PDR ABC transporter associated [0.924]; ATPase, AAA-type, core [0.010]; Pentatricopeptide repeat [0.004]; Integrase, catalytic core [0.004]; Protein of unknown function DUF1677, Oryza sativa [0.002]	ATP binding (GO:0005524); ATPase activity (GO:0016887)	DNA integration (GO:0015074)	membrane (GO:0016020)
comp147939_c3_seq13	comp147939_c3	yes		15	BLA	15	13	11	25	31	17	43	30	32	24	21	20	20	24	27	16	26	15	16	15	20	441	27	17	656	ABCG40, ATABCG40, ATPDR12, PDR12	ABC-2 and Plant PDR ABC-type transporter family protein | pleiotropic drug resistance 1 | pleiotropic drug resistance 10 | pleiotropic drug resistance 11 | pleiotropic drug resistance 12 | pleiotropic drug resistance 13 | pleiotropic drug resistance 2 | pleiotropic drug resistance 3 | pleiotropic drug resistance 4 | pleiotropic drug resistance 5 | pleiotropic drug resistance 6 | pleiotropic drug …	ABC-2 type transporter [0.984]; ABC transporter-like [0.955]; Plant PDR ABC transporter associated [0.924]; ATPase, AAA-type, core [0.010]; Pentatricopeptide repeat [0.004]; Integrase, catalytic core [0.004]; Protein of unknown function DUF1677, Oryza sativa [0.002]	ATP binding (GO:0005524); ATPase activity (GO:0016887)	DNA integration (GO:0015074)	membrane (GO:0016020)
comp147939_c3_seq16	comp147939_c3	yes		15	BLA	15	13	11	25	31	17	43	30	32	24	21	20	20	24	27	16	26	15	16	15	20	441	27	17	656	ABCG40, ATABCG40, ATPDR12, PDR12	ABC-2 and Plant PDR ABC-type transporter family protein | pleiotropic drug resistance 1 | pleiotropic drug resistance 10 | pleiotropic drug resistance 11 | pleiotropic drug resistance 12 | pleiotropic drug resistance 13 | pleiotropic drug resistance 2 | pleiotropic drug resistance 3 | pleiotropic drug resistance 4 | pleiotropic drug resistance 5 | pleiotropic drug resistance 6 | pleiotropic drug …	ABC-2 type transporter [0.984]; ABC transporter-like [0.955]; Plant PDR ABC transporter associated [0.924]; ATPase, AAA-type, core [0.010]; Pentatricopeptide repeat [0.004]; Integrase, catalytic core [0.004]; Protein of unknown function DUF1677, Oryza sativa [0.002]	ATP binding (GO:0005524); ATPase activity (GO:0016887)	DNA integration (GO:0015074)	membrane (GO:0016020)
comp147939_c3_seq21	comp147939_c3	yes		15	BLA	15	13	11	25	31	17	43	30	32	24	21	20	20	24	27	16	26	15	16	15	20	441	27	17	656	ABCG40, ATABCG40, ATPDR12, PDR12	ABC-2 and Plant PDR ABC-type transporter family protein | pleiotropic drug resistance 1 | pleiotropic drug resistance 10 | pleiotropic drug resistance 11 | pleiotropic drug resistance 12 | pleiotropic drug resistance 13 | pleiotropic drug resistance 2 | pleiotropic drug resistance 3 | pleiotropic drug resistance 4 | pleiotropic drug resistance 5 | pleiotropic drug resistance 6 | pleiotropic drug …	ABC-2 type transporter [0.984]; ABC transporter-like [0.955]; Plant PDR ABC transporter associated [0.924]; ATPase, AAA-type, core [0.010]; Pentatricopeptide repeat [0.004]; Integrase, catalytic core [0.004]; Protein of unknown function DUF1677, Oryza sativa [0.002]	ATP binding (GO:0005524); ATPase activity (GO:0016887)	DNA integration (GO:0015074)	membrane (GO:0016020)
comp147939_c3_seq22	comp147939_c3	yes		15	BLA	15	13	11	25	31	17	43	30	32	24	21	20	20	24	27	16	26	15	16	15	20	441	27	17	656	ABCG40, ATABCG40, ATPDR12, PDR12	ABC-2 and Plant PDR ABC-type transporter family protein | pleiotropic drug resistance 1 | pleiotropic drug resistance 10 | pleiotropic drug resistance 11 | pleiotropic drug resistance 12 | pleiotropic drug resistance 13 | pleiotropic drug resistance 2 | pleiotropic drug resistance 3 | pleiotropic drug resistance 4 | pleiotropic drug resistance 5 | pleiotropic drug resistance 6 | pleiotropic drug …	ABC-2 type transporter [0.984]; ABC transporter-like [0.955]; Plant PDR ABC transporter associated [0.924]; ATPase, AAA-type, core [0.010]; Pentatricopeptide repeat [0.004]; Integrase, catalytic core [0.004]; Protein of unknown function DUF1677, Oryza sativa [0.002]	ATP binding (GO:0005524); ATPase activity (GO:0016887)	DNA integration (GO:0015074)	membrane (GO:0016020)
comp147939_c3_seq24	comp147939_c3	yes		15	BLA	15	13	11	25	31	17	43	30	32	24	21	20	20	24	27	16	26	15	16	15	20	441	27	17	656	ABCG40, ATABCG40, ATPDR12, PDR12	ABC-2 and Plant PDR ABC-type transporter family protein | pleiotropic drug resistance 1 | pleiotropic drug resistance 10 | pleiotropic drug resistance 11 | pleiotropic drug resistance 12 | pleiotropic drug resistance 13 | pleiotropic drug resistance 2 | pleiotropic drug resistance 3 | pleiotropic drug resistance 4 | pleiotropic drug resistance 5 | pleiotropic drug resistance 6 | pleiotropic drug …	ABC-2 type transporter [0.984]; ABC transporter-like [0.955]; Plant PDR ABC transporter associated [0.924]; ATPase, AAA-type, core [0.010]; Pentatricopeptide repeat [0.004]; Integrase, catalytic core [0.004]; Protein of unknown function DUF1677, Oryza sativa [0.002]	ATP binding (GO:0005524); ATPase activity (GO:0016887)	DNA integration (GO:0015074)	membrane (GO:0016020)
comp147939_c3_seq26	comp147939_c3	yes		15	BLA	15	13	11	25	31	17	43	30	32	24	21	20	20	24	27	16	26	15	16	15	20	441	27	17	656	ABCG40, ATABCG40, ATPDR12, PDR12	ABC-2 and Plant PDR ABC-type transporter family protein | pleiotropic drug resistance 1 | pleiotropic drug resistance 10 | pleiotropic drug resistance 11 | pleiotropic drug resistance 12 | pleiotropic drug resistance 13 | pleiotropic drug resistance 2 | pleiotropic drug resistance 3 | pleiotropic drug resistance 4 | pleiotropic drug resistance 5 | pleiotropic drug resistance 6 | pleiotropic drug …	ABC-2 type transporter [0.984]; ABC transporter-like [0.955]; Plant PDR ABC transporter associated [0.924]; ATPase, AAA-type, core [0.010]; Pentatricopeptide repeat [0.004]; Integrase, catalytic core [0.004]; Protein of unknown function DUF1677, Oryza sativa [0.002]	ATP binding (GO:0005524); ATPase activity (GO:0016887)	DNA integration (GO:0015074)	membrane (GO:0016020)
comp147939_c3_seq3	comp147939_c3	yes		15	BLA	15	13	11	25	31	17	43	30	32	24	21	20	20	24	27	16	26	15	16	15	20	441	27	17	656	ABCG40, ATABCG40, ATPDR12, PDR12	ABC-2 and Plant PDR ABC-type transporter family protein | pleiotropic drug resistance 1 | pleiotropic drug resistance 10 | pleiotropic drug resistance 11 | pleiotropic drug resistance 12 | pleiotropic drug resistance 13 | pleiotropic drug resistance 2 | pleiotropic drug resistance 3 | pleiotropic drug resistance 4 | pleiotropic drug resistance 5 | pleiotropic drug resistance 6 | pleiotropic drug …	ABC-2 type transporter [0.984]; ABC transporter-like [0.955]; Plant PDR ABC transporter associated [0.924]; ATPase, AAA-type, core [0.010]; Pentatricopeptide repeat [0.004]; Integrase, catalytic core [0.004]; Protein of unknown function DUF1677, Oryza sativa [0.002]	ATP binding (GO:0005524); ATPase activity (GO:0016887)	DNA integration (GO:0015074)	membrane (GO:0016020)
comp147939_c3_seq37	comp147939_c3	yes		15	BLA	15	13	11	25	31	17	43	30	32	24	21	20	20	24	27	16	26	15	16	15	20	441	27	17	656	ABCG40, ATABCG40, ATPDR12, PDR12	ABC-2 and Plant PDR ABC-type transporter family protein | pleiotropic drug resistance 1 | pleiotropic drug resistance 10 | pleiotropic drug resistance 11 | pleiotropic drug resistance 12 | pleiotropic drug resistance 13 | pleiotropic drug resistance 2 | pleiotropic drug resistance 3 | pleiotropic drug resistance 4 | pleiotropic drug resistance 5 | pleiotropic drug resistance 6 | pleiotropic drug …	ABC-2 type transporter [0.984]; ABC transporter-like [0.955]; Plant PDR ABC transporter associated [0.924]; ATPase, AAA-type, core [0.010]; Pentatricopeptide repeat [0.004]; Integrase, catalytic core [0.004]; Protein of unknown function DUF1677, Oryza sativa [0.002]	ATP binding (GO:0005524); ATPase activity (GO:0016887)	DNA integration (GO:0015074)	membrane (GO:0016020)
comp147939_c3_seq45	comp147939_c3	yes		15	BLA	15	13	11	25	31	17	43	30	32	24	21	20	20	24	27	16	26	15	16	15	20	441	27	17	656	ABCG40, ATABCG40, ATPDR12, PDR12	ABC-2 and Plant PDR ABC-type transporter family protein | pleiotropic drug resistance 1 | pleiotropic drug resistance 10 | pleiotropic drug resistance 11 | pleiotropic drug resistance 12 | pleiotropic drug resistance 13 | pleiotropic drug resistance 2 | pleiotropic drug resistance 3 | pleiotropic drug resistance 4 | pleiotropic drug resistance 5 | pleiotropic drug resistance 6 | pleiotropic drug …	ABC-2 type transporter [0.984]; ABC transporter-like [0.955]; Plant PDR ABC transporter associated [0.924]; ATPase, AAA-type, core [0.010]; Pentatricopeptide repeat [0.004]; Integrase, catalytic core [0.004]; Protein of unknown function DUF1677, Oryza sativa [0.002]	ATP binding (GO:0005524); ATPase activity (GO:0016887)	DNA integration (GO:0015074)	membrane (GO:0016020)
comp147939_c3_seq54	comp147939_c3	yes		15	BLA	15	13	11	25	31	17	43	30	32	24	21	20	20	24	27	16	26	15	16	15	20	441	27	17	656	ABCG40, ATABCG40, ATPDR12, PDR12	ABC-2 and Plant PDR ABC-type transporter family protein | pleiotropic drug resistance 1 | pleiotropic drug resistance 10 | pleiotropic drug resistance 11 | pleiotropic drug resistance 12 | pleiotropic drug resistance 13 | pleiotropic drug resistance 2 | pleiotropic drug resistance 3 | pleiotropic drug resistance 4 | pleiotropic drug resistance 5 | pleiotropic drug resistance 6 | pleiotropic drug …	ABC-2 type transporter [0.984]; ABC transporter-like [0.955]; Plant PDR ABC transporter associated [0.924]; ATPase, AAA-type, core [0.010]; Pentatricopeptide repeat [0.004]; Integrase, catalytic core [0.004]; Protein of unknown function DUF1677, Oryza sativa [0.002]	ATP binding (GO:0005524); ATPase activity (GO:0016887)	DNA integration (GO:0015074)	membrane (GO:0016020)
comp147939_c3_seq58	comp147939_c3	yes		15	BLA	15	13	11	25	31	17	43	30	32	24	21	20	20	24	27	16	26	15	16	15	20	441	27	17	656	ABCG40, ATABCG40, ATPDR12, PDR12	ABC-2 and Plant PDR ABC-type transporter family protein | pleiotropic drug resistance 1 | pleiotropic drug resistance 10 | pleiotropic drug resistance 11 | pleiotropic drug resistance 12 | pleiotropic drug resistance 13 | pleiotropic drug resistance 2 | pleiotropic drug resistance 3 | pleiotropic drug resistance 4 | pleiotropic drug resistance 5 | pleiotropic drug resistance 6 | pleiotropic drug …	ABC-2 type transporter [0.984]; ABC transporter-like [0.955]; Plant PDR ABC transporter associated [0.924]; ATPase, AAA-type, core [0.010]; Pentatricopeptide repeat [0.004]; Integrase, catalytic core [0.004]; Protein of unknown function DUF1677, Oryza sativa [0.002]	ATP binding (GO:0005524); ATPase activity (GO:0016887)	DNA integration (GO:0015074)	membrane (GO:0016020)
comp147939_c4_seq2	comp147939_c4	yes		15	BLA	15	13	11	25	31	17	43	30	32	24	21	20	20	24	27	16	26	15	16	15	20	441	27	17	656	ABCG40, ATABCG40, ATPDR12, PDR12	ABC-2 and Plant PDR ABC-type transporter family protein | pleiotropic drug resistance 1 | pleiotropic drug resistance 10 | pleiotropic drug resistance 11 | pleiotropic drug resistance 12 | pleiotropic drug resistance 13 | pleiotropic drug resistance 2 | pleiotropic drug resistance 3 | pleiotropic drug resistance 4 | pleiotropic drug resistance 5 | pleiotropic drug resistance 6 | pleiotropic drug …	ABC-2 type transporter [0.984]; ABC transporter-like [0.955]; Plant PDR ABC transporter associated [0.924]; ATPase, AAA-type, core [0.010]; Pentatricopeptide repeat [0.004]; Integrase, catalytic core [0.004]; Protein of unknown function DUF1677, Oryza sativa [0.002]	ATP binding (GO:0005524); ATPase activity (GO:0016887)	DNA integration (GO:0015074)	membrane (GO:0016020)
comp147939_c4_seq5	comp147939_c4	yes		15	BLA	15	13	11	25	31	17	43	30	32	24	21	20	20	24	27	16	26	15	16	15	20	441	27	17	656	ABCG40, ATABCG40, ATPDR12, PDR12	ABC-2 and Plant PDR ABC-type transporter family protein | pleiotropic drug resistance 1 | pleiotropic drug resistance 10 | pleiotropic drug resistance 11 | pleiotropic drug resistance 12 | pleiotropic drug resistance 13 | pleiotropic drug resistance 2 | pleiotropic drug resistance 3 | pleiotropic drug resistance 4 | pleiotropic drug resistance 5 | pleiotropic drug resistance 6 | pleiotropic drug …	ABC-2 type transporter [0.984]; ABC transporter-like [0.955]; Plant PDR ABC transporter associated [0.924]; ATPase, AAA-type, core [0.010]; Pentatricopeptide repeat [0.004]; Integrase, catalytic core [0.004]; Protein of unknown function DUF1677, Oryza sativa [0.002]	ATP binding (GO:0005524); ATPase activity (GO:0016887)	DNA integration (GO:0015074)	membrane (GO:0016020)
comp147939_c4_seq6	comp147939_c4	yes		15	BLA	15	13	11	25	31	17	43	30	32	24	21	20	20	24	27	16	26	15	16	15	20	441	27	17	656	ABCG40, ATABCG40, ATPDR12, PDR12	ABC-2 and Plant PDR ABC-type transporter family protein | pleiotropic drug resistance 1 | pleiotropic drug resistance 10 | pleiotropic drug resistance 11 | pleiotropic drug resistance 12 | pleiotropic drug resistance 13 | pleiotropic drug resistance 2 | pleiotropic drug resistance 3 | pleiotropic drug resistance 4 | pleiotropic drug resistance 5 | pleiotropic drug resistance 6 | pleiotropic drug …	ABC-2 type transporter [0.984]; ABC transporter-like [0.955]; Plant PDR ABC transporter associated [0.924]; ATPase, AAA-type, core [0.010]; Pentatricopeptide repeat [0.004]; Integrase, catalytic core [0.004]; Protein of unknown function DUF1677, Oryza sativa [0.002]	ATP binding (GO:0005524); ATPase activity (GO:0016887)	DNA integration (GO:0015074)	membrane (GO:0016020)
comp148285_c1_seq3	comp148285_c1	yes	gametophyte up-regulated	15	BLA	15	13	11	25	31	17	43	30	32	24	21	20	20	24	27	16	26	15	16	15	20	441	27	17	656	ABCG40, ATABCG40, ATPDR12, PDR12	ABC-2 and Plant PDR ABC-type transporter family protein | pleiotropic drug resistance 1 | pleiotropic drug resistance 10 | pleiotropic drug resistance 11 | pleiotropic drug resistance 12 | pleiotropic drug resistance 13 | pleiotropic drug resistance 2 | pleiotropic drug resistance 3 | pleiotropic drug resistance 4 | pleiotropic drug resistance 5 | pleiotropic drug resistance 6 | pleiotropic drug …	ABC-2 type transporter [0.984]; ABC transporter-like [0.955]; Plant PDR ABC transporter associated [0.924]; ATPase, AAA-type, core [0.010]; Pentatricopeptide repeat [0.004]; Integrase, catalytic core [0.004]; Protein of unknown function DUF1677, Oryza sativa [0.002]	ATP binding (GO:0005524); ATPase activity (GO:0016887)	DNA integration (GO:0015074)	membrane (GO:0016020)
comp148285_c1_seq5	comp148285_c1	yes	gametophyte up-regulated	15	BLA	15	13	11	25	31	17	43	30	32	24	21	20	20	24	27	16	26	15	16	15	20	441	27	17	656	ABCG40, ATABCG40, ATPDR12, PDR12	ABC-2 and Plant PDR ABC-type transporter family protein | pleiotropic drug resistance 1 | pleiotropic drug resistance 10 | pleiotropic drug resistance 11 | pleiotropic drug resistance 12 | pleiotropic drug resistance 13 | pleiotropic drug resistance 2 | pleiotropic drug resistance 3 | pleiotropic drug resistance 4 | pleiotropic drug resistance 5 | pleiotropic drug resistance 6 | pleiotropic drug …	ABC-2 type transporter [0.984]; ABC transporter-like [0.955]; Plant PDR ABC transporter associated [0.924]; ATPase, AAA-type, core [0.010]; Pentatricopeptide repeat [0.004]; Integrase, catalytic core [0.004]; Protein of unknown function DUF1677, Oryza sativa [0.002]	ATP binding (GO:0005524); ATPase activity (GO:0016887)	DNA integration (GO:0015074)	membrane (GO:0016020)
[truncated: 61,946 more rows]
