# Supplementary material for: Overlapping Patterns of Gene Expression Between Gametophyte and Sporophyte Phases in the Fern Polypodium amorphum (Polypodiales)
Source: Front Plant Sci. 2018 Oct 9;9:1450. doi: 10.3389/fpls.2018.01450 (PMC6190754; doi:10.3389/fpls.2018.01450)
Supplement: Supplementary file 2 [file Table_2.XLSX]

## Sheet: Supplementary_Material_TableS7.
Supplementary Table S7: Read counts and results of DESeq2 differential expression analysis. Column descriptions: A. Gene; B-G. Raw read counts; H-M. Normalized read counts; accession number (geneontology.org); N. Base mean of normalized read counts for all gametophyte samples; O. Base mean of normalized read counts for all sporophyte samples; P. Base mean of normalized read counts for all samples…
gene	POLY16	POLY2	POLY14	POLY30	POLY32	POLY27	POLY16	POLY2	POLY14	POLY30	POLY32	POL27	Gametophyte_base_Mean	Sporophyte_baseMean	All_baseMean	log2FoldChange	lfcSE	stat	pvalue	padj
comp63081_c0	2182	2355	413	1801	968	1893	2591.54	1695.42	471.948	1813.58	1006.66	1593.73	1471.32	1586.31	1528.81	-0.0560495	0.629274	-0.0890701	0.929026	0.971021
comp140875_c2	259	813	240	444	630	651	307.612	585.299	274.255	447.101	655.159	548.081	550.114	389.056	469.585	-0.550811	0.388598	-1.41743	0.156357	0.346497
comp133809_c1	3	23	5	94	105	162	3.56308	16.5583	5.71365	94.6564	109.193	136.389	113.413	8.61167	61.0122	-3.55876	0.841528	-4.22893	2.35e-05	0.000235667
comp158019_c0	73	92	59	71	128	130	86.7015	66.2331	67.4211	71.4958	133.112	109.448	104.685	73.4519	89.0685	-0.470336	0.628607	-0.748219	0.454328	0.682773
comp150433_c0	3339	4644	4298	3712	3376	5210	3965.7	3343.33	4911.46	3737.92	3510.82	4386.33	3878.36	4073.5	3975.93	0.0594834	0.234125	0.254067	0.799444	0.907483
comp151234_c2	67	752	51	468	235	342	79.5753	541.384	58.2793	471.268	244.385	287.932	334.528	226.413	280.471	-0.930061	0.858145	-1.0838	0.278452	0.507824
comp154323_c1	2413	2683	3030	2998	2253	3416	2865.9	1931.56	3462.47	3018.94	2342.97	2875.95	2745.95	2753.31	2749.63	-0.0265704	0.282949	-0.0939053	0.925184	0.970048
comp124446_c0	23	13	141	27	4	6	27.3169	9.35903	161.125	27.1885	4.15974	5.05144	12.1332	65.9337	39.0334	1.88744	1.13926	1.65672	0.097576	0.247238
comp139751_c0	1102	1182	930	350	285	280	1308.84	850.952	1062.74	352.444	296.382	235.734	294.853	1074.18	684.515	1.84227	0.340711	5.40714	6.4e-08	1.11e-06
comp52959_c0	74	32	72	0	68	58	87.8892	23.0376	82.2766	0	70.7156	48.8306	39.8487	64.4011	52.1249	0.571538	1.41991	0.402518	0.687303	0.84556
comp151878_c0	15	19	1205	0	0	0	17.8154	13.6786	1376.99	0	0	0	0	469.495	234.747	8.42772	1.2518	6.73248	1.67e-11	5.09e-10
comp131805_c0	8	20	24	11	7	2	9.50153	14.3985	27.4255	11.0768	7.27955	1.68381	6.68006	17.1085	11.8943	1.13831	1.23897	0.918755	0.358224	0.594571
comp152577_c2	88	178	129	166	50	191	104.517	128.147	147.412	167.159	51.9968	160.804	126.653	126.692	126.673	0.10037	0.673697	0.148984	0.881566	0.949365
comp143525_c0	224	573	84	47	176	281	266.043	412.517	95.9894	47.3282	183.029	236.576	155.644	258.183	206.914	0.712541	0.846527	0.841723	0.399943	0.633636
comp126058_c0	158	183	181	118	328	283	187.655	131.746	206.834	118.824	341.099	238.259	232.727	175.412	204.07	-0.318665	0.626886	-0.50833	0.611222	0.797716
comp164698_c0	46	213	96	25	34	26	54.6338	153.344	109.702	25.1746	35.3578	21.8896	27.474	105.893	66.6837	1.80186	0.677264	2.6605	0.00780252	0.0348719
comp137371_c0	2434	4731	3545	3481	3672	4699	2890.84	3405.97	4050.98	3505.31	3818.64	3956.12	3760.02	3449.26	3604.64	-0.134968	0.24465	-0.551678	0.581169	0.77868
comp154375_c0	1511	2402	1594	2887	2821	2614	1794.6	1729.26	1821.51	2907.16	2933.66	2200.74	2680.52	1781.79	2231.16	-0.573843	0.28317	-2.0265	0.0427137	0.132988
comp151754_c8	20	41	5	31	49	23	23.7538	29.5169	5.71365	31.2165	50.9568	19.3638	33.8457	19.6615	26.7536	-0.790783	0.878743	-0.899903	0.368172	0.604127
comp147191_c0	1354	1718	1059	1314	910	1430	1608.13	1236.83	1210.15	1323.18	946.341	1203.93	1157.81	1351.71	1254.76	0.223341	0.277287	0.805449	0.420561	0.652579
comp137231_c6	153	306	128	382	658	756	181.717	220.297	146.27	384.668	684.277	636.481	568.475	182.761	375.618	-1.58727	0.434166	-3.65592	0.000256266	0.00195036
comp159611_c0	340	499	256	341	356	418	403.815	359.243	292.539	343.381	370.217	351.917	355.172	351.866	353.519	-0.0239261	0.361293	-0.0662235	0.9472	0.978587
comp153697_c0	1973	1013	1182	487	5	49	2343.32	729.285	1350.71	490.401	5.19968	41.2534	178.951	1474.44	826.694	3.53031	0.873996	4.03927	5.36e-05	0.000490799
comp137578_c0	2810	4048	2136	1550	1605	1830	3337.41	2914.26	2440.87	1560.82	1669.1	1540.69	1590.2	2897.52	2243.86	0.849448	0.269619	3.15055	0.00162966	0.0095
comp164067_c0	16	33	67	18	17	27	19.0031	23.7575	76.563	18.1257	17.6789	22.7315	19.512	39.7745	29.6433	0.78872	0.875226	0.901162	0.367502	0.603506
comp154701_c0	1550	765	256	11145	15612	19216	1840.92	550.743	292.539	11222.8	16235.5	16178.1	14545.5	894.735	7720.1	-4.12097	0.675547	-6.1002	1.06e-09	2.51e-08
comp149763_c2	832	2027	1300	1516	1270	1940	988.16	1459.29	1485.55	1526.59	1320.72	1633.3	1493.53	1311	1402.27	-0.202335	0.333142	-0.607352	0.543617	0.752127
comp144647_c1	252	384	265	403	349	455	299.298	276.451	302.824	405.814	362.937	383.067	383.94	292.858	338.399	-0.386352	0.33303	-1.16011	0.246004	0.468718
comp150690_c0	1497	1099	1040	726	1261	1869	1777.97	791.198	1188.44	731.07	1311.36	1573.52	1205.32	1252.54	1228.93	0.0360672	0.551186	0.0654355	0.947827	0.978772
comp146066_c0	6	108	12	50	42	39	7.12615	77.752	13.7128	50.3492	43.6773	32.8343	42.2869	32.8636	37.5753	-0.624313	1.01319	-0.616188	0.537771	0.748106
comp150221_c0	46	162	64	24	71	74	54.6338	116.628	73.1348	24.1676	73.8354	62.3011	53.4347	81.4655	67.4501	0.632877	0.636095	0.994942	0.319765	0.554472
comp119412_c0	61	11	170	0	0	0	72.4492	7.91918	194.264	0	0	0	0	91.5442	45.7721	6.86866	1.373	5.00265	5.65e-07	8.22e-06
comp143616_c3	1612	1550	958	1653	1282	1766	1914.56	1115.88	1094.74	1664.54	1333.2	1486.81	1494.85	1375.06	1434.95	-0.161234	0.313636	-0.51408	0.607196	0.794949
comp23491_c0	2	13	0	14	32	10	2.37538	9.35903	0	14.0978	33.2779	8.41906	18.5983	3.91147	11.2549	-1.92195	1.29858	-1.48003	0.138864	0.318122
comp154779_c2	10	0	0	329	335	386	11.8769	0	0	331.297	348.378	324.976	334.884	3.95897	169.421	-5.5975	1.21912	-4.59142	4.4e-06	5.24e-05
comp139742_c0	2336	5426	3929	2071	2057	2324	2774.45	3906.32	4489.79	2085.46	2139.15	1956.59	2060.4	3723.52	2891.96	0.820711	0.320976	2.55692	0.0105602	0.0444888
comp92696_c0	568	547	328	202	564	599	674.609	393.799	374.816	203.411	586.523	504.302	431.412	481.075	456.243	0.186385	0.645867	0.288581	0.772902	0.893291
comp89006_c0	42	16	14	0	2	4	49.8831	11.5188	15.9982	0	2.07987	3.36763	1.81583	25.8	13.8079	2.79167	1.40238	1.99066	0.0465183	0.142088
comp140538_c0	96	76	75	34	98	56	114.018	54.7143	85.7048	34.2374	101.914	47.1468	61.0993	84.8125	72.9559	0.501436	0.819429	0.611933	0.540582	0.749972
comp143751_c0	299	123	208	386	428	507	355.12	88.5508	237.688	388.696	445.092	426.847	420.211	227.12	323.665	-0.995528	0.620334	-1.60483	0.108532	0.267426
comp108781_c0	22374	7259	4839	2358	2008	2824	26573.4	5225.94	5529.67	2374.47	2088.19	2377.54	2280.07	12443	7361.54	2.00062	0.583864	3.42652	0.000611378	0.00413889
comp13740_c0	0	19	0	22	100	99	0	13.6786	0	22.1536	103.994	83.3487	69.832	4.55953	37.1957	-3.30892	1.34232	-2.46507	0.0136985	0.0546215
comp167634_c0	343	744	628	460	452	720	407.378	535.625	717.635	463.212	470.051	606.173	513.145	553.546	533.346	0.0844658	0.326997	0.258307	0.79617	0.905529
comp108827_c0	61	10	73	20	0	0	72.4492	7.19925	83.4193	20.1397	0	0	6.71322	54.3559	30.5346	2.40102	1.43678	1.67112	0.0946987	0.241969
comp154053_c0	851	3553	275	593	1313	1084	1010.73	2557.9	314.251	597.141	1365.43	912.626	958.401	1294.29	1126.35	0.168446	0.632725	0.266223	0.790068	0.902181
comp151099_c1	173	370	145	877	881	1150	205.471	266.372	165.696	883.124	916.183	968.192	922.5	212.513	567.506	-2.11185	0.369227	-5.71964	1.07e-08	2.15e-07
comp144723_c1	44	71	62	46	35	60	52.2584	51.1147	70.8493	46.3212	36.3977	50.5144	44.4111	58.0742	51.2426	0.369214	0.644827	0.572578	0.56693	0.768105
comp135498_c0	4297	5409	4743	3132	2845	3581	5103.51	3894.08	5419.97	3153.87	2958.62	3014.87	3042.45	4805.85	3924.15	0.642262	0.263658	2.43596	0.0148521	0.0582768
comp138891_c0	181	166	365	50	32	61	214.972	119.508	417.097	50.3492	33.2779	51.3563	44.9945	250.526	147.76	2.28088	0.557671	4.09	4.31e-05	0.0004064
comp131609_c1	852	1975	841	1419	1907	1896	1011.91	1421.85	961.037	1428.91	1983.16	1596.25	1669.44	1131.6	1400.52	-0.565734	0.260772	-2.16946	0.0300481	0.101475
comp124389_c0	1221	862	648	424	0	665	1450.17	620.576	740.489	426.961	0	559.868	328.943	937.079	633.011	1.32802	1.29912	1.02225	0.306664	0.540307
comp125463_c0	738	1131	959	1181	1069	1385	876.517	814.236	1095.88	1189.25	1111.69	1166.04	1155.66	928.877	1042.27	-0.323221	0.286376	-1.12866	0.25904	0.484475
comp149998_c4	1049	1548	673	259	140	197	1245.89	1114.44	769.058	260.809	145.591	165.856	190.752	1043.13	616.941	2.43295	0.371379	6.55112	5.71e-11	1.63e-09
comp140132_c0	1865	338	444	167	418	375	2215.05	243.335	507.372	168.166	434.693	315.715	306.191	988.584	647.388	1.23092	0.86514	1.4228	0.154794	0.3439
comp136448_c0	2158	2904	2575	2540	3161	3843	2563.04	2090.66	2942.53	2557.74	3287.24	3235.45	3026.81	2532.08	2779.44	-0.259366	0.305127	-0.850027	0.39531	0.629696
comp57159_c0	0	75	0	194	438	229	0	53.9944	0	195.355	455.492	192.797	281.214	17.9981	149.606	-3.45277	1.33765	-2.58122	0.00984519	0.0420259
comp142585_c0	735	110	528	255	284	231	872.953	79.1918	603.362	256.781	295.342	194.48	248.868	518.502	383.685	0.767698	0.839318	0.914669	0.360366	0.596366
comp55470_c0	66	70	0	41	10	30	78.3877	50.3948	0	41.2863	10.3994	25.2572	25.6476	42.9275	34.2875	0.485821	1.41664	0.342939	0.731644	0.871653
comp146018_c1	26	55	37	103	48	93	30.88	39.5959	42.281	103.719	49.9169	78.2973	77.3112	37.5856	57.4484	-0.951793	0.711974	-1.33684	0.181276	0.383261
comp140242_c0	233	509	342	310	333	257	276.732	366.442	390.814	312.165	346.298	216.37	291.611	344.663	318.137	0.245802	0.449311	0.547064	0.584335	0.780348
comp174865_c0	16	62	21	47	40	46	19.0031	44.6354	23.9973	47.3282	41.5974	38.7277	42.5511	29.2119	35.8815	-0.556882	0.806224	-0.690728	0.489737	0.710502
comp176343_c0	80	335	0	252	157	177	95.0153	241.175	0	253.76	163.27	149.017	188.682	112.063	150.373	-0.772154	1.31014	-0.589367	0.555615	0.760742
comp138775_c3	3	2	0	298	137	161	3.56308	1.43985	0	300.081	142.471	135.547	192.7	1.66764	97.1837	-6.32231	0.899457	-7.02903	2.08e-12	7.17e-11
comp135929_c2	13	6	5	48	87	108	15.44	4.31955	5.71365	48.3352	90.4744	90.9259	76.5785	8.49107	42.5348	-2.95208	0.948244	-3.11321	0.00185062	0.0105485
comp138486_c0	126	9	127	222	385	686	149.649	6.47933	145.127	223.55	400.375	577.548	400.491	100.418	250.455	-1.95946	0.981247	-1.99691	0.0458352	0.140392
comp132248_c0	2	2	1	30	33	26	2.37538	1.43985	1.14273	30.2095	34.3179	21.8896	28.8056	1.65266	15.2291	-3.57296	1.1155	-3.20302	0.00135993	0.00817562
comp108706_c0	153	460	665	709	549	952	181.717	331.166	759.916	713.951	570.924	801.495	695.457	424.266	559.861	-0.868705	0.543524	-1.59828	0.10998	0.269727
comp154850_c2	2227	2734	1699	1623	1552	2108	2644.99	1968.28	1941.5	1634.33	1613.98	1774.74	1674.35	2184.92	1929.64	0.367688	0.29412	1.25013	0.211253	0.424833
comp157071_c0	37	24	47	56	6	61	43.9446	17.2782	53.7083	56.3911	6.23961	51.3563	37.9957	38.3104	38.153	0.154952	0.838406	0.184818	0.853372	0.935731
comp142266_c0	49	2	113	846	152	307	58.1969	1.43985	129.129	851.908	158.07	258.465	422.814	62.9218	242.868	-2.62351	0.999618	-2.62452	0.00867724	0.0380464
comp152835_c0	1644	2103	1520	1019	870	1299	1952.57	1514	1736.95	1026.12	904.744	1093.64	1008.17	1734.51	1371.34	0.774637	0.259927	2.98021	0.00288047	0.0152957
comp126252_c0	732	1247	992	1365	1201	1369	869.39	897.747	1133.59	1374.53	1248.96	1152.57	1258.69	966.909	1112.8	-0.38305	0.319868	-1.19753	0.231101	0.450352
comp149075_c0	2	0	0	138	62	163	2.37538	0	0	138.964	64.476	137.231	113.557	0.791795	57.1743	-6.09696	1.1928	-5.11149	3.2e-07	4.86e-06
comp153296_c0	809	1819	305	1130	1122	1669	960.843	1309.54	348.533	1137.89	1166.81	1405.14	1236.61	872.973	1054.79	-0.613337	0.576939	-1.06309	0.287742	0.518842
comp131745_c0	1787	1051	1621	1047	1140	1429	2122.41	756.642	1852.37	1054.31	1185.53	1203.08	1147.64	1577.14	1362.39	0.348434	0.485929	0.717047	0.473345	0.697318
comp153405_c0	6	91	27	135	80	81	7.12615	65.5132	30.8537	135.943	83.1948	68.1944	95.7773	34.4977	65.1375	-1.44306	0.978693	-1.47448	0.140352	0.320751
comp153568_c1	9610	2981	3469	45	8	20	11413.7	2146.1	3964.13	45.3142	8.31948	16.8381	23.4906	5841.32	2932.4	7.84403	0.343354	22.8453	1.63e-115	1.43e-111
comp135039_c0	2356	3395	2263	2136	2422	3089	2798.2	2444.15	2586	2150.92	2518.72	2600.65	2423.43	2609.45	2516.44	0.108153	0.271522	0.39832	0.690394	0.847542
comp91692_c0	188	83	0	2680	1390	966	223.286	59.7538	0	2698.72	1445.51	813.282	1652.5	94.3466	873.424	-3.89383	1.09119	-3.56842	0.000359135	0.00261933
comp206204_c0	0	11	4	14	12	13	0	7.91918	4.57092	14.0978	12.4792	10.9448	12.5073	4.16337	8.33531	-1.22555	1.45037	-0.844987	0.398118	0.631804
comp153810_c2	1830	2685	2681	1889	1284	2311	2173.48	1933	3063.66	1902.19	1335.28	1945.65	1727.7	2390.05	2058.88	0.457627	0.276949	1.65239	0.0984555	0.248831
comp124437_c0	174	743	441	8	0	1	206.658	534.905	503.944	8.05587	0	0.841906	2.96592	415.169	209.068	6.19555	1.13149	5.47558	4.36e-08	7.81e-07
comp125709_c3	17	0	0	0	21	20	20.1908	0	0	0	21.8386	16.8381	12.8923	6.73025	9.81125	-0.427206	1.63658	-0.261036	0.794064	0.904229
comp140086_c0	10957	10439	20706	4566	5855	8554	13013.5	7515.3	23661.4	4597.89	6088.82	7201.67	5962.79	14730.1	10346.4	1.17341	0.431026	2.72235	0.00648192	0.0299984
comp153877_c1	17	17	16	5	10	12	20.1908	12.2387	18.2837	5.03492	10.3994	10.1029	8.51238	16.9044	12.7084	0.877751	1.0649	0.824257	0.409794	0.642563
comp133477_c2	39	3	5	8	16	28	46.32	2.15978	5.71365	8.05587	16.639	23.5734	16.0894	18.0645	17.0769	-0.133111	1.27495	-0.104405	0.916848	0.966703
comp147110_c0	1293	1971	1815	1843	1579	1836	1535.69	1418.97	2074.06	1855.87	1642.06	1545.74	1681.22	1676.24	1678.73	-0.0192501	0.327404	-0.0587963	0.953114	0.981011
comp147864_c2	1089	1196	2227	1941	1504	1803	1293.4	861.031	2544.86	1954.55	1564.06	1517.96	1678.86	1566.43	1622.64	-0.218287	0.480542	-0.454252	0.649647	0.822857
comp105122_c0	0	20	0	13	11	5	0	14.3985	0	13.0908	11.4393	4.20953	9.57987	4.7995	7.18969	-0.700682	1.61619	-0.433539	0.664623	0.832172
comp139723_c0	18	24	21	15	20	12	21.3785	17.2782	23.9973	15.1047	20.7987	10.1029	15.3354	20.8847	18.1101	0.424612	0.95802	0.443218	0.657608	0.827753
comp145675_c2	93	1	62	0	744	752	110.455	0.719925	70.8493	0	773.712	633.114	468.942	60.6749	264.808	-1.9189	1.53471	-1.25034	0.211176	0.424805
comp138714_c0	0	0	0	291	398	395	0	0	0	293.032	413.894	332.553	346.493	0	173.247	-9.20677	1.20293	-7.65364	1.95e-14	8.75e-13
comp52548_c0	0	20	0	47	5	11	0	14.3985	0	47.3282	5.19968	9.26097	20.5963	4.7995	12.6979	-1.29244	1.59732	-0.809131	0.41844	0.650551
comp141916_c0	11387	21660	10971	11661	12191	17354	13524.2	15593.6	12536.9	11742.4	12677.9	14610.4	13010.2	13884.9	13447.6	0.0935	0.270761	0.345324	0.729851	0.870596
comp180512_c0	29	110	0	84	140	122	34.4431	79.1918	0	84.5866	145.591	102.713	110.963	37.8783	74.4208	-1.40795	1.28816	-1.093	0.274394	0.50299
comp152629_c0	98	109	172	41	81	76	116.394	78.4719	196.55	41.2863	84.2348	63.9849	63.1686	130.472	96.8202	0.971007	0.692076	1.40304	0.160606	0.352538
comp143328_c1	15	116	1	115	105	108	17.8154	83.5114	1.14273	115.803	109.193	90.9259	105.307	34.1565	69.7319	-1.73949	1.10866	-1.569	0.116648	0.281332
comp155261_c0	1530	92	1282	1116	1103	1918	1817.17	66.2331	1464.98	1123.79	1147.05	1614.78	1295.21	1116.13	1205.67	-0.478489	0.891158	-0.536929	0.591317	0.784933
comp155072_c1	4	28	39	55	15	35	4.75077	20.1579	44.5665	55.3841	15.599	29.4667	33.4833	23.1584	28.3208	-0.507117	1.12466	-0.450905	0.652058	0.824377
comp137839_c0	3965	7962	3980	3190	3261	3083	4709.2	5732.05	4548.07	3212.28	3391.23	2595.6	3066.37	4996.44	4031.4	0.702389	0.237877	2.95274	0.0031497	0.0165183
comp55685_c0	244	387	205	181	125	213	289.797	278.611	234.26	182.264	129.992	179.326	163.861	267.556	215.708	0.703245	0.436603	1.61072	0.107241	0.265135
comp136298_c0	103	2	37	131	211	244	122.332	1.43985	42.281	131.915	219.426	205.425	185.589	55.351	120.47	-1.70682	1.1559	-1.47661	0.139779	0.319671
comp119152_c0	25	344	1505	264	488	453	29.6923	247.654	1719.81	265.844	507.488	381.384	384.905	665.719	525.312	0.109922	0.939223	0.117035	0.906832	0.961744
comp134823_c0	1332	1539	114	273	182	227	1582.01	1107.97	130.271	274.906	189.268	191.113	218.429	940.081	579.255	1.70151	0.755987	2.25072	0.0244036	0.0861696
comp87616_c1	19	106	0	50	11	18	22.5661	76.3121	0	50.3492	11.4393	15.1543	25.6476	32.9594	29.3035	0.160451	1.40329	0.11434	0.908969	0.962734
comp159927_c0	102	22	5	196	84	171	121.145	15.8384	5.71365	197.369	87.3546	143.966	142.896	47.5655	95.231	-1.8945	0.924347	-2.04955	0.0404082	0.1275
comp138084_c0	1	2	0	32	13	28	1.18769	1.43985	0	32.2235	13.5192	23.5734	23.1053	0.875848	11.9906	-3.59354	1.3561	-2.6499	0.00805153	0.0357715
comp140317_c0	33	116	36	108	79	92	39.1938	83.5114	41.1383	108.754	82.1549	77.4554	89.4548	54.6145	72.0347	-0.727549	0.684967	-1.06217	0.28816	0.519309
comp137443_c3	3	18	0	23	15	22	3.56308	12.9587	0	23.1606	15.599	18.5219	19.0939	5.50724	12.3006	-1.47355	1.4065	-1.04767	0.294791	0.527153
comp149306_c3	46	270	222	255	232	254	54.6338	194.38	253.686	256.781	241.265	213.844	237.297	167.567	202.432	-0.622032	0.700981	-0.887374	0.374878	0.611081
comp125929_c0	33	25	29	43	19	23	39.1938	17.9981	33.1392	43.3003	19.7588	19.3638	27.4743	30.1104	28.7923	0.143481	0.818172	0.175368	0.860791	0.939336
comp175662_c0	0	0	0	27	42	13	0	0	0	27.1885	43.6773	10.9448	27.2702	0	13.6351	-4.97932	1.5325	-3.24914	0.00115755	0.00714097
comp141022_c2	13	41	22	40	47	99	15.44	29.5169	25.1401	40.2793	48.877	83.3487	57.5017	23.3657	40.4337	-1.20874	0.749595	-1.61252	0.106849	0.26452
comp160356_c0	164	148	146	81	0	124	194.781	106.549	166.839	81.5656	0	104.396	61.9873	156.056	109.022	1.22671	1.26937	0.966394	0.333847	0.56954
comp150873_c0	2819	3194	2800	1915	1413	2428	3348.1	2299.44	3199.65	1928.37	1469.43	2044.15	1813.98	2949.06	2381.52	0.692708	0.23641	2.93011	0.00338841	0.0175711
comp158106_c0	83	240	220	182	329	209	98.5784	172.782	251.401	183.271	342.139	175.958	233.789	174.254	204.022	-0.436535	0.577918	-0.755358	0.450034	0.679281
comp148868_c1	1663	91	149	509	139	372	1975.13	65.5132	170.267	512.554	144.551	313.189	323.432	736.971	530.201	0.344883	0.745009	0.462925	0.643418	0.818794
comp147482_c3	29	42	46	137	176	150	34.4431	30.2369	52.5656	137.957	183.029	126.286	149.09	39.0818	94.0861	-1.87506	0.627308	-2.98905	0.00279843	0.0149254
comp142081_c1	24	45	103	13	18	17	28.5046	32.3966	117.701	13.0908	18.7188	14.3124	15.374	59.5342	37.4541	1.61108	0.899063	1.79196	0.0731397	0.199771
comp153960_c0	2945	1649	2053	3358	2196	3770	3497.75	1187.16	2346.03	3381.45	2283.7	3173.99	2946.38	2343.65	2645.01	-0.427797	0.355829	-1.20226	0.229264	0.447862
comp179906_c0	22	50	0	39	7	37	26.1292	35.9963	0	39.2723	7.27955	31.1505	25.9008	20.7085	23.3047	-0.27783	1.45767	-0.190599	0.84884	0.933397
comp137646_c3	95	431	47	74	19	22	112.831	310.288	53.7083	74.5168	19.7588	18.5219	37.5992	158.942	98.2707	1.85973	0.877145	2.12021	0.0339882	0.11163
comp148693_c0	15	108	31	25	29	55	17.8154	77.752	35.4247	25.1746	30.1581	46.3048	33.8792	43.664	38.7716	0.225358	0.853936	0.263905	0.791853	0.90283
comp175492_c0	759	15	180	0	0	0	901.458	10.7989	205.692	0	0	0	0	372.649	186.325	8.73829	1.22887	7.11083	1.15e-12	4.11e-11
comp162606_c0	126	219	177	132	200	225	149.649	157.664	202.263	132.922	207.987	189.429	176.779	169.859	173.319	-0.0466605	0.44976	-0.103745	0.917371	0.966764
comp153654_c0	837	2124	851	829	848	968	994.098	1529.12	972.464	834.789	881.865	814.965	843.873	1165.23	1004.55	0.431749	0.318836	1.35414	0.175691	0.375159
comp123362_c0	121	173	97	434	436	554	143.711	124.547	110.845	437.031	453.412	466.416	452.286	126.368	289.327	-1.82048	0.385811	-4.71858	2.37e-06	3e-05
comp158174_c0	84	54	68	86	16	51	99.7661	38.876	77.7057	86.6006	16.639	42.9372	48.7256	72.1159	60.4208	0.662421	0.675914	0.980036	0.327068	0.56267
comp150523_c1	3083	2101	1811	572	638	819	3661.65	1512.56	2069.49	575.994	663.479	689.521	642.998	2414.57	1528.78	1.78632	0.452425	3.94832	7.87e-05	0.000690228
comp146227_c1	19	10	56	146	80	219	22.5661	7.19925	63.9929	147.02	83.1948	184.377	138.197	31.2528	84.725	-2.28959	0.731819	-3.12863	0.00175624	0.0101138
comp94451_c0	1109	1171	1163	384	439	459	1317.15	843.033	1329	386.682	456.532	386.435	409.883	1163.06	786.471	1.46113	0.392391	3.72364	0.000196367	0.00154152
comp151870_c7	84	53	50	31	19	37	99.7661	38.1561	57.1365	31.2165	19.7588	31.1505	27.3753	65.0196	46.1974	1.12977	0.706308	1.59955	0.109699	0.269383
comp153404_c5	374	30	24	513	397	638	444.197	21.5978	27.4255	516.582	412.854	537.136	488.858	164.407	326.632	-2.1163	0.902891	-2.34391	0.0190826	0.0708076
comp139480_c0	743	910	741	573	503	661	882.455	655.132	846.763	577.001	523.087	556.5	552.196	794.784	673.49	0.510937	0.296895	1.72094	0.0852626	0.224345
comp147138_c0	2353	2545	1624	4514	3679	4945	2794.64	1832.21	1855.79	4545.52	3825.92	4163.23	4178.22	2160.88	3169.55	-0.968761	0.270943	-3.57552	0.000349533	0.00255886
comp155402_c0	1074	1654	1222	955	833	1339	1275.58	1190.76	1396.42	961.669	866.266	1127.31	985.083	1287.58	1136.33	0.389066	0.256719	1.51553	0.129638	0.302899
comp134580_c0	1889	2	806	29	1555	2010	2243.55	1.43985	921.041	29.2025	1617.1	1692.23	1112.84	1055.34	1084.09	-0.115455	1.40785	-0.0820078	0.934641	0.973375
comp162719_c0	0	191	93	158	24	63	0	137.506	106.274	159.103	24.9584	53.0401	79.034	81.2599	80.1469	0.0306355	1.44605	0.0211856	0.983098	0.992793
comp154350_c2	1033	2425	1723	142	92	139	1226.89	1745.82	1968.92	142.992	95.674	117.025	118.564	1647.21	882.887	3.72629	0.418767	8.89825	5.67e-19	4.13e-17
comp129546_c0	2208	3478	1999	4348	3820	5123	2622.42	2503.9	2284.32	4378.36	3972.55	4313.09	4221.33	2470.21	3345.77	-0.769906	0.238815	-3.22386	0.00126475	0.00770351
comp141535_c3	29	79	96	56	147	171	34.4431	56.8741	109.702	56.3911	152.87	143.966	117.743	67.0064	92.3745	-0.810258	0.595565	-1.36049	0.173676	0.37219
comp139885_c0	3	19	11	21	5	17	3.56308	13.6786	12.57	21.1466	5.19968	14.3124	13.5529	9.93723	11.7451	-0.354673	1.21622	-0.291618	0.770578	0.892344
comp132868_c0	59	0	4	34	42	46	70.0738	0	4.57092	34.2374	43.6773	38.7277	38.8808	24.8816	31.8812	-0.753079	1.41919	-0.530641	0.595668	0.787575
comp139231_c7	28	98	25	59	33	67	33.2554	70.5527	28.5683	59.412	34.3179	56.4077	50.0459	44.1254	47.0857	-0.22028	0.836108	-0.263459	0.792197	0.903067
comp150070_c3	13710	27344	10044	11639	11565	16858	16283.3	19685.6	11477.6	11720.3	12026.9	14192.9	12646.7	15815.5	14231.1	0.293635	0.355995	0.824831	0.409468	0.64228
comp137087_c0	8555	8719	4643	12097	11164	17082	10160.7	6277.03	5305.7	12181.5	11609.8	14381.4	12724.3	7247.81	9986.03	-0.846569	0.375818	-2.2526	0.0242843	0.0858519
comp154345_c0	11	64	3	13	20	21	13.0646	46.0752	3.42819	13.0908	20.7987	17.68	17.1898	20.856	19.0229	0.0295907	1.10829	0.0266993	0.9787	0.990985
comp110357_c0	13	0	15	30673	44513	37219	15.44	0	17.141	30887.2	46290.6	31334.9	36170.9	10.8603	18090.9	-10.4588	1.0036	-10.4213	1.98e-25	2.56e-23
comp120398_c0	159	84	342	65	0	10	188.843	60.4737	390.814	65.4539	0	8.41906	24.6243	213.377	119.001	2.95607	1.12867	2.61909	0.0088165	0.0385033
comp147493_c1	2727	2560	2093	1829	1821	2303	3238.84	1843.01	2391.74	1841.77	1893.72	1938.91	1891.47	2491.19	2191.33	0.358026	0.336612	1.06362	0.287503	0.518495
comp141653_c1	23	497	12	557	181	180	27.3169	357.803	13.7128	560.89	188.228	151.543	300.22	132.944	216.582	-1.48063	1.01247	-1.46239	0.143634	0.326238
comp151871_c1	189	578	302	590	350	459	224.474	416.117	345.105	594.12	363.977	386.435	448.177	328.565	388.371	-0.436831	0.527644	-0.827889	0.407733	0.640445
comp147633_c0	46	61	48	7	31	8	54.6338	43.9155	54.8511	7.04888	32.238	6.73525	15.3407	51.1335	33.2371	1.75459	0.972112	1.80492	0.0710869	0.195347
comp142574_c0	353	606	686	613	465	562	419.255	436.275	783.913	617.281	483.57	473.151	524.667	546.481	535.574	0.0122489	0.454578	0.0269457	0.978503	0.990972
comp188979_c0	229	399	246	194	134	178	271.981	287.25	281.112	195.355	139.351	149.859	161.522	280.114	220.818	0.794564	0.419547	1.89386	0.0582432	0.168547
comp176804_c0	45	52	18	21	51	52	53.4461	37.4361	20.5692	21.1466	53.0367	43.7791	39.3208	37.1505	38.2356	-0.0864935	0.896083	-0.096524	0.923104	0.969326
comp142107_c3	46	0	0	233	188	331	54.6338	0	0	234.627	195.508	278.671	236.269	18.2113	127.24	-3.05111	1.39897	-2.18097	0.0291856	0.0992101
comp151732_c8	53	438	55	220	75	171	62.9477	315.327	62.8502	221.536	77.9951	143.966	147.832	147.042	147.437	-0.220741	0.900973	-0.245003	0.806454	0.911381
comp149880_c1	295	508	360	424	365	535	350.369	365.722	411.383	426.961	379.576	450.42	418.986	375.825	397.405	-0.154785	0.325462	-0.475586	0.634369	0.81317
comp141429_c2	8522	1321	5044	1983	1799	2233	10121.5	951.022	5763.93	1996.85	1870.84	1879.98	1915.89	5612.15	3764.02	1.17024	0.705237	1.65936	0.0970429	0.246294
comp80943_c0	0	0	0	1654	3645	1933	0	0	0	1665.55	3790.56	1627.4	2361.17	0	1180.59	-11.8838	1.06868	-11.1201	1e-28	1.77e-26
comp162297_c0	11	8	55	20	0	0	13.0646	5.7594	62.8502	20.1397	0	0	6.71322	27.2247	16.969	1.33667	1.56749	0.852745	0.393801	0.628649
comp140809_c0	1431	3234	2799	811	904	854	1699.59	2328.24	3198.5	816.663	940.101	718.988	825.251	2408.78	1617.01	1.48676	0.390122	3.811	0.000138404	0.00113356
comp135255_c0	1742	8412	5178	9285	6475	9960	2068.96	6056.01	5917.06	9349.84	6733.58	8385.39	8156.27	4680.68	6418.47	-0.87595	0.529393	-1.65463	0.0979995	0.247953
comp145691_c0	0	303	0	55	50	78	0	218.137	0	55.3841	51.9968	65.6687	57.6832	72.7125	65.1978	-0.0447998	1.50985	-0.0296716	0.976329	0.990266
comp173195_c0	38	197	117	23	74	94	45.1323	141.825	133.699	23.1606	76.9552	79.1392	59.7517	106.886	83.3187	0.831779	0.548641	1.51607	0.129501	0.302719
comp156352_c2	1772	804	1013	885	1104	1720	2104.59	578.82	1157.59	891.18	1148.09	1448.08	1162.45	1280.33	1221.39	0.00123035	0.569498	0.0021604	0.998276	0.999072
comp15204_c0	3	39	3	19	31	15	3.56308	28.0771	3.42819	19.1327	32.238	12.6286	21.3331	11.6895	16.5113	-0.971181	1.10569	-0.878351	0.379753	0.615605
comp143555_c0	678	2209	1238	1321	1322	1404	805.255	1590.32	1414.7	1330.22	1374.79	1182.04	1295.69	1270.09	1282.89	-0.074857	0.388719	-0.192573	0.847293	0.932688
comp78937_c0	104	140	64	71	58	126	123.52	100.79	73.1348	71.4958	60.3162	106.08	79.2974	99.1481	89.2228	0.318631	0.649094	0.490886	0.623507	0.805941
comp62434_c0	158	309	148	277	76	348	187.655	222.457	169.124	278.934	79.0351	292.983	216.984	193.079	205.032	-0.0437843	0.690645	-0.0633963	0.949451	0.979416
comp147019_c0	2680	4067	3658	2171	2739	2869	3183.01	2927.94	4180.11	2186.16	2848.38	2415.43	2483.32	3430.35	2956.84	0.454269	0.316685	1.43445	0.151443	0.338574
comp114177_c0	0	0	2	61	42	92	0	0	2.28546	61.426	43.6773	77.4554	60.8529	0.76182	30.8073	-5.15795	1.29068	-3.99631	6.43e-05	0.000576915
comp188554_c0	117	13	10	0	0	11	138.96	9.35903	11.4273	0	0	9.26097	3.08699	53.2488	28.1679	2.60853	1.52571	1.70972	0.0873182	0.228285
comp149944_c9	10	64	9	33	9	34	11.8769	46.0752	10.2846	33.2304	9.35942	28.6248	23.7382	22.7456	23.2419	-0.145577	1.13497	-0.128265	0.89794	0.957975
comp154994_c1	98	403	215	285	315	341	116.394	290.13	245.687	286.99	327.58	287.09	300.553	217.404	258.978	-0.530153	0.496187	-1.06845	0.285316	0.51584
comp128445_c0	11	10	8	13	3	11	13.0646	7.19925	9.14185	13.0908	3.11981	9.26097	8.49052	9.8019	9.14621	0.227919	1.12837	0.20199	0.839925	0.928763
comp140893_c1	7	1	24	13	24	25	8.31384	0.719925	27.4255	13.0908	24.9584	21.0477	19.699	12.1531	15.926	-0.736672	1.27601	-0.577325	0.56372	0.76598
comp150325_c1	160	353	239	871	856	1125	190.031	254.134	273.113	877.082	890.185	947.145	904.804	239.092	571.948	-1.91312	0.335682	-5.69921	1.2e-08	2.4e-07
comp144841_c3	1141	1116	906	1663	1089	1554	1355.16	803.437	1035.31	1674.61	1132.49	1308.32	1371.81	1064.64	1218.22	-0.376392	0.25782	-1.4599	0.144317	0.327049
comp131820_c0	4044	5959	3554	3365	3319	3857	4803.03	4290.04	4061.26	3388.5	3451.54	3247.23	3362.43	4384.78	3873.6	0.378106	0.23197	1.62998	0.103106	0.257465
comp158821_c0	325	293	73	0	0	0	386	210.938	83.4193	0	0	0	0	226.786	113.393	8.45785	1.25132	6.75913	1.39e-11	4.28e-10
comp151885_c1	1182	3202	1551	1677	1486	1658	1403.85	2305.2	1772.38	1688.71	1545.34	1395.88	1543.31	1827.14	1685.23	0.218974	0.343654	0.637195	0.523998	0.737936
comp188060_c0	50	38	27	40	5	17	59.3846	27.3572	30.8537	40.2793	5.19968	14.3124	19.9305	39.1985	29.5645	1.05862	0.91207	1.16067	0.245774	0.468465
comp130673_c0	266	522	576	499	651	609	315.926	375.801	658.213	502.485	676.998	512.721	564.068	449.98	507.024	-0.373045	0.456404	-0.817357	0.413724	0.646363
comp148942_c0	38	24	93	344	172	324	45.1323	17.2782	106.274	346.402	178.869	272.778	266.016	56.2282	161.122	-2.35434	0.665973	-3.53518	0.000407496	0.00292235
comp137664_c0	2884	497	1438	5911	8928	11055	3425.3	357.803	1643.25	5952.28	9284.54	9307.27	8181.36	1808.78	4995.07	-2.30347	0.751016	-3.06714	0.00216115	0.0120376
comp21560_c0	169	57	17	58	25	41	200.72	41.0358	19.4264	58.405	25.9984	34.5182	39.6405	87.0607	63.3506	0.717197	0.833921	0.860029	0.389773	0.624991
comp154770_c1	36	58	20	70	75	94	42.7569	41.7557	22.8546	70.4888	77.9951	79.1392	75.8744	35.7891	55.8317	-1.06266	0.697881	-1.52269	0.127837	0.299946
comp118165_c0	132	472	271	506	546	488	156.775	339.805	309.68	509.534	567.805	410.85	496.063	268.753	382.408	-0.91318	0.47784	-1.91106	0.055997	0.163419
comp145666_c0	1036	3550	1821	1579	1645	1689	1230.45	2555.74	2080.91	1590.03	1710.69	1421.98	1574.23	1955.7	1764.97	0.257994	0.376705	0.684871	0.493425	0.713715
comp141773_c0	308	453	183	387	362	480	365.809	326.126	209.12	389.703	376.457	404.115	390.091	300.352	345.222	-0.402163	0.422788	-0.951218	0.341494	0.577861
comp158247_c0	151	12	100	114	191	311	179.341	8.63911	114.273	114.796	198.628	261.833	191.752	100.751	146.252	-1.02	1.001	-1.01898	0.308211	0.541866
comp129698_c0	215	710	190	33	192	86	255.354	511.147	217.119	33.2304	199.668	72.4039	101.767	327.873	214.82	1.82221	0.577703	3.15423	0.0016092	0.00939785
comp154896_c3	20358	45338	42830	10249	12072	18353	24179	32640	48943.2	10320.6	12554.1	15451.5	12775.4	35254.1	24014.7	1.41673	0.251628	5.63025	1.8e-08	3.46e-07
comp140949_c0	1248	2116	1541	1672	1762	2331	1482.24	1523.36	1760.95	1683.68	1832.37	1962.48	1826.18	1588.85	1707.51	-0.201108	0.24044	-0.836417	0.402921	0.636316
comp8752_c0	0	61	26	70	85	46	0	43.9155	29.711	70.4888	88.3945	38.7277	65.8703	24.5422	45.2062	-1.21599	1.33417	-0.911424	0.362072	0.597967
comp61503_c0	389	335	490	302	65	309	462.012	241.175	559.938	304.109	67.5958	260.149	210.618	421.042	315.83	1.11437	0.476109	2.34058	0.0192537	0.0712847
comp163262_c0	227	59	271	2	0	0	269.606	42.4756	309.68	2.01397	0	0	0.671322	207.254	103.963	6.96353	1.13081	6.15798	7.37e-10	1.79e-08
comp155703_c3	5142	6524	5745	2110	1968	2786	6107.11	4696.79	6564.99	2124.73	2046.59	2345.55	2172.29	5789.63	3980.96	1.39476	0.248839	5.60509	2.08e-08	3.95e-07
comp28340_c0	51	671	0	208	3	2	60.5723	483.07	0	209.453	3.11981	1.68381	71.4187	181.214	126.316	1.03548	1.37161	0.754935	0.450288	0.679547
comp139361_c4	27	26	23	26	33	45	32.0677	18.7181	26.2828	26.1816	34.3179	37.8858	32.7951	25.6895	29.2423	-0.342024	0.824105	-0.415025	0.678124	0.840136
comp35663_c0	0	236	85	327	0	5	0	169.902	97.1321	329.284	0	4.20953	111.164	89.0115	100.088	-0.0766389	1.62002	-0.0473075	0.962268	0.984622
comp153850_c0	3416	3705	3779	1997	1817	2402	4057.16	2667.32	4318.38	2010.95	1889.56	2022.26	1974.26	3680.95	2827.6	0.863393	0.29786	2.89866	0.00374764	0.0190822
comp141257_c0	102	668	301	368	904	533	121.145	480.91	343.962	370.57	940.101	448.736	586.469	315.339	450.904	-0.946747	0.450688	-2.10067	0.03567	0.115866
comp135437_c0	2065	5589	2878	2888	3078	3496	2452.58	4023.66	3288.78	2908.17	3200.92	2943.3	3017.46	3255.01	3136.24	0.0829031	0.287369	0.28849	0.772971	0.893291
comp134048_c0	3602	7703	6054	10150	15331	14160	4278.07	5545.59	6918.09	10220.9	15943.2	11921.4	12695.2	5580.58	9137.88	-1.17818	0.30461	-3.86782	0.000109811	0.000926567
comp201652_c0	86	57	46	20	46	34	102.141	41.0358	52.5656	20.1397	47.837	28.6248	32.2005	65.2476	48.7241	0.91919	0.863925	1.06397	0.287343	0.51834
comp136454_c2	48	39	61	139	705	577	57.0092	28.0771	69.7066	139.971	733.154	485.78	452.968	51.5976	252.283	-2.80693	0.786271	-3.56993	0.000357073	0.00260645
comp156666_c0	22	19	16	428	578	661	26.1292	13.6786	18.2837	430.989	601.083	556.5	529.524	19.3638	274.444	-4.66609	0.543719	-8.5818	9.34e-18	6.05e-16
comp135457_c1	292	368	230	347	591	573	346.806	264.933	262.828	349.423	614.602	482.412	482.146	291.522	386.834	-0.692317	0.46207	-1.4983	0.134056	0.310132
comp155226_c0	139	0	0	0	142	152	165.089	0	0	0	147.671	127.97	91.8802	55.0297	73.455	-0.409276	1.64971	-0.248089	0.804065	0.910232
comp141576_c3	106	126	131	85	110	156	125.895	90.7106	149.698	85.5936	114.393	131.337	110.441	122.101	116.271	0.133449	0.534916	0.249478	0.802991	0.909543
comp150620_c0	9891	11195	5916	4782	4541	5613	11747.5	8059.57	6760.39	4815.39	4722.35	4725.62	4754.45	8855.81	6805.13	0.852383	0.312232	2.72996	0.00633414	0.0294429
comp137773_c0	2313	5102	3236	3749	2876	3763	2747.13	3673.06	3697.88	3775.18	2990.85	3168.09	3311.38	3372.69	3342.03	0.0216507	0.32624	0.0663642	0.947088	0.978528
comp111077_c0	488	979	394	422	211	393	579.594	704.807	450.236	424.947	219.426	330.869	325.081	578.212	451.646	0.830348	0.481441	1.72472	0.0845788	0.222896
comp149517_c3	6	18	4	20	21	13	7.12615	12.9587	4.57092	20.1397	21.8386	10.9448	17.641	8.21858	12.9298	-1.00009	1.02597	-0.974776	0.329671	0.565489
comp141156_c2	52	43	51	5	9	12	61.76	30.9568	58.2793	5.03492	9.35942	10.1029	8.16574	50.332	29.2489	2.38941	0.90578	2.63795	0.00834081	0.0368191
comp148723_c0	3856	4172	2671	2329	1797	2954	4579.74	3003.53	3052.23	2345.26	1868.76	2486.99	2233.67	3545.17	2889.42	0.644153	0.301732	2.13485	0.0327732	0.108613
comp149919_c4	34	30	13	39	29	43	40.3815	21.5978	14.8555	39.2723	30.1581	36.202	35.2108	25.6116	30.4112	-0.491627	0.833132	-0.590096	0.555127	0.760369
comp135595_c2	109	95	42	104	350	246	129.458	68.3929	47.9947	104.726	363.977	207.109	225.271	81.9487	153.61	-1.35542	0.77431	-1.75049	0.0800334	0.214192
comp145762_c1	6268	8180	8975	6626	5054	5622	7444.45	5888.99	10256	6672.27	5255.83	4733.2	5553.77	7863.15	6708.46	0.472952	0.365295	1.29471	0.195419	0.403423
comp147219_c0	1	0	2	167	200	200	1.18769	0	2.28546	168.166	207.987	168.381	181.512	1.15772	91.3346	-6.56548	1.02259	-6.42048	1.36e-10	3.7e-09
comp149651_c0	5	15	11	13	2	5	5.93846	10.7989	12.57	13.0908	2.07987	4.20953	6.46006	9.76913	8.11459	0.579495	1.27162	0.455714	0.648596	0.822147
comp136876_c0	269	426	319	645	932	943	319.489	306.688	364.531	649.504	969.22	793.918	804.214	330.236	567.225	-1.25566	0.354696	-3.5401	0.000399974	0.00287545
comp155886_c0	136	195	68	95	82	98	161.526	140.385	77.7057	95.6634	85.2747	82.5068	87.815	126.539	107.177	0.4652	0.554359	0.839167	0.401376	0.634968
comp203320_c0	41	76	73	67	53	102	48.6954	54.7143	83.4193	67.4679	55.1166	85.8744	69.4863	62.2763	65.8813	-0.163892	0.6001	-0.273109	0.78477	0.899713
comp146941_c0	1713	1655	1237	1180	881	1326	2034.52	1191.48	1413.56	1188.24	916.183	1116.37	1073.6	1546.52	1310.06	0.496054	0.28861	1.71877	0.0856562	0.225037
comp144619_c0	3398	5247	8	5515	4404	6098	4035.78	3777.45	9.14185	5553.51	4579.87	5133.94	5089.11	2607.46	3848.28	-0.982635	1.18162	-0.831602	0.405634	0.63886
comp141793_c4	48	83	26	83	42	82	57.0092	59.7538	29.711	83.5796	43.6773	69.0363	65.4311	48.8247	57.1279	-0.40732	0.739815	-0.55057	0.581928	0.779266
comp147427_c3	221	408	190	52	40	43	262.48	293.73	217.119	52.3631	41.5974	36.202	43.3875	257.776	150.582	2.52099	0.472496	5.33546	9.53e-08	1.6e-06
comp125654_c0	1452	3838	952	2665	2595	2923	1724.53	2763.07	1087.88	2683.61	2698.63	2460.89	2614.38	1858.49	2236.44	-0.574408	0.394719	-1.45523	0.145605	0.329216
comp156553_c0	74	77	72	51	97	53	87.8892	55.4343	82.2766	51.3561	100.874	44.621	65.617	75.2	70.4085	0.23582	0.739006	0.319103	0.749648	0.88075
comp137229_c0	7027	17927	3278	3747	3760	3639	8345.91	12906.1	3745.87	3773.17	3910.16	3063.7	3582.34	8332.63	5957.48	1.05716	0.421018	2.51096	0.0120405	0.0494456
comp140944_c0	0	0	0	116	551	33	0	0	0	116.81	573.004	27.7829	239.199	0	119.6	-8.2714	1.26219	-6.55319	5.63e-11	1.61e-09
comp134907_c6	2	0	7	170	36	86	2.37538	0	7.99911	171.187	37.4377	72.4039	93.6763	3.45817	48.5672	-4.17174	1.14867	-3.63182	0.000281434	0.00211943
comp142173_c0	1956	7	444	1199	1014	1417	2323.13	5.03948	507.372	1207.37	1054.49	1192.98	1151.62	945.179	1048.4	-0.598582	1.15246	-0.519393	0.603486	0.792706
comp152391_c0	68895	2554	45579	6	14	28	81826	1838.69	52084.5	6.0419	14.5591	23.5734	14.7248	45249.7	22632.2	9.89201	0.998245	9.9094	3.79e-23	4e-21
comp163240_c0	118	265	126	73	95	58	140.148	190.78	143.984	73.5098	98.7938	48.8306	73.7114	158.304	116.008	1.10777	0.521124	2.12574	0.0335252	0.110439
comp97015_c0	355	296	498	246	346	367	421.631	213.098	569.08	247.718	359.818	308.98	305.505	401.269	353.387	0.315666	0.555829	0.567919	0.57009	0.770512
comp155360_c1	143	0	109	4	352	327	169.84	0	124.558	4.02793	366.057	275.303	215.129	98.1325	156.631	-0.763672	1.51135	-0.505292	0.613353	0.799308
comp144912_c0	259	555	217	509	325	292	307.612	399.559	247.973	512.554	337.979	245.837	365.457	318.381	341.919	-0.16112	0.437779	-0.368039	0.712844	0.860949
comp54951_c0	0	0	0	338	483	462	0	0	0	340.36	502.289	388.961	410.537	0	205.268	-9.4577	1.18697	-7.96791	1.61e-15	8.2e-14
comp5427_c0	0	149	0	0	44	43	0	107.269	0	0	45.7571	36.202	27.3197	35.7563	31.538	0.0924319	1.56022	0.0592427	0.952759	0.980958
comp145960_c3	266	745	218	645	377	588	315.926	536.344	249.115	649.504	392.056	495.041	512.2	367.129	439.664	-0.509708	0.523743	-0.973202	0.330453	0.566111
comp153043_c0	5981	1602	3237	759	967	1158	7103.58	1153.32	3699.02	764.3	1005.62	974.928	914.948	3985.31	2450.13	1.80197	0.654748	2.75217	0.00592024	0.0278131
comp155732_c1	2545	3164	1702	1705	1178	1437	3022.68	2277.84	1944.93	1716.91	1225.04	1209.82	1383.92	2415.15	1899.54	0.794423	0.245109	3.2411	0.00119071	0.00730946
comp140513_c1	37	4	131	46	18	18	43.9446	2.8797	149.698	46.3212	18.7188	15.1543	26.7315	65.5073	46.1194	0.840715	1.16541	0.721388	0.470671	0.695252
comp138210_c3	19	201	8	650	355	442	22.5661	144.705	9.14185	654.539	369.177	372.123	465.28	58.8043	262.042	-3.1533	0.888632	-3.54849	0.000387444	0.00279853
comp109395_c0	305	1869	1052	57	43	21	362.246	1345.54	1202.15	57.398	44.7172	17.68	39.9318	969.98	504.956	4.29719	0.755566	5.68738	1.29e-08	2.56e-07
comp159190_c0	25	94	45	86	120	93	29.6923	67.673	51.4229	86.6006	124.792	78.2973	96.5634	49.5961	73.0797	-0.954002	0.626337	-1.52315	0.127722	0.299758
comp121592_c0	0	0	0	173	170	119	0	0	0	174.208	176.789	100.187	150.395	0	75.1973	-7.90215	1.29609	-6.09691	1.08e-09	2.55e-08
comp58421_c0	181	27	250	0	0	19	214.972	19.438	285.683	0	0	15.9962	5.33207	173.364	89.3482	4.43392	1.21536	3.64823	0.000264056	0.00199969
comp149358_c0	0	1	1	31	16	31	0	0.719925	1.14273	31.2165	16.639	26.0991	24.6515	0.620885	12.6362	-4.06614	1.33747	-3.04017	0.00236447	0.0129534
comp137892_c0	8	8	6	14	20	13	9.50153	5.7594	6.85638	14.0978	20.7987	10.9448	15.2804	7.37244	11.3264	-0.917747	1.07231	-0.855858	0.392076	0.626912
comp154719_c0	35	68	34	18	38	9	41.5692	48.9549	38.8528	18.1257	39.5175	7.57716	21.7401	43.1257	32.4329	1.04982	0.899734	1.16681	0.243287	0.465464
comp156399_c0	16	36	14	19	10	27	19.0031	25.9173	15.9982	19.1327	10.3994	22.7315	17.4212	20.3062	18.8637	0.216383	0.976481	0.221595	0.824629	0.921
comp129555_c0	9	24	11	10	18	9	10.6892	17.2782	12.57	10.0698	18.7188	7.57716	12.1219	13.5125	12.8172	0.176716	1.01342	0.174376	0.86157	0.939476
comp151181_c2	75	381	164	320	353	326	89.0769	274.292	187.408	322.235	367.097	274.461	321.264	183.592	252.428	-0.878226	0.544442	-1.61308	0.106728	0.264295
comp145624_c0	537	1128	643	1038	1169	1509	637.79	812.076	734.776	1045.25	1215.68	1270.44	1177.12	728.214	952.669	-0.689925	0.269179	-2.56307	0.0103752	0.0438879
comp101800_c0	1848	2595	2491	979	1428	1152	2194.85	1868.21	2846.54	985.837	1485.03	969.876	1146.91	2303.2	1725.06	0.997993	0.404663	2.46623	0.0136543	0.0544761
comp156344_c0	308	806	428	856	547	657	365.809	580.26	489.089	861.978	568.845	553.132	661.318	478.386	569.852	-0.448877	0.458109	-0.979847	0.327162	0.562769
comp136726_c0	256	674	394	5628	3991	4572	304.049	485.23	450.236	5667.3	4150.38	3849.2	4555.63	413.172	2484.4	-3.40957	0.407109	-8.37508	5.52e-17	3.33e-15
comp153387_c0	714	1609	1043	976	825	1191	848.012	1158.36	1191.87	982.816	857.947	1002.71	947.824	1066.08	1006.95	0.156728	0.324796	0.482543	0.62942	0.809874
comp155176_c0	18	62	18	21	56	31	21.3785	44.6354	20.5692	21.1466	58.2364	26.0991	35.1607	28.861	32.0109	-0.237034	0.764601	-0.31001	0.756554	0.884814
comp146958_c1	2470	711	3314	3570	3821	5285	2933.6	511.867	3787.01	3594.93	3973.59	4449.47	4006	2410.83	3208.41	-0.93582	0.661292	-1.41514	0.157028	0.347502
comp82055_c0	0	0	21	12	26	17	0	0	23.9973	12.0838	27.0383	14.3124	17.8115	7.99911	12.9053	-0.848087	1.59596	-0.531397	0.595144	0.787226
comp147146_c0	1059	975	762	800	762	674	1257.77	701.927	870.761	805.587	792.431	567.445	721.821	943.485	832.653	0.360325	0.373937	0.963599	0.335247	0.571098
comp142557_c0	1032	1923	683	947	1191	1354	1225.7	1384.42	780.485	953.613	1238.56	1139.94	1110.71	1130.2	1120.45	-0.00323395	0.367563	-0.00879834	0.99298	0.996835
comp142332_c0	15	60	20	9	5	9	17.8154	43.1955	22.8546	9.06285	5.19968	7.57716	7.27989	27.9552	17.6175	1.68779	1.02254	1.65058	0.0988237	0.249535
comp140300_c3	14	105	51	85	46	82	16.6277	75.5922	58.2793	85.5936	47.837	69.0363	67.489	50.1664	58.8277	-0.474123	0.891722	-0.531693	0.594938	0.787089
comp137222_c0	163	190	267	86	58	75	193.594	136.786	305.109	86.6006	60.3162	63.143	70.0199	211.83	140.925	1.50048	0.56132	2.67313	0.00751471	0.033835
comp154521_c0	931	608	394	381	108	464	1105.74	437.715	450.236	383.661	112.313	390.645	295.539	664.564	480.052	1.17957	0.539068	2.18817	0.0286573	0.097663
comp147383_c0	78	78	349	49	99	50	92.64	56.1542	398.813	49.3422	102.954	42.0953	64.797	182.536	123.666	1.13041	0.919106	1.2299	0.218733	0.434759
comp132498_c0	48	397	139	169	149	162	57.0092	285.81	158.84	170.18	154.95	136.389	153.84	167.22	160.53	-0.0464237	0.714894	-0.0649379	0.948223	0.978954
comp147276_c0	75	68	22	40	44	57	89.0769	48.9549	25.1401	40.2793	45.7571	47.9887	44.675	54.3906	49.5328	0.161404	0.80667	0.200087	0.841412	0.929556
comp61864_c0	54	237	0	151	271	155	64.1354	170.622	0	152.054	281.822	130.495	188.124	78.2526	133.188	-1.2222	1.25842	-0.971219	0.331439	0.566931
comp58993_c0	1928	2069	2491	831	1188	1110	2289.87	1489.53	2846.54	836.803	1235.44	934.516	1002.25	2208.65	1605.45	1.09723	0.440577	2.49043	0.0127587	0.0517214
comp130049_c0	55	276	81	74	112	87	65.323	198.699	92.5612	74.5168	116.473	73.2459	88.0785	118.861	103.47	0.325709	0.56266	0.578874	0.562674	0.765353
comp162174_c0	94	296	78	137	215	249	111.643	213.098	89.133	137.957	223.586	209.635	190.392	137.958	164.175	-0.504948	0.536036	-0.942004	0.34619	0.582795
comp138070_c0	2230	3574	1425	1953	2273	2825	2648.55	2573.01	1628.39	1966.64	2363.77	2378.39	2236.27	2283.32	2259.79	0.00541559	0.359014	0.0150846	0.987965	0.99498
comp150936_c0	6	19	16	20	15	19	7.12615	13.6786	18.2837	20.1397	15.599	15.9962	17.245	13.0295	15.1372	-0.391081	1.01988	-0.383458	0.70138	0.854188
comp134677_c1	24	33	9	40	26	37	28.5046	23.7575	10.2846	40.2793	27.0383	31.1505	32.8227	20.8489	26.8358	-0.64904	0.875357	-0.741457	0.458416	0.685513
comp110093_c0	77	0	0	0	97	80	91.4523	0	0	0	100.874	67.3525	56.0754	30.4841	43.2797	-0.449366	1.64852	-0.272587	0.785171	0.899713
comp89688_c0	64	301	274	86	274	107	76.0123	216.698	313.108	86.6006	284.942	90.084	153.876	201.939	177.907	0.38092	0.69161	0.550772	0.58179	0.779166
comp151456_c1	29	30	20	130	53	112	34.4431	21.5978	22.8546	130.908	55.1166	94.2935	93.4393	26.2985	59.8689	-1.71662	0.648094	-2.64872	0.00807968	0.0358735
comp143108_c0	1716	30	4586	22	2	9	2038.08	21.5978	5240.56	22.1536	2.07987	7.57716	10.6036	2433.41	1222.01	6.72365	0.963721	6.97676	3.02e-12	1.01e-10
comp165961_c0	658	164	258	59	35	77	781.501	118.068	294.825	59.412	36.3977	64.8268	53.5455	398.131	225.838	2.51166	0.631961	3.97439	7.06e-05	0.000626008
comp138528_c0	106	164	138	1303	1131	923	125.895	118.068	157.697	1312.1	1176.17	777.08	1088.45	133.887	611.168	-2.95066	0.435276	-6.77883	1.21e-11	3.78e-10
comp149604_c0	121	8	0	12	91	87	143.711	5.7594	0	12.0838	94.6341	73.2459	59.9879	49.8234	54.9056	-0.410973	1.46406	-0.280708	0.778934	0.896558
comp64762_c0	0	126	0	159	45	24	0	90.7106	0	160.11	46.7971	20.2058	75.7044	30.2369	52.9706	-1.05268	1.50453	-0.699673	0.484131	0.706589
comp153399_c2	254	308	374	486	467	660	301.674	221.737	427.381	489.394	485.65	555.658	510.234	316.931	413.582	-0.720415	0.384246	-1.87488	0.0608091	0.174011
comp60979_c0	873	1681	1411	485	484	627	1036.85	1210.19	1612.39	488.387	503.329	527.875	506.53	1286.48	896.506	1.31094	0.310191	4.22622	2.38e-05	0.000238322
comp149892_c0	1881	3578	2399	2724	2497	3520	2234.05	2575.89	2741.41	2743.02	2596.72	2963.51	2767.75	2517.12	2642.43	-0.138979	0.245983	-0.564997	0.572076	0.771892
comp121162_c0	237	658	481	1574	2262	2194	281.483	473.711	549.653	1584.99	2352.33	1847.14	1928.16	434.949	1181.55	-2.15736	0.338741	-6.36875	1.91e-10	5.07e-09
comp59512_c0	9	16	12	33	104	57	10.6892	11.5188	13.7128	33.2304	108.153	47.9887	63.1241	11.9736	37.5489	-2.12508	0.840968	-2.52695	0.0115059	0.0476788
comp144588_c1	26	49	2	27	20	32	30.88	35.2763	2.28546	27.1885	20.7987	26.941	24.9761	22.8139	23.895	-0.242142	1.14832	-0.210865	0.832992	0.924966
comp153565_c0	1396	2723	1212	2324	1748	2529	1658.02	1960.36	1384.99	2340.23	1817.81	2129.18	2095.74	1667.79	1881.76	-0.332856	0.326613	-1.01911	0.308149	0.541841
comp123253_c0	245	444	293	363	307	421	290.984	319.647	334.82	365.535	319.26	354.443	346.413	315.151	330.782	-0.134479	0.350743	-0.38341	0.701416	0.854188
comp152948_c0	793	779	873	1082	672	919	941.84	560.822	997.604	1089.56	698.836	773.712	854.035	833.422	843.728	-0.0517516	0.342506	-0.151097	0.8799	0.948865
comp45561_c0	311	10	78	65	24	95	369.372	7.19925	89.133	65.4539	24.9584	79.9811	56.7978	155.235	106.016	0.879896	0.945406	0.930708	0.352005	0.588679
comp135554_c0	16	12	14	0	1	4	19.0031	8.63911	15.9982	0	1.03994	3.36763	1.46919	14.5468	8.00799	2.44361	1.45085	1.68425	0.0921327	0.23743
comp80892_c0	590	3801	310	330	816	629	700.738	2736.44	354.247	332.304	848.587	529.559	570.15	1263.81	916.979	0.801072	0.586254	1.36642	0.171806	0.369434
comp58494_c0	664	593	264	336	156	405	788.627	426.916	301.681	338.346	162.23	340.972	280.516	505.741	393.129	0.801095	0.534201	1.49961	0.133714	0.309544
comp138161_c0	31	8	5	3	22	77	36.8184	5.7594	5.71365	3.02095	22.8786	64.8268	30.2421	16.0972	23.1696	-0.727345	1.31847	-0.55166	0.581181	0.77868
comp134756_c0	659	306	0	449	882	834	782.689	220.297	0	452.135	917.223	702.15	690.503	334.329	512.416	-0.994738	1.3463	-0.738868	0.459987	0.686934
comp147668_c0	2	10	11	256	238	212	2.37538	7.19925	12.57	257.788	247.505	178.484	227.925	7.38156	117.654	-4.69482	0.809084	-5.80263	6.53e-09	1.36e-07
comp140881_c1	166	180	160	165	102	186	197.157	129.587	182.837	166.152	106.073	156.595	142.94	169.86	156.4	0.247664	0.426439	0.580772	0.561394	0.764476
comp140645_c0	20	0	21	33	147	121	23.7538	0	23.9973	33.2304	152.87	101.871	95.9905	15.9171	55.9538	-1.98226	1.38714	-1.42903	0.152997	0.341093
comp141793_c10	4	10	29	23	4	13	4.75077	7.19925	33.1392	23.1606	4.15974	10.9448	12.755	15.0297	13.8924	0.130549	1.19876	0.108903	0.913279	0.964857
comp122579_c0	22	9	21	5	12	12	26.1292	6.47933	23.9973	5.03492	12.4792	10.1029	9.20567	18.8686	14.0372	0.841422	1.14367	0.735723	0.461899	0.688345
comp154270_c1	156	769	93	840	583	1031	185.28	553.623	106.274	845.866	606.282	868.005	773.385	281.726	527.555	-1.61873	0.691982	-2.33927	0.0193217	0.0714537
comp148438_c0	485	804	1099	443	467	661	576.031	578.82	1255.86	446.094	485.65	556.5	496.081	803.571	649.826	0.598533	0.396643	1.509	0.131299	0.305683
comp146928_c0	863	1485	1200	727	810	997	1024.98	1069.09	1371.28	732.077	842.348	839.381	804.602	1155.11	979.858	0.509214	0.28343	1.79661	0.072397	0.198235
comp154482_c0	275	343	364	332	542	667	326.615	246.934	415.954	334.318	563.645	561.552	486.505	329.835	408.17	-0.542935	0.448358	-1.21094	0.225919	0.443452
comp147494_c0	1575	1904	901	655	868	845	1870.61	1370.74	1029.6	659.574	902.664	711.411	757.883	1423.65	1090.77	0.868194	0.389407	2.22953	0.0257787	0.0899772
comp152320_c7	47	196	98	120	64	112	55.8215	141.105	111.988	120.838	66.5559	94.2935	93.8958	102.972	98.4336	0.0950585	0.725889	0.130954	0.895811	0.95672
comp152587_c1	569	667	102	527	639	683	675.797	480.19	116.559	530.68	664.519	575.022	590.074	424.182	507.128	-0.654696	0.657891	-0.995144	0.319666	0.554356
comp55963_c0	169	432	134	305	406	324	200.72	311.008	153.126	307.13	422.214	272.778	334.04	221.618	277.829	-0.615419	0.376856	-1.63303	0.102462	0.256257
comp155872_c0	129	24	184	404	313	372	153.212	17.2782	210.262	406.821	325.5	313.189	348.503	126.918	237.71	-1.59385	0.833169	-1.913	0.0557482	0.162949
comp133891_c0	2076	2747	1764	1521	1247	1488	2465.65	1977.64	2015.78	1531.62	1296.8	1252.76	1360.39	2153.02	1756.71	0.657235	0.23852	2.75547	0.00586084	0.0275967
comp146649_c0	453	2169	1367	1015	817	1012	538.024	1561.52	1562.11	1022.09	849.627	852.009	907.908	1220.55	1064.23	0.312038	0.543549	0.574076	0.565917	0.767556
comp151918_c0	439	591	258	528	318	591	521.397	425.476	294.825	531.687	330.699	497.567	453.318	413.899	433.608	-0.134752	0.438359	-0.307401	0.758538	0.885386
comp166930_c0	119	122	72	51	59	57	141.335	87.8309	82.2766	51.3561	61.3562	47.9887	53.567	103.814	78.6906	0.892079	0.60763	1.46813	0.142069	0.323582
comp146917_c1	1	6	2	14	11	20	1.18769	4.31955	2.28546	14.0978	11.4393	16.8381	14.1251	2.59757	8.36131	-2.02497	1.24482	-1.62672	0.103796	0.258802
comp20540_c0	402	644	696	302	427	424	477.452	463.632	795.341	304.109	444.052	356.968	368.377	578.808	473.592	0.615457	0.427383	1.44006	0.149851	0.336275
comp126385_c0	0	110	0	14	14	7	0	79.1918	0	14.0978	14.5591	5.89334	11.5167	26.3973	18.957	0.560512	1.55082	0.361429	0.717779	0.863618
comp152140_c3	103	259	68	68	47	84	122.332	186.461	77.7057	68.4749	48.877	70.7201	62.6906	128.833	95.7618	0.940368	0.679168	1.38459	0.166178	0.360716
comp15046_c0	232	306	283	93	141	144	275.544	220.297	323.393	93.6494	146.631	121.235	120.505	273.078	196.792	1.15822	0.491061	2.35861	0.0183438	0.0687457
comp140967_c6	592	1754	982	1403	819	1225	703.114	1262.75	1122.16	1412.8	851.707	1031.34	1098.61	1029.34	1063.98	-0.0965799	0.475542	-0.203094	0.839061	0.928229
comp148446_c2	41	176	103	154	78	119	48.6954	126.707	117.701	155.075	81.1149	100.187	112.126	97.7012	104.913	-0.20968	0.749098	-0.27991	0.779546	0.89691
comp151645_c1	363	1533	633	1861	1081	1326	431.132	1103.65	723.349	1874	1124.17	1116.37	1371.51	752.709	1062.11	-0.873719	0.554628	-1.57532	0.115182	0.278599
comp137694_c0	2731	7708	2622	3447	3834	4018	3243.59	5549.19	2996.24	3471.07	3987.11	3382.78	3613.65	3929.67	3771.66	0.07026	0.305038	0.230332	0.817834	0.916882
comp151628_c1	118	62	19	17	25	37	140.148	44.6354	21.7119	17.1187	25.9984	31.1505	24.7559	68.8316	46.7938	1.12712	0.97378	1.15747	0.247082	0.470014
comp139971_c0	26	52	18	90	165	192	30.88	37.4361	20.5692	90.6285	171.589	161.646	141.288	29.6284	85.4582	-2.14629	0.653715	-3.28322	0.00102627	0.00646362
comp155195_c0	729	543	507	726	570	743	865.827	390.92	579.364	731.07	592.763	625.536	649.79	612.037	630.913	-0.146608	0.373022	-0.393027	0.6943	0.849604
comp151449_c1	129	670	481	113	204	273	153.212	482.35	549.653	113.789	212.147	229.84	185.259	395.072	290.165	0.966226	0.435223	2.22007	0.0264141	0.0917488
comp144572_c1	59	160	27	153	117	66	70.0738	115.188	30.8537	154.068	121.672	55.5658	110.436	72.0385	91.237	-0.641333	0.602283	-1.06484	0.28695	0.517951
comp152523_c0	9	0	6	172	122	229	10.6892	0	6.85638	173.201	126.872	192.797	164.29	5.84854	85.0692	-4.38936	1.08426	-4.04826	5.16e-05	0.000474437
comp136430_c1	4	252	120	163	2	0	4.75077	181.421	137.128	164.138	2.07987	0	55.406	107.767	81.5863	0.803749	1.51648	0.530009	0.596106	0.787752
comp115184_c0	0	655	0	333	426	408	0	471.551	0	335.325	443.012	343.498	373.945	157.184	265.564	-1.23118	1.44376	-0.852757	0.393794	0.628649
comp128133_c0	0	0	0	43	75	54	0	0	0	43.3003	77.9951	45.4629	55.5861	0	27.7931	-6.25377	1.43038	-4.37212	1.23e-05	0.00013299
comp100771_c0	674	1365	742	1311	1278	1715	800.504	982.698	847.906	1320.16	1329.04	1443.87	1364.35	877.036	1120.7	-0.636684	0.277583	-2.29367	0.0218093	0.0788132
comp136054_c0	491	494	656	363	400	491	583.157	355.643	749.631	365.535	415.974	413.376	398.295	562.81	480.553	0.437934	0.436388	1.00354	0.3156	0.549933
comp148719_c0	2621	3270	2816	3105	2422	4197	3112.94	2354.16	3217.93	3126.68	2518.72	3533.48	3059.63	2895.01	2977.32	-0.0792574	0.229061	-0.346011	0.729335	0.870325
comp155412_c0	6	17	1	12	9	20	7.12615	12.2387	1.14273	12.0838	9.35942	16.8381	12.7604	6.83587	9.79816	-0.796067	1.27739	-0.6232	0.533153	0.744391
comp155569_c1	4919	10441	7030	7705	7065	9935	5842.26	7516.74	8033.4	7758.81	7347.14	8364.34	7823.43	7130.8	7477.11	-0.143207	0.259656	-0.551525	0.581274	0.778774
comp140327_c2	1424	2005	144	580	1351	1256	1691.27	1443.45	164.553	584.05	1404.95	1057.43	1015.48	1099.76	1057.62	-0.0873978	0.812982	-0.107503	0.91439	0.965452
comp139788_c1	7293	3131	9439	1706	0	1507	8661.84	2254.09	10786.2	1717.91	0	1268.75	995.555	7234.05	4114.8	2.44149	1.26686	1.9272	0.0539549	0.159003
comp183479_c0	55	0	88	0	25	61	65.323	0	100.56	0	25.9984	51.3563	25.7849	55.2944	40.5397	0.64948	1.61687	0.40169	0.687912	0.845945
comp127186_c0	9	21	25	54	77	67	10.6892	15.1184	28.5683	54.3771	80.075	56.4077	63.6199	18.1253	40.8726	-1.74954	0.805888	-2.17095	0.029935	0.101181
comp150506_c3	9380	5205	2987	4149	13757	11054	11140.5	3747.21	3413.34	4177.97	14306.4	9306.43	9263.6	6100.37	7681.98	-0.652215	0.715351	-0.911741	0.361905	0.597775
comp211834_c0	17	38	8	12	28	24	20.1908	27.3572	9.14185	12.0838	29.1182	20.2058	20.4692	18.8966	19.6829	-0.120119	0.966937	-0.124227	0.901136	0.95936
comp142879_c0	28	49	38	21	37	32	33.2554	35.2763	43.4238	21.1466	38.4776	26.941	28.8551	37.3185	33.0868	0.368889	0.777832	0.474253	0.635319	0.813913
comp165428_c0	156	120	110	70	93	117	185.28	86.3911	125.7	70.4888	96.714	98.503	88.5686	132.457	110.513	0.515547	0.630105	0.818192	0.413247	0.646113
comp147555_c0	471	368	413	182	529	687	559.403	264.933	471.948	183.271	550.126	578.39	437.262	432.094	434.678	0.0349602	0.669807	0.0521945	0.958374	0.983335
comp174774_c0	0	87	0	59	52	118	0	62.6335	0	59.412	54.0766	99.3449	70.9445	20.8778	45.9112	-1.41396	1.51061	-0.936022	0.349262	0.585823
comp144717_c0	274	236	865	125	347	366	325.428	169.902	988.462	125.873	360.858	308.138	264.956	494.597	379.777	0.708716	0.714257	0.992242	0.321079	0.556066
comp139421_c5	106	436	173	383	449	377	125.895	313.888	197.692	385.675	466.931	317.399	390.001	212.492	301.247	-0.920238	0.465519	-1.9768	0.0480642	0.145533
comp154891_c1	1523	2676	2533	1166	1371	1695	1808.85	1926.52	2894.54	1174.14	1425.75	1427.03	1342.31	2209.97	1776.14	0.688393	0.29843	2.30672	0.0210706	0.0766954
comp150865_c3	121	134	122	192	36	196	143.711	96.47	139.413	193.341	37.4377	165.014	131.931	126.531	129.231	0.116724	0.661705	0.176399	0.859981	0.93894
comp144299_c1	5	67	16	65	32	21	5.93846	48.235	18.2837	65.4539	33.2779	17.68	38.804	24.1524	31.4782	-0.6431	1.08958	-0.590225	0.55504	0.76034
comp142084_c0	52	0	47	0	12	19	61.76	0	53.7083	0	12.4792	15.9962	9.49181	38.4894	23.9906	1.12289	1.62872	0.689429	0.490553	0.711129
comp152857_c1	511	1017	759	905	710	1158	606.911	732.164	867.333	911.32	738.354	974.928	874.867	735.469	805.168	-0.252214	0.322703	-0.781569	0.434468	0.66548
comp29564_c0	137	286	0	54	47	79	162.714	205.899	0	54.3771	48.877	66.5106	56.5882	122.871	89.7295	0.743242	1.39267	0.53368	0.593563	0.786318
comp153067_c2	237	845	564	419	351	381	281.483	608.337	644.5	421.926	365.017	320.766	369.237	511.44	440.338	0.399162	0.523855	0.76197	0.446078	0.675833
comp150471_c0	1020	1344	114	872	1569	2072	1211.45	967.58	130.271	878.089	1631.66	1744.43	1418.06	769.766	1093.91	-0.991283	0.817131	-1.21313	0.225082	0.442359
comp126497_c0	209	856	129	622	790	673	248.228	616.256	147.412	626.344	821.549	566.603	671.498	337.299	504.399	-1.1632	0.493433	-2.35737	0.018405	0.0688916
comp149589_c1	1400	838	966	126	189	133	1662.77	603.298	1103.88	126.88	196.548	111.974	145.134	1123.31	634.224	2.8044	0.582934	4.81083	1.5e-06	1.99e-05
comp146810_c0	224	164	97	202	198	277	266.043	118.068	110.845	203.411	205.907	233.208	214.175	164.985	189.58	-0.46155	0.566098	-0.815318	0.41489	0.647466
comp153828_c1	13	21	20	8	13	16	15.44	15.1184	22.8546	8.05587	13.5192	13.4705	11.6818	17.8043	14.7431	0.551123	0.97419	0.565724	0.571581	0.771683
comp24207_c0	63	172	85	288	362	214	74.8246	123.827	97.1321	290.011	376.457	180.168	282.212	98.5946	190.403	-1.4534	0.500279	-2.90519	0.00367035	0.0187756
comp193204_c0	95	0	27	27	38	30	112.831	0	30.8537	27.1885	39.5175	25.2572	30.6544	47.8948	39.2746	0.318505	1.44205	0.220871	0.825193	0.921263
comp11296_c0	148	191	84	269	217	175	175.778	137.506	95.9894	270.878	225.666	147.334	214.626	136.425	175.525	-0.642048	0.412223	-1.55753	0.119345	0.285917
comp149000_c2	387	8	31	78	17	34	459.637	5.7594	35.4247	78.5447	17.6789	28.6248	41.6161	166.94	104.278	1.16309	0.938194	1.23972	0.21508	0.430026
comp149702_c0	2289	5451	4304	3391	2039	2375	2718.63	3924.31	4918.31	3414.68	2120.43	1999.53	2511.55	3853.75	3182.65	0.611628	0.465517	1.31387	0.188891	0.394223
comp148408_c0	396	378	269	238	176	414	470.326	272.132	307.395	239.662	183.029	348.549	257.08	349.951	303.515	0.443814	0.469214	0.945866	0.344217	0.580891
comp143358_c5	1881	11653	4019	5328	5867	6547	2234.05	8389.29	4592.63	5365.21	6101.3	5511.96	5659.49	5071.99	5365.74	-0.316891	0.466701	-0.679001	0.497137	0.716168
comp171723_c0	101	195	86	219	398	321	119.957	140.385	98.2748	220.529	413.894	270.252	301.558	119.539	210.549	-1.28124	0.443218	-2.89077	0.003843	0.0195028
comp141929_c1	60	131	159	89	37	59	71.2615	94.3102	181.694	89.6215	38.4776	49.6725	59.2572	115.755	87.5063	0.903085	0.750238	1.20373	0.228693	0.447176
comp61121_c0	289	283	276	122	30	110	343.243	203.739	315.394	122.852	31.1981	92.6097	82.2199	287.459	184.839	1.88128	0.532126	3.53541	0.00040714	0.00292039
comp153397_c1	0	5	0	130	53	21	0	3.59963	0	130.908	55.1166	17.68	67.9015	1.19988	34.5507	-4.39623	1.352	-3.25165	0.00114736	0.00708667
comp158459_c0	292	396	147	351	440	361	346.806	285.09	167.981	353.451	457.571	303.928	371.65	266.626	319.138	-0.507434	0.420721	-1.20611	0.227776	0.446035
comp138401_c1	1	14	12	10	13	18	1.18769	10.079	13.7128	10.0698	13.5192	15.1543	12.9144	8.32647	10.6205	-0.628599	1.20491	-0.521698	0.601881	0.791458
comp52316_c0	1539	1812	1347	1073	934	1351	1827.86	1304.5	1539.26	1080.49	971.299	1137.42	1063.07	1557.21	1310.14	0.536783	0.274249	1.95729	0.0503139	0.150723
comp140542_c1	13	3	4	26	15	30	15.44	2.15978	4.57092	26.1816	15.599	25.2572	22.3459	7.39023	14.8681	-1.55032	1.09728	-1.41288	0.157692	0.348141
comp151882_c0	345	391	307	163	460	357	409.754	281.491	350.818	164.138	478.37	300.561	314.356	347.354	330.855	0.221562	0.59699	0.371132	0.710539	0.859939
comp52975_c0	36	30	26	215	25	327	42.7569	21.5978	29.711	216.501	25.9984	275.303	172.601	31.3552	101.978	-2.05722	0.820371	-2.50768	0.0121528	0.0498419
comp150646_c1	151	253	119	383	106	275	179.341	182.141	135.985	385.675	110.233	231.524	242.477	165.823	204.15	-0.4155	0.614421	-0.676247	0.498884	0.71745
comp136673_c0	69	37	123	1	6	14	81.9507	26.6372	140.556	1.00698	6.23961	11.7867	6.34443	83.048	44.6962	3.28823	1.03966	3.16281	0.00156255	0.00916651
comp146777_c0	52	7	10	17	7	12	61.76	5.03948	11.4273	17.1187	7.27955	10.1029	11.5004	26.0756	18.788	0.751413	1.031	0.728818	0.466113	0.691755
comp118660_c0	14	36	30	209	97	310	16.6277	25.9173	34.2819	210.459	100.874	260.991	190.775	25.609	108.192	-2.73043	0.660951	-4.13106	3.61e-05	0.000346316
comp134547_c2	295	378	197	106	168	131	350.369	272.132	225.118	106.74	174.709	110.29	130.58	282.54	206.56	1.0975	0.491762	2.23177	0.0256304	0.0895521
comp145062_c0	728	675	11	1061	994	1316	864.64	485.95	12.57	1068.41	1033.7	1107.95	1070.02	454.386	762.202	-1.34782	1.02281	-1.31776	0.187584	0.392288
comp139461_c0	1611	1584	2334	1743	1773	1901	1913.37	1140.36	2667.13	1755.17	1843.81	1600.46	1733.15	1906.96	1820.05	0.0666173	0.433568	0.153649	0.877887	0.94762
comp123768_c0	0	18	0	40	1	17	0	12.9587	0	40.2793	1.03994	14.3124	18.5439	4.31955	11.4317	-1.16095	1.63377	-0.710595	0.477335	0.70066
comp155915_c2	7	48	19	51	17	98	8.31384	34.5564	21.7119	51.3561	17.6789	82.5068	50.514	21.5274	36.0207	-1.07985	1.03063	-1.04776	0.294751	0.527153
comp153109_c0	2324	4556	7317	1048	1751	2280	2760.2	3279.98	8361.36	1055.32	1820.93	1919.55	1598.6	4800.51	3199.55	1.44236	0.400621	3.60031	0.000317837	0.00235079
comp145311_c3	110	201	73	156	29	173	130.646	144.705	83.4193	157.089	30.1581	145.65	110.966	119.59	115.278	0.216805	0.833032	0.260261	0.794663	0.904567
comp144435_c0	21715	21645	14985	20084	30657	40026	25790.7	15582.8	17123.8	20224.3	31881.3	33698.1	28601.2	19499.1	24050.2	-0.548904	0.435807	-1.25951	0.207846	0.420631
comp186439_c0	32	43	84	0	0	4	38.0061	30.9568	95.9894	0	0	3.36763	1.12254	54.9841	28.0533	4.65701	1.27242	3.65997	0.000252245	0.0019231
comp138017_c0	213	18	0	1708	948	1127	252.978	12.9587	0	1719.93	985.859	948.828	1218.2	88.6457	653.425	-3.69981	1.16114	-3.18635	0.00144082	0.00858121
comp144577_c2	253	355	14	87	66	166	300.486	255.574	15.9982	87.6075	68.6357	139.756	98.6666	190.686	144.676	0.691626	1.04003	0.665005	0.506047	0.723286
comp63135_c0	15	380	490	153	356	309	17.8154	273.572	559.938	154.068	370.217	260.149	261.478	283.775	272.627	-0.228212	0.867017	-0.263215	0.792385	0.903201
comp154778_c0	311	798	259	615	438	490	369.372	574.501	295.967	619.295	455.492	412.534	495.773	413.28	454.527	-0.287538	0.434777	-0.661347	0.50839	0.725072
comp162938_c0	414	701	277	398	277	551	491.704	504.668	316.536	400.779	288.062	463.89	384.244	437.636	410.94	0.182443	0.478509	0.381273	0.703001	0.855378
comp154412_c2	7	40	47	268	524	566	8.31384	28.797	53.7083	269.872	544.926	476.519	430.439	30.2731	230.356	-3.86561	0.607499	-6.36315	1.98e-10	5.23e-09
comp141479_c0	16	97	197	88	122	94	19.0031	69.8328	225.118	88.6145	126.872	79.1392	98.2086	104.651	101.43	-0.219824	0.900533	-0.244104	0.80715	0.911641
comp136195_c0	2	19	12	5	12	1	2.37538	13.6786	13.7128	5.03492	12.4792	0.841906	6.11868	9.92225	8.02046	0.591105	1.35251	0.437045	0.662079	0.830799
comp142114_c0	1704	1536	1657	1768	1621	2103	2023.83	1105.81	1893.5	1780.35	1685.73	1770.53	1745.54	1674.38	1709.96	-0.102409	0.342986	-0.298582	0.765259	0.889674
comp136479_c0	111	2	28	33	156	62	131.834	1.43985	31.9965	33.2304	162.23	52.1982	82.5528	55.09	68.8214	-0.574065	1.28841	-0.445562	0.655914	0.826552
comp196088_c0	594	407	379	170	165	195	705.489	293.01	433.095	171.187	171.589	164.172	168.983	477.198	323.09	1.38725	0.479879	2.89082	0.00384235	0.0195023
comp139440_c1	11	36	6	27	16	20	13.0646	25.9173	6.85638	27.1885	16.639	16.8381	20.2219	15.2794	17.7507	-0.424752	1.01428	-0.418774	0.675382	0.838364
comp136203_c0	2110	4776	2961	2371	2284	2582	2506.03	3438.36	3383.63	2387.56	2375.21	2173.8	2312.19	3109.34	2710.77	0.41199	0.291546	1.41312	0.15762	0.348047
comp143514_c1	648	1758	780	703	551	923	769.624	1265.63	891.33	707.909	573.004	777.08	685.998	975.528	830.763	0.479709	0.407647	1.17678	0.239285	0.460641
comp139379_c2	0	0	0	199	194	199	0	0	0	200.39	201.747	167.539	189.892	0	94.9461	-8.28549	1.26726	-6.53811	6.23e-11	1.77e-09
comp146022_c1	159	0	732	0	423	420	188.843	0	836.479	0	439.893	353.601	264.498	341.774	303.136	0.143732	1.63761	0.0877694	0.93006	0.971445
comp153345_c1	348	775	147	343	551	511	413.317	557.942	167.981	345.395	573.004	430.214	449.538	379.747	414.642	-0.333307	0.529611	-0.629343	0.529125	0.741493
comp122994_c0	2321	3456	2240	2049	3404	3145	2756.63	2488.06	2559.72	2063.31	3539.94	2647.8	2750.35	2601.47	2675.91	-0.048954	0.344753	-0.141997	0.887082	0.952256
comp152607_c1	7096	9462	7641	4920	3359	5156	8427.86	6811.93	8731.61	4954.36	3493.14	4340.87	4262.79	7990.47	6126.63	0.907997	0.23198	3.91412	9.07e-05	0.000782122
comp136750_c1	188	352	70	20	246	212	223.286	253.414	79.9911	20.1397	255.824	178.484	151.483	185.564	168.523	0.381386	0.954189	0.399697	0.68938	0.846866
comp157205_c0	266	320	61	510	502	582	315.926	230.376	69.7066	513.561	522.047	489.989	508.533	205.336	356.935	-1.42435	0.609223	-2.33798	0.0193882	0.0716392
comp152237_c1	170	594	1873	727	497	618	201.908	427.636	2140.33	732.077	516.848	520.298	589.741	923.293	756.517	0.181788	0.786241	0.231211	0.817151	0.916519
comp140200_c1	12050	38818	15521	20806	51905	26304	14311.7	27946.1	17736.3	20951.3	53977.8	22145.5	32358.2	19998	26178.1	-0.606268	0.283011	-2.1422	0.0321771	0.107041
comp136511_c0	627	1096	622	1151	1409	1530	744.683	789.038	710.778	1159.04	1465.27	1288.12	1304.14	748.167	1026.15	-0.791462	0.271424	-2.91597	0.0035459	0.0182585
comp150374_c0	68	72	125	152	230	184	80.763	51.8346	142.841	153.061	239.185	154.911	182.386	91.813	137.099	-1.00353	0.675406	-1.48582	0.137328	0.315665
comp171022_c0	38	126	137	72	104	122	45.1323	90.7106	156.554	72.5028	108.153	102.713	94.4562	97.4657	95.9609	-0.0653608	0.6158	-0.10614	0.915471	0.966012
comp152862_c1	260	225	196	375	441	545	308.8	161.983	223.975	377.619	458.611	458.839	431.69	231.586	331.638	-0.917121	0.469958	-1.9515	0.0509978	0.152325
comp128048_c0	205	592	0	1741	1505	2097	243.477	426.196	0	1753.16	1565.1	1765.48	1694.58	223.224	958.902	-2.48908	1.28693	-1.93412	0.053098	0.157057
comp131313_c0	3341	7774	1859	601	460	468	3968.08	5596.7	2124.34	605.197	478.37	394.012	492.526	3896.37	2194.45	2.86337	0.387249	7.39414	1.42e-13	5.71e-12
comp145666_c1	43	0	0	0	52	79	51.0707	0	0	0	54.0766	66.5106	40.1957	17.0236	28.6097	-0.582187	1.64484	-0.353947	0.723378	0.866941
comp154822_c1	11043	8628	15279	3110	7696	8860	13115.7	6211.52	17459.8	3131.72	8003.34	7459.29	6198.12	12262.3	9230.22	0.953785	0.570843	1.67084	0.0947539	0.242067
comp148816_c2	24	3	7	53	34	67	28.5046	2.15978	7.99911	53.3701	35.3578	56.4077	48.3785	12.8878	30.6332	-1.95964	1.0093	-1.94157	0.0521887	0.154967
comp140628_c0	0	2	16	21	8	29	0	1.43985	18.2837	21.1466	8.31948	24.4153	17.9605	6.57451	12.2675	-1.24873	1.4552	-0.85812	0.390826	0.625738
comp150775_c0	0	0	0	24	178	110	0	0	0	24.1676	185.108	92.6097	100.629	0	50.3143	-7.13221	1.3535	-5.26946	1.37e-07	2.23e-06
comp120622_c0	25	0	0	10	33	31	29.6923	0	0	10.0698	34.3179	26.0991	23.4956	9.89743	16.6965	-0.87405	1.60238	-0.545468	0.585431	0.781159
comp139617_c1	632	1132	1011	1179	1012	1379	750.621	814.956	1155.3	1187.23	1052.41	1160.99	1133.55	906.959	1020.25	-0.340465	0.322862	-1.05452	0.291644	0.523379
comp151162_c1	22	200	174	77	123	136	26.1292	143.985	198.835	77.5377	127.912	114.499	106.65	122.983	114.816	-0.0179613	0.734886	-0.0244409	0.980501	0.991724
comp106323_c0	519	1991	736	2135	2697	2934	616.412	1433.37	841.05	2149.91	2804.71	2470.15	2474.92	963.611	1719.27	-1.4189	0.343312	-4.13297	3.58e-05	0.000343917
comp149913_c0	874	1618	752	742	642	831	1038.04	1164.84	859.333	747.182	667.638	699.624	704.815	1020.74	862.777	0.520768	0.308334	1.68897	0.0912245	0.235816
comp155460_c0	1270	1641	1276	783	895	1001	1508.37	1181.4	1458.12	788.468	930.742	842.748	853.986	1382.63	1118.31	0.684361	0.313828	2.18069	0.0292066	0.0992527
comp155374_c0	59	94	99	181	149	220	70.0738	67.673	113.13	182.264	154.95	185.219	174.145	83.6257	128.885	-1.06181	0.50641	-2.09673	0.036017	0.116691
comp151320_c0	1765	2531	2098	1645	1556	2244	2096.28	1822.13	2397.45	1656.49	1618.14	1889.24	1721.29	2105.29	1913.29	0.283562	0.24324	1.16577	0.243707	0.466015
comp96632_c0	0	5	0	30	29	52	0	3.59963	0	30.2095	30.1581	43.7791	34.7156	1.19988	17.9577	-3.57849	1.43597	-2.49204	0.0127013	0.0515215
comp144400_c0	2164	3006	2156	2528	2714	3814	2570.17	2164.1	2463.73	2545.65	2822.38	3211.03	2859.69	2399.33	2629.51	-0.249244	0.269084	-0.926266	0.354308	0.591084
comp97660_c0	5380	5451	220	1938	2640	2789	6389.78	3924.31	251.401	1951.53	2745.43	2348.08	2348.35	3521.83	2935.09	0.236591	0.877914	0.269492	0.787551	0.900586
comp149684_c0	2433	1562	1487	1204	984	1518	2889.65	1124.52	1699.24	1212.41	1023.3	1278.01	1171.24	1904.47	1537.86	0.599728	0.393605	1.52368	0.127589	0.299485
comp135323_c0	155	331	241	254	303	303	184.092	238.295	275.398	255.774	315.1	255.098	275.324	232.595	253.96	-0.249997	0.408788	-0.611557	0.540831	0.749989
comp156290_c1	3577	5235	2120	4047	2493	4491	4248.37	3768.81	2422.59	4075.26	2592.56	3781	3482.94	3479.92	3481.43	-0.0116595	0.384698	-0.0303082	0.975821	0.990066
comp154244_c0	22	116	57	112	11	36	26.1292	83.5114	65.1356	112.782	11.4393	30.3086	51.51	58.2587	54.8844	0.341552	1.07895	0.31656	0.751577	0.881868
comp135328_c1	68	0	177	3	607	414	80.763	0	202.263	3.02095	631.241	348.549	327.604	94.3421	210.973	-1.21941	1.50218	-0.811762	0.416928	0.64923
comp128750_c1	340	530	392	680	705	871	403.815	381.561	447.95	684.749	733.154	733.3	717.068	411.109	564.088	-0.798358	0.300817	-2.65397	0.00795518	0.0354281
comp140640_c4	16	28	0	62	49	61	19.0031	20.1579	0	62.433	50.9568	51.3563	54.9154	13.0537	33.9845	-1.78399	1.29018	-1.38274	0.166743	0.361566
comp59790_c0	0	68	0	82	27	66	0	48.9549	0	82.5726	28.0783	55.5658	55.4056	16.3183	35.8619	-1.32283	1.54166	-0.858057	0.390861	0.625766
comp147883_c1	460	233	279	375	624	1090	546.338	167.743	318.822	377.619	648.92	917.678	648.072	344.301	496.186	-0.938268	0.652274	-1.43846	0.150304	0.336734
comp155345_c0	9	50	28	116	89	101	10.6892	35.9963	31.9965	116.81	92.5542	85.0325	98.1323	26.2273	62.1798	-1.84146	0.808164	-2.27857	0.0226928	0.0813208
comp163753_c0	567	375	720	107	512	836	673.421	269.972	822.766	107.747	532.447	703.834	448.009	588.72	518.365	0.465719	0.774885	0.601017	0.547829	0.755104
comp126177_c2	2646	3805	2429	3539	3772	3947	3142.63	2739.32	2775.69	3563.71	3922.64	3323	3603.12	2885.88	3244.5	-0.317878	0.250872	-1.26709	0.205122	0.416919
comp147061_c3	34	0	0	0	125	85	40.3815	0	0	0	129.992	71.562	67.1846	13.4605	40.3226	-1.08746	1.64939	-0.65931	0.509697	0.7262
comp154743_c0	22171	27587	18456	11381	17471	23841	26332.3	19860.6	21090.2	11460.5	18168.7	20071.9	16567	22427.7	19497.4	0.453366	0.389247	1.16472	0.244131	0.466469
comp149608_c0	439	107	369	1219	787	1417	521.397	77.032	421.668	1227.51	818.429	1192.98	1079.64	340.032	709.837	-1.83429	0.631215	-2.90596	0.00366125	0.0187373
comp144775_c0	981	1518	1121	884	858	1122	1165.13	1092.85	1281	890.173	892.264	944.619	909.019	1179.66	1044.34	0.371212	0.259862	1.4285	0.153149	0.341192
comp155995_c4	53	119	49	168	71	189	62.9477	85.6711	55.9938	169.173	73.8354	159.12	134.043	68.2042	101.124	-0.888943	0.689489	-1.28928	0.197301	0.406092
comp150239_c3	74	105	94	87	37	95	87.8892	75.5922	107.417	87.6075	38.4776	79.9811	68.6887	90.2994	79.494	0.43046	0.608201	0.70776	0.479094	0.702433
comp141496_c0	33	109	29	119	116	95	39.1938	78.4719	33.1392	119.831	120.632	79.9811	106.815	50.2683	78.5416	-1.10093	0.621185	-1.7723	0.0763444	0.206615
comp130284_c0	121	550	126	150	188	200	143.711	395.959	143.984	151.047	195.508	168.381	171.646	227.885	199.765	0.261314	0.533989	0.489362	0.624585	0.806567
comp148271_c1	335	1392	2330	1437	2224	3081	397.877	1002.14	2662.56	1447.03	2312.82	2593.91	2117.92	1354.19	1736.06	-0.924349	0.510427	-1.81093	0.0701514	0.193517
comp158545_c0	83	128	70	71	1	88	98.5784	92.1505	79.9911	71.4958	1.03994	74.0878	48.8745	90.24	69.5573	0.904632	1.17823	0.767789	0.442613	0.6727
comp110023_c0	14	27	3	11	1	8	16.6277	19.438	3.42819	11.0768	1.03994	6.73525	6.284	13.1646	9.72431	0.852496	1.32457	0.643604	0.519832	0.734285
comp143981_c0	2657	3132	2717	4566	5064	5757	3155.7	2254.81	3104.8	4597.89	5266.23	4846.85	4903.66	2838.43	3871.05	-0.794438	0.308505	-2.57512	0.0100205	0.0426648
comp142001_c4	572	1153	397	1023	1051	1319	679.36	830.074	453.664	1030.14	1092.97	1110.47	1077.86	654.366	866.115	-0.74684	0.373753	-1.99822	0.0456928	0.140053
comp144389_c1	433	1529	809	1007	1084	1241	514.271	1100.77	924.469	1014.03	1127.29	1044.81	1062.04	846.502	954.272	-0.381264	0.383174	-0.995016	0.319729	0.554437
comp137090_c0	112	2	53	5	48	32	133.021	1.43985	60.5647	5.03492	49.9169	26.941	27.2976	65.0087	46.1531	0.885882	1.35916	0.651789	0.514538	0.730365
comp183044_c0	64	0	0	18	111	5	76.0123	0	0	18.1257	115.433	4.20953	45.9227	25.3374	35.6301	-0.613942	1.5591	-0.39378	0.693743	0.849311
comp148316_c1	0	0	0	144	72	98	0	0	0	145.006	74.8753	82.5068	100.796	0	50.398	-7.23632	1.34825	-5.36721	8e-08	1.37e-06
comp140448_c1	301	2	1599	64	10	14	357.495	1.43985	1827.23	64.4469	10.3994	11.7867	28.8777	728.72	378.799	3.50841	1.24008	2.82917	0.00466693	0.0228722
comp136409_c0	43	10	33	26	87	92	51.0707	7.19925	37.7101	26.1816	90.4744	77.4554	64.7038	31.9934	48.3486	-0.943174	1.05807	-0.891406	0.372711	0.608763
comp143074_c2	531	366	396	380	278	314	630.664	263.493	452.521	382.654	289.102	264.359	312.038	448.893	380.465	0.457115	0.42897	1.06561	0.2866	0.51753
comp156544_c0	148	171	216	90	188	99	175.778	123.107	246.83	90.6285	195.508	83.3487	123.162	181.905	152.533	0.581823	0.690745	0.842311	0.399614	0.633292
comp146125_c1	475	557	1758	731	713	1199	564.154	400.998	2008.92	736.105	741.474	1009.45	829.008	991.358	910.183	-0.0383256	0.529406	-0.0723935	0.942289	0.976637
comp186435_c0	12	0	14	37	9	6	14.2523	0	15.9982	37.2584	9.35942	5.05144	17.2231	10.0835	13.6533	-0.56491	1.44944	-0.389744	0.696726	0.851277
comp153563_c1	132	50	0	52	92	62	156.775	35.9963	0	52.3631	95.674	52.1982	66.7451	64.2572	65.5012	-0.256934	1.34874	-0.1905	0.848917	0.933453
comp144123_c0	31	17	25	358	203	308	36.8184	12.2387	28.5683	360.5	211.107	259.307	276.971	25.8751	151.423	-3.40083	0.539517	-6.30348	2.91e-10	7.46e-09
comp147673_c0	105	1140	392	522	391	325	124.708	820.715	447.95	525.645	406.615	273.62	401.96	464.458	433.209	0.0424164	0.750592	0.0565106	0.954935	0.981676
comp153901_c1	475	908	734	688	523	599	564.154	653.692	838.764	692.804	543.886	504.302	580.331	685.537	632.934	0.231956	0.401768	0.577338	0.563711	0.76598
comp61285_c0	1640	29	117	341	541	524	1947.81	20.8778	133.699	343.381	562.605	441.159	449.048	700.797	574.923	-0.0626986	1.07894	-0.0581114	0.95366	0.981247
comp151380_c0	8513	6425	4908	1683	1061	1533	10110.8	4625.52	5608.52	1694.75	1103.37	1290.64	1362.92	6781.62	4072.27	2.24116	0.279957	8.00536	1.19e-15	6.18e-14
comp142881_c5	1	3	5	1360	2966	2237	1.18769	2.15978	5.71365	1369.5	3084.45	1883.34	2112.43	3.02037	1057.73	-9.02208	0.700515	-12.8792	5.89e-38	2.16e-35
comp146825_c1	177	104	170	76	81	92	210.221	74.8723	194.264	76.5307	84.2348	77.4554	79.407	159.786	119.596	0.878749	0.649951	1.35202	0.176368	0.376217
comp154417_c0	21380	25383	10253	9121	7523	11025	25392.9	18273.9	11716.4	9184.69	7823.43	9282.02	8763.38	18461	13612.2	1.00397	0.376925	2.66358	0.00773147	0.0346027
comp148082_c0	818	629	510	377	668	707	971.532	452.833	582.793	379.633	694.677	595.228	556.512	669.053	612.782	0.226088	0.555459	0.407029	0.683987	0.843714
comp186333_c0	24	26	35	64	70	94	28.5046	18.7181	39.9956	64.4469	72.7955	79.1392	72.1272	29.0727	50.6	-1.28943	0.704137	-1.83122	0.0670682	0.187037
comp152801_c0	694	933	684	1132	970	1354	824.258	671.69	781.628	1139.91	1008.74	1139.94	1096.19	759.192	927.693	-0.529454	0.263573	-2.00876	0.0445627	0.137367
comp53124_c0	77	83	18	149	0	118	91.4523	59.7538	20.5692	150.041	0	99.3449	83.1285	57.2584	70.1934	-0.337723	1.40451	-0.240456	0.809977	0.912835
comp154292_c0	1223	236	344	543	321	434	1452.55	169.902	393.099	546.792	333.819	365.387	415.333	671.85	543.591	0.289355	0.611988	0.472812	0.636347	0.814178
comp143615_c0	578	340	733	214	599	690	686.486	244.775	837.622	215.494	622.921	580.915	473.11	589.627	531.369	0.290681	0.698767	0.415991	0.677417	0.839733
comp151442_c1	1508	1415	496	13122	6596	8802	1791.04	1018.69	566.794	13213.6	6859.41	7410.46	9161.17	1125.51	5143.34	-3.06566	0.356586	-8.59724	8.17e-18	5.31e-16
comp119574_c0	17	4	6	1817	2512	2242	20.1908	2.8797	6.85638	1829.69	2612.32	1887.55	2109.85	9.97562	1059.91	-7.51054	0.719384	-10.4402	1.62e-25	2.13e-23
comp154260_c1	1451	1218	1293	988	954	1472	1723.34	876.869	1477.55	994.899	992.098	1239.29	1075.43	1359.25	1217.34	0.290111	0.368187	0.787945	0.430729	0.66225
comp142507_c2	231	369	220	611	641	585	274.357	265.653	251.401	615.267	666.598	492.515	591.46	263.803	427.632	-1.14383	0.33151	-3.45036	0.000559835	0.00383499
comp54178_c0	298	492	209	191	375	495	353.932	354.203	238.831	192.334	389.976	416.744	333.018	315.655	324.337	-0.0346284	0.541667	-0.0639292	0.949027	0.979237
comp148530_c0	765	757	760	846	858	992	908.584	544.984	868.475	851.908	892.264	835.171	859.781	774.014	816.898	-0.180284	0.371075	-0.485841	0.62708	0.808245
comp96216_c0	769	576	0	707	3037	866	913.335	414.677	0	711.937	3158.28	729.091	1533.1	442.671	987.887	-1.49341	1.30511	-1.14427	0.25251	0.476658
comp152564_c1	49	44	6	3	8	21	58.1969	31.6767	6.85638	3.02095	8.31948	17.68	9.67349	32.2433	20.9584	1.38407	1.238	1.11799	0.26357	0.489879
comp146854_c0	2534	3210	3088	493	778	777	3009.61	2310.96	3528.75	496.443	809.07	654.161	653.225	2949.77	1801.5	2.15104	0.391513	5.49418	3.93e-08	7.07e-07
comp154252_c2	88	0	21	42	741	533	104.517	0	23.9973	42.2933	770.592	448.736	420.54	42.8381	231.689	-2.42333	1.42154	-1.70472	0.0882458	0.230078
comp128055_c0	4221	2890	2588	3025	3543	5366	5013.25	2080.58	2957.39	3046.12	3684.49	4517.67	3749.43	3350.41	3549.92	-0.230152	0.461262	-0.498962	0.617806	0.80252
comp119822_c0	15	0	0	0	12	11	17.8154	0	0	0	12.4792	9.26097	7.24673	5.93846	6.59259	-0.162039	1.63611	-0.0990394	0.921107	0.968472
comp133495_c0	36	101	61	29	20	34	42.7569	72.7125	69.7066	29.2025	20.7987	28.6248	26.2087	61.7253	43.967	1.15471	0.747074	1.54565	0.12219	0.290593
comp146391_c5	100	0	0	13	35	41	118.769	0	0	13.0908	36.3977	34.5182	28.0022	39.5897	33.796	0.116803	1.57305	0.0742526	0.940809	0.975999
comp122076_c1	544	641	528	384	465	463	646.104	461.472	603.362	386.682	483.57	389.803	420.018	570.313	495.165	0.429494	0.390448	1.1	0.271332	0.499057
comp146161_c1	2567	3607	1385	1914	2045	2378	3048.8	2596.77	1582.68	1927.37	2126.67	2002.05	2018.7	2409.42	2214.06	0.206705	0.361547	0.571723	0.56751	0.76863
comp132967_c0	15	1	0	8	96	70	17.8154	0.719925	0	8.05587	99.8338	58.9334	55.6077	6.17843	30.8931	-2.32493	1.46489	-1.58711	0.112489	0.274178
comp73911_c0	311	0	64	17	107	100	369.372	0	73.1348	17.1187	111.273	84.1906	70.8608	147.502	109.182	0.600653	1.47249	0.407916	0.683335	0.84348
comp137081_c0	0	9	18	7	38	28	0	6.47933	20.5692	7.04888	39.5175	23.5734	23.3799	9.01616	16.198	-1.24259	1.28185	-0.969371	0.33236	0.567995
comp156255_c0	59	66	69	69	55	35	70.0738	47.5151	78.8484	69.4818	57.1964	29.4667	52.0483	65.4791	58.7637	0.340987	0.747892	0.455931	0.648439	0.82205
comp144324_c1	21	9	21	30	37	35	24.9415	6.47933	23.9973	30.2095	38.4776	29.4667	32.7179	18.4727	25.5953	-0.823676	0.975297	-0.844538	0.398369	0.632034
comp155838_c0	1213	1462	503	423	639	658	1440.67	1052.53	574.794	425.954	664.519	553.974	548.149	1022.66	785.407	0.813816	0.501364	1.6232	0.104546	0.260284
comp146642_c1	39	70	43	18	6	8	46.32	50.3948	49.1374	18.1257	6.23961	6.73525	10.3669	48.6174	29.4921	2.12196	0.924565	2.29509	0.0217278	0.0785913
comp127248_c1	0	12	7	53	76	90	0	8.63911	7.99911	53.3701	79.0351	75.7716	69.3923	5.54607	37.4692	-3.17764	1.19055	-2.66905	0.00760669	0.0341488
comp31534_c0	127	202	54	61	27	114	150.837	145.425	61.7075	61.426	28.0783	95.9773	61.8272	119.323	90.5751	0.919404	0.835369	1.1006	0.271072	0.498762
comp147625_c2	2625	1254	1367	842	297	902	3117.69	902.787	1562.11	847.88	308.861	759.4	638.713	1860.86	1249.79	1.47476	0.348023	4.23755	2.26e-05	0.000227977
comp143799_c0	1	0	1	3925	8849	6380	1.18769	0	1.14273	3952.41	9202.39	5371.36	6175.39	0.776807	3088.08	-12.0583	0.807584	-14.9313	2.06e-50	2.13e-47
comp150624_c1	1308	2360	1507	1278	1062	1368	1553.5	1699.02	1722.1	1286.92	1104.41	1151.73	1181.02	1658.21	1419.61	0.487879	0.272313	1.79161	0.0731951	0.199907
comp150729_c0	81	102	31	41	22	77	96.203	73.4324	35.4247	41.2863	22.8786	64.8268	42.9972	68.3534	55.6753	0.632746	0.860575	0.73526	0.462181	0.688548
comp155510_c2	676	1366	997	832	706	808	802.88	983.418	1139.3	837.81	734.194	680.26	750.755	975.2	862.977	0.365145	0.35337	1.03332	0.301453	0.535093
comp141918_c0	2280	4350	3060	3676	3733	4369	2707.94	3131.68	3496.76	3701.67	3882.08	3678.29	3754.01	3112.12	3433.07	-0.275925	0.254165	-1.08562	0.277649	0.506998
comp52741_c0	742	891	337	516	258	497	881.267	641.454	385.1	519.603	268.303	418.427	402.111	635.94	519.026	0.625828	0.468562	1.33563	0.181669	0.383846
comp149046_c0	43	205	82	391	560	494	51.0707	147.585	93.7039	393.73	582.364	415.902	463.999	97.4531	280.726	-2.28557	0.458704	-4.98266	6.27e-07	9.04e-06
comp143141_c3	56	93	36	183	38	149	66.5107	66.9531	41.1383	184.278	39.5175	125.444	116.413	58.2007	87.3069	-0.822486	0.794709	-1.03495	0.300691	0.534231
comp132565_c0	41	309	840	0	0	0	48.6954	222.457	959.894	0	0	0	0	410.349	205.174	9.0896	1.20702	7.53059	5.05e-14	2.15e-12
comp146386_c2	1540	6265	2073	2198	1770	2271	1829.05	4510.33	2368.88	2213.35	1840.69	1911.97	1988.67	2902.75	2445.71	0.444295	0.452296	0.982311	0.325947	0.561317
comp145958_c2	100	186	130	201	309	357	118.769	133.906	148.555	202.404	321.34	300.561	274.768	133.743	204.256	-1.0039	0.417852	-2.40251	0.0162828	0.0627426
comp61397_c0	16	53	15	58	66	52	19.0031	38.1561	17.141	58.405	68.6357	43.7791	56.94	24.7667	40.8533	-1.1774	0.737388	-1.59671	0.11033	0.27032
comp154774_c2	14	18	18	20	11	28	16.6277	12.9587	20.5692	20.1397	11.4393	23.5734	18.3841	16.7185	17.5513	-0.109409	0.91671	-0.119349	0.904999	0.960871
comp120949_c0	734	400	12	816	627	601	871.766	287.97	13.7128	821.698	652.039	505.986	659.908	391.15	525.529	-1.07068	0.94711	-1.13047	0.258279	0.483546
comp146476_c0	4350	6183	4393	1855	1840	2248	5166.46	4451.3	5020.02	1867.95	1913.48	1892.61	1891.35	4879.26	3385.3	1.35726	0.239124	5.67595	1.38e-08	2.72e-07
comp149558_c0	259	321	169	239	451	458	307.612	231.096	193.121	240.669	469.011	385.593	365.091	243.943	304.517	-0.550702	0.528611	-1.04179	0.297509	0.530528
comp153608_c1	1778	1685	202	1179	1564	1813	2111.72	1213.07	230.832	1187.23	1626.46	1526.38	1446.69	1185.21	1315.95	-0.52625	0.734897	-0.716087	0.473938	0.69787
comp130911_c0	18	71	17	50	23	64	21.3785	51.1147	19.4264	50.3492	23.9185	53.882	42.7166	30.6399	36.6782	-0.476132	0.936415	-0.508462	0.611129	0.797683
comp136769_c0	432	1574	854	1864	1549	2091	513.083	1133.16	975.892	1877.02	1610.86	1760.43	1749.43	874.046	1311.74	-1.04213	0.437956	-2.37953	0.0173349	0.0658865
comp144163_c0	59	20	159	45	102	86	70.0738	14.3985	181.694	45.3142	106.073	72.4039	74.5972	88.7222	81.6597	0.0442729	0.9908	0.0446839	0.964359	0.985522
comp143380_c3	10	17	11	14	12	17	11.8769	12.2387	12.57	14.0978	12.4792	14.3124	13.6298	12.2286	12.9292	-0.139542	0.992614	-0.14058	0.888202	0.952904
comp141669_c6	32	98	34	79	65	57	38.0061	70.5527	38.8528	79.5517	67.5958	47.9887	65.0454	49.1372	57.0913	-0.403918	0.684095	-0.590442	0.554894	0.760207
comp157538_c0	769	696	241	162	242	450	913.335	501.068	275.398	163.131	251.664	378.858	264.551	563.267	413.909	0.976065	0.698393	1.39759	0.162237	0.354943
comp151426_c0	421	343	208	378	149	200	500.018	246.934	237.688	380.64	154.95	168.381	234.657	328.214	281.435	0.510457	0.364529	1.40032	0.161417	0.35381
comp53253_c0	530	816	72	425	623	634	629.477	587.459	82.2766	427.968	647.88	533.769	536.539	433.071	484.805	-0.503886	0.746917	-0.674621	0.499916	0.718201
comp140014_c1	21	39	16	31	45	34	24.9415	28.0771	18.2837	31.2165	46.7971	28.6248	35.5461	23.7674	29.6568	-0.537863	0.77967	-0.68986	0.490282	0.710845
comp153363_c0	3090	7161	5534	3492	1971	2891	3669.97	5155.39	6323.87	3516.39	2049.71	2433.95	2666.68	5049.74	3858.21	0.911573	0.432526	2.10756	0.0350693	0.114337
comp136570_c1	157	695	296	67	288	180	186.468	500.348	338.248	67.4679	299.501	151.543	172.837	341.688	257.263	1.07927	0.422979	2.5516	0.0107231	0.0450993
comp137868_c0	1905	1765	1192	1255	1462	1736	2262.55	1270.67	1362.13	1263.76	1520.39	1461.55	1415.23	1631.79	1523.51	0.159495	0.397777	0.400966	0.688445	0.846304
comp145204_c2	2923	2472	2321	1572	1107	1696	3471.62	1779.66	2652.28	1582.98	1151.21	1427.87	1387.35	2634.52	2010.94	0.880848	0.281254	3.13186	0.00173702	0.0100196
comp155017_c1	598	10803	2097	1340	1031	733	710.24	7777.36	2396.31	1349.36	1072.17	617.117	1012.88	3627.97	2320.42	1.43901	0.763369	1.88508	0.0594187	0.171181
comp58583_c0	170	247	0	126	62	80	201.908	177.822	0	126.88	64.476	67.3525	86.2361	126.576	106.406	0.32575	1.3452	0.242157	0.808658	0.912111
comp153486_c0	6797	6792	5426	4147	3031	5616	8072.74	4889.73	6200.46	4175.96	3152.04	4728.15	4018.72	6387.64	5203.18	0.65419	0.277267	2.35943	0.0183032	0.06864
comp134629_c5	398	590	300	275	428	506	472.701	424.756	342.819	276.92	445.092	426.005	382.672	413.426	398.049	0.122761	0.443867	0.276571	0.78211	0.898178
comp155921_c1	864	74	657	1391	932	1492	1026.17	53.2745	750.774	1400.71	969.22	1256.12	1208.69	610.071	909.379	-1.22996	0.803214	-1.5313	0.125695	0.296364
comp156965_c0	1086	2386	3824	1581	4669	2171	1289.83	1717.74	4369.8	1592.04	4855.46	1827.78	2758.43	2459.13	2608.78	-0.175834	0.62008	-0.283567	0.776742	0.895344
comp147152_c0	58	52	39	189	160	167	68.8861	37.4361	44.5665	190.32	166.39	140.598	165.769	50.2962	108.033	-1.70452	0.534789	-3.18727	0.00143622	0.00856397
comp83854_c0	363	555	929	204	1009	597	431.132	399.559	1061.6	205.425	1049.29	502.618	585.779	630.763	608.271	0.218242	0.668145	0.326639	0.743941	0.87768
comp148516_c0	863	1402	896	560	595	642	1024.98	1009.34	1023.89	563.911	618.761	540.504	574.392	1019.4	796.896	0.823688	0.279138	2.95083	0.00316926	0.016604
comp151109_c1	4192	1270	3655	249	193	318	4978.8	914.305	4176.68	250.739	200.707	267.726	239.724	3356.6	1798.16	3.46717	0.559955	6.19188	5.95e-10	1.46e-08
comp138311_c3	31	25	12	45	14	23	36.8184	17.9981	13.7128	45.3142	14.5591	19.3638	26.4124	22.8431	24.6278	-0.168048	0.84826	-0.198109	0.84296	0.930482
comp129328_c0	945	1686	1150	1146	1046	1167	1122.37	1213.79	1314.14	1154	1087.77	982.505	1074.76	1216.77	1145.76	0.17787	0.289754	0.613866	0.539304	0.749083
comp159456_c0	1721	2847	1504	1419	1394	1430	2044.02	2049.63	1718.67	1428.91	1449.67	1203.93	1360.83	1937.44	1649.14	0.507208	0.238415	2.12741	0.0333858	0.110083
comp141421_c1	13	0	3	9	11	18	15.44	0	3.42819	9.06285	11.4393	15.1543	11.8855	6.2894	9.08744	-0.787162	1.48797	-0.529018	0.596793	0.788121
comp135514_c6	11	30	15	24	17	32	13.0646	21.5978	17.141	24.1676	17.6789	26.941	22.9292	17.2678	20.0985	-0.375335	0.919009	-0.408412	0.682971	0.843319
comp142355_c0	1022	1610	1314	1236	974	1189	1213.82	1159.08	1501.55	1244.63	1012.9	1001.03	1086.18	1291.48	1188.83	0.245552	0.313464	0.783351	0.433421	0.66453
comp154818_c3	5614	1823	9410	792	1233	1303	6667.7	1312.42	10753.1	797.531	1282.24	1097	1058.92	6244.41	3651.67	2.20609	0.722778	3.05224	0.00227142	0.0125386
comp145376_c0	46	81	40	31	126	93	54.6338	58.314	45.7092	31.2165	131.032	78.2973	80.1819	52.8857	66.5338	-0.442788	0.762305	-0.580855	0.561338	0.764476
comp145477_c1	587	522	82	277	252	317	697.175	375.801	93.7039	278.934	262.064	266.884	269.294	388.893	329.094	0.261467	0.707363	0.369636	0.711654	0.860488
comp149839_c0	19	24	1	12	13	21	22.5661	17.2782	1.14273	12.0838	13.5192	17.68	14.4277	13.6624	14.045	-0.166112	1.2631	-0.131511	0.895371	0.956459
comp146193_c6	41	263	147	135	24	120	48.6954	189.34	167.981	135.943	24.9584	101.029	87.31	135.339	111.325	0.601905	0.952452	0.631954	0.527417	0.740232
comp90474_c0	32	0	11	91	250	246	38.0061	0	12.57	91.6355	259.984	207.109	186.243	16.8587	101.551	-2.83369	1.31798	-2.15002	0.0315534	0.105559
comp146223_c0	8	9	19	14	12	16	9.50153	6.47933	21.7119	14.0978	12.4792	13.4705	13.3492	12.5642	12.9567	-0.160549	1.05214	-0.152592	0.87872	0.948229
comp127803_c1	10	1	134	24	23	28	11.8769	0.719925	153.126	24.1676	23.9185	23.5734	23.8865	55.2409	39.5637	0.553409	1.27951	0.432517	0.665365	0.832454
comp155823_c0	746	640	1071	677	638	957	886.018	460.752	1223.86	681.728	663.479	805.704	716.97	856.878	786.924	0.164739	0.418507	0.393635	0.69385	0.849311
comp143136_c0	109	1546	571	4	0	5	129.458	1113	652.499	4.02793	0	4.20953	2.74582	631.654	317.2	6.60698	1.07794	6.12924	8.83e-10	2.12e-08
comp143192_c0	1230	974	664	395	236	325	1460.86	701.207	758.773	397.758	245.425	273.62	305.601	973.614	639.607	1.60953	0.316001	5.09344	3.52e-07	5.31e-06
comp107023_c0	200	78	76	625	718	1784	237.538	56.1542	86.8475	629.365	746.673	1501.96	959.333	126.847	543.09	-2.90486	0.685026	-4.24051	2.23e-05	0.000225573
comp141597_c0	109	402	302	562	596	638	129.458	289.41	345.105	565.925	619.801	537.136	574.287	254.658	414.473	-1.23023	0.500746	-2.45678	0.0140187	0.0556521
comp188161_c0	240	588	113	94	81	77	285.046	423.316	129.129	94.6564	84.2348	64.8268	81.2393	279.164	180.201	1.62123	0.542799	2.9868	0.00281915	0.0150154
comp158573_c0	181	299	104	216	336	305	214.972	215.258	118.844	217.508	349.418	256.781	274.569	183.025	228.797	-0.591135	0.483005	-1.22387	0.221001	0.437536
comp145994_c3	1787	3206	1727	1050	975	1711	2122.41	2308.08	1973.5	1057.33	1013.94	1440.5	1170.59	2134.66	1652.63	0.872546	0.326556	2.67197	0.00754081	0.0339264
comp145634_c0	4545	5536	3050	2232	2521	2845	5398.06	3985.51	3485.33	2247.59	2621.68	2395.22	2421.5	4289.63	3355.56	0.79599	0.320953	2.48008	0.0131352	0.052855
comp150446_c0	0	0	0	665	854	1027	0	0	0	669.644	888.105	864.638	807.462	0	403.731	-10.4224	1.13156	-9.21071	3.24e-20	2.75e-18
comp149409_c2	515	1686	829	1171	1002	1148	611.661	1213.79	947.324	1179.18	1042.02	966.508	1062.57	924.26	993.413	-0.238621	0.415694	-0.57403	0.565948	0.767568
comp146435_c3	1112	8312	0	1518	1702	2759	1320.71	5984.02	0	1528.6	1769.97	2322.82	1873.8	2434.91	2154.35	0.141726	1.6018	0.0884792	0.929496	0.971271
comp55641_c0	142	632	324	285	634	529	168.652	454.993	370.245	286.99	659.319	445.368	463.893	331.297	397.595	-0.510185	0.354511	-1.43912	0.150116	0.336547
comp127780_c0	554	3681	1640	642	1515	1027	657.981	2650.05	1874.08	646.483	1575.5	864.638	1028.87	1727.37	1378.12	0.639223	0.387145	1.65112	0.0987138	0.24933
comp153090_c1	1451	2446	1868	1153	1150	1352	1723.34	1760.94	2134.62	1161.05	1195.93	1138.26	1165.08	1872.97	1519.02	0.674018	0.27232	2.47509	0.0133203	0.0534834
comp133437_c0	5864	211	6420	1869	1423	1972	6964.62	151.904	7336.33	1882.05	1479.83	1660.24	1674.04	4817.62	3245.83	1.09258	0.956885	1.14181	0.253534	0.477841
comp143791_c1	945	1255	1506	744	993	1122	1122.37	903.506	1720.95	749.196	1032.66	944.619	908.823	1248.94	1078.88	0.417786	0.391915	1.06601	0.286419	0.517257
comp90634_c0	1413	2020	1511	514	840	772	1678.21	1454.25	1726.67	517.589	873.546	649.952	680.362	1619.71	1150.04	1.2615	0.372581	3.38584	0.000709611	0.00470607
comp154516_c5	4035	12066	6640	3618	3216	3601	4792.34	8686.62	7587.73	3643.27	3344.43	3031.7	3339.8	7022.23	5181.02	1.02489	0.367219	2.79094	0.00525558	0.0252264
comp135573_c0	5	7	2	296	72	114	5.93846	5.03948	2.28546	298.067	74.8753	95.9773	156.307	4.42113	80.3638	-4.64367	0.807092	-5.75358	8.74e-09	1.78e-07
comp150809_c2	54	20	9	36	44	17	64.1354	14.3985	10.2846	36.2514	45.7571	14.3124	32.107	29.6061	30.8566	-0.277971	0.937316	-0.29656	0.766802	0.890341
comp137362_c0	253	888	403	623	594	646	300.486	639.294	460.52	627.351	617.722	543.871	596.315	466.767	531.541	-0.398922	0.429667	-0.928444	0.353177	0.589786
comp146906_c0	482	243	313	190	212	420	572.467	174.942	357.675	191.327	220.466	353.601	255.131	368.361	311.746	0.42246	0.594386	0.71075	0.477239	0.700626
comp158091_c0	253	246	349	218	141	160	300.486	177.102	398.813	219.522	146.631	134.705	166.953	292.134	229.543	0.74834	0.526092	1.42245	0.154895	0.34406
comp147406_c3	174	0	0	217	212	249	206.658	0	0	218.515	220.466	209.635	216.205	68.8861	142.546	-1.45138	1.47101	-0.986655	0.323812	0.559174
comp134272_c3	0	0	0	718	681	487	0	0	0	723.014	708.196	410.008	613.739	0	306.87	-10.0203	1.15339	-8.68769	3.7e-18	2.52e-16
comp153096_c0	123	265	407	899	593	820	146.086	190.78	465.091	905.278	616.682	690.363	737.441	267.319	502.38	-1.54553	0.570625	-2.70848	0.00675919	0.031017
comp58115_c0	0	0	0	34	255	226	0	0	0	34.2374	265.183	190.271	163.231	0	81.6153	-7.90111	1.29371	-6.10734	1.01e-09	2.41e-08
comp154595_c2	8613	9715	3338	6285	5408	8538	10229.6	6994.08	3814.44	6328.89	5623.97	7188.2	6380.35	7012.7	6696.53	0.0509568	0.457567	0.111365	0.911327	0.963805
comp143782_c3	146	44	88	24	58	70	173.403	31.6767	100.56	24.1676	60.3162	58.9334	47.8058	101.88	74.8429	0.887644	0.932315	0.952085	0.341054	0.577437
comp155012_c0	168	122	314	1678	702	1283	199.532	87.8309	358.817	1689.72	730.035	1080.17	1166.64	215.394	691.016	-2.49006	0.505484	-4.9261	8.39e-07	1.18e-05
comp145683_c3	1245	1776	1435	1674	1795	2181	1478.68	1278.59	1639.82	1685.69	1866.68	1836.2	1796.19	1465.69	1630.94	-0.296961	0.274644	-1.08126	0.279582	0.509356
comp167044_c0	0	55	0	31	10	20	0	39.5959	0	31.2165	10.3994	16.8381	19.4847	13.1986	16.3416	-0.48565	1.59418	-0.304639	0.760641	0.88647
comp149637_c3	431	453	459	592	683	641	511.895	326.126	524.513	596.134	710.276	539.662	615.357	454.178	534.768	-0.448266	0.430432	-1.04143	0.297674	0.530709
comp185241_c0	430	202	41	168	98	196	510.707	145.425	46.852	169.173	101.914	165.014	145.367	234.328	189.847	0.327754	0.813134	0.403075	0.686893	0.845469
comp153187_c0	26	21	23	5	2	6	30.88	15.1184	26.2828	5.03492	2.07987	5.05144	4.05541	24.0937	14.0746	2.28585	1.03505	2.20845	0.0272131	0.0938291
comp122018_c0	327	390	439	313	378	388	388.375	280.771	501.659	315.186	393.096	326.66	344.98	390.268	367.624	0.147735	0.449459	0.328695	0.742386	0.876788
comp147232_c2	710	1328	822	874	882	1111	843.261	956.061	939.325	880.103	917.223	935.358	910.895	912.882	911.888	0.00162541	0.264266	0.00615068	0.995093	0.997674
comp136325_c0	7	16	15	80	23	59	8.31384	11.5188	17.141	80.5587	23.9185	49.6725	51.3832	12.3245	31.8539	-1.81137	0.918866	-1.97131	0.0486887	0.146918
comp131882_c0	339	1254	570	648	703	700	402.628	902.787	651.356	652.525	731.074	589.334	657.645	652.257	654.951	-0.0702108	0.407037	-0.172492	0.863051	0.94003
comp155134_c0	41	110	78	68	52	65	48.6954	79.1918	89.133	68.4749	54.0766	54.7239	59.0918	72.3401	65.7159	0.257867	0.672117	0.383665	0.701227	0.854106
comp143151_c0	13	14	5	38	35	58	15.44	10.079	5.71365	38.2654	36.3977	48.8306	41.1646	10.4109	25.7877	-1.84838	0.922034	-2.00467	0.0449979	0.138418
comp147829_c0	928	1328	929	1677	1767	1850	1102.18	956.061	1061.6	1688.71	1837.57	1557.53	1694.6	1039.95	1367.27	-0.698819	0.278411	-2.51003	0.0120722	0.0495586
comp157750_c0	300	200	341	113	79	85	356.308	143.985	389.671	113.789	82.1549	71.562	89.1687	296.655	192.912	1.60431	0.576642	2.78216	0.00539984	0.0257851
comp125511_c0	12	43	20	64	116	93	14.2523	30.9568	22.8546	64.4469	120.632	78.2973	87.7922	22.6879	55.2401	-1.8791	0.651254	-2.88536	0.0039097	0.01977
comp138356_c3	17	48	65	1133	102	158	20.1908	34.5564	74.2775	1140.91	106.073	133.021	460.002	43.0082	251.505	-2.62955	0.975276	-2.69621	0.0070133	0.0319827
comp150640_c0	49	0	0	0	22	42	58.1969	0	0	0	22.8786	35.3601	19.4129	19.399	19.4059	-0.0447099	1.63824	-0.0272914	0.978227	0.99091
comp144370_c5	3746	10893	6278	5182	14707	7509	4449.09	7842.15	7174.06	5218.19	15294.3	6321.87	8944.8	6488.44	7716.62	-0.342056	0.374306	-0.91384	0.360801	0.596698
comp155978_c1	8731	6180	6561	4098	2939	4436	10369.7	4449.14	7497.46	4126.62	3056.37	3734.7	3639.23	7438.78	5539	0.955357	0.314779	3.03501	0.00240527	0.0131475
comp144924_c0	25	42	94336	0	2	0	29.6923	30.2369	107801	0	2.07987	0	0.69329	35953.5	17977.1	3.36467	1.64481	2.04562	0.0407935	0.128278
comp149356_c3	546	1452	362	1061	1147	1407	648.48	1045.33	413.669	1068.41	1192.81	1184.56	1148.59	702.493	925.543	-0.779806	0.435329	-1.7913	0.073245	0.199965
comp149295_c0	264	0	0	0	139	76	313.551	0	0	0	144.551	63.9849	69.512	104.517	87.0144	0.219099	1.6491	0.13286	0.894304	0.956262
comp156615_c0	217	555	81	299	145	304	257.729	399.559	92.5612	301.088	150.791	255.94	235.939	249.95	242.945	-0.0345355	0.723776	-0.0477157	0.961943	0.984622
comp147573_c1	108	648	353	413	344	350	128.271	466.512	403.384	415.884	357.738	294.667	356.096	332.722	344.409	-0.202483	0.642875	-0.314965	0.752788	0.882729
comp152585_c0	93	0	0	0	94	87	110.455	0	0	0	97.7539	73.2459	56.9999	36.8184	46.9092	-0.34236	1.64885	-0.207636	0.835513	0.9258
comp129269_c0	13735	9777	10940	3635	4325	4952	16312.9	7038.71	12501.5	3660.38	4497.72	4169.12	4109.07	11951	8030.06	1.44781	0.432485	3.34766	0.000814972	0.00529205
comp66460_c0	24	5	7	381	502	595	28.5046	3.59963	7.99911	383.661	522.047	500.934	468.881	13.3678	241.124	-5.02753	0.811303	-6.19686	5.76e-10	1.41e-08
comp61662_c0	135	608	166	159	109	172	160.338	437.715	189.693	160.11	113.353	144.808	139.424	262.582	201.003	0.770451	0.632073	1.21893	0.222872	0.439899
comp146745_c0	108	195	154	921	1130	1500	128.271	140.385	175.981	927.432	1175.13	1262.86	1121.81	148.212	635.009	-2.89665	0.303573	-9.54186	1.4e-21	1.32e-19
comp142780_c0	50	25	27	46	28	42	59.3846	17.9981	30.8537	46.3212	29.1182	35.3601	36.9332	36.0788	36.506	-0.121665	0.766958	-0.158633	0.873958	0.945972
comp73141_c0	619	0	0	2	323	436	735.181	0	0	2.01397	335.899	367.071	234.995	245.06	240.028	-0.0986363	1.59819	-0.0617175	0.950788	0.979933
comp145263_c0	5023	4731	3729	3106	3263	4416	5965.78	3405.97	4261.24	3127.69	3393.31	3717.86	3412.95	4544.33	3978.64	0.375083	0.348634	1.07586	0.281988	0.511877
comp131536_c0	331	624	453	1076	1222	1310	393.126	449.234	517.657	1083.51	1270.8	1102.9	1152.4	453.339	802.871	-1.33948	0.304052	-4.40543	1.06e-05	0.000115887
comp56182_c0	203	216	389	197	301	327	241.101	155.504	444.522	198.376	313.02	275.303	262.233	280.376	271.305	0.0144513	0.566874	0.0254929	0.979662	0.991274
comp162782_c0	38	0	49	59	118	115	45.1323	0	55.9938	59.412	122.712	96.8192	92.9812	33.7087	63.3449	-1.1943	1.38439	-0.862688	0.388309	0.623753
comp149837_c0	1240	1404	837	1988	1864	2164	1472.74	1010.78	956.466	2001.88	1938.44	1821.89	1920.74	1146.66	1533.7	-0.763	0.297174	-2.56752	0.0102429	0.0434382
comp147068_c0	6144	5418	5812	3531	3546	4769	7297.18	3900.56	6641.55	3555.66	3687.61	4015.05	3752.77	5946.43	4849.6	0.612915	0.34646	1.76908	0.0768813	0.207764
comp138635_c2	1350	1567	2885	4459	2774	3230	1603.38	1128.12	3296.78	4490.14	2884.78	2719.36	3364.76	2009.43	2687.09	-0.824718	0.508582	-1.6216	0.104888	0.260842
comp153255_c3	26	10	1	15	24	69	30.88	7.19925	1.14273	15.1047	24.9584	58.0915	32.7182	13.074	22.8961	-1.17578	1.28334	-0.916185	0.35957	0.595765
comp100315_c0	31	29	119	9191	36802	29477	36.8184	20.8778	135.985	9255.18	38271.7	24816.9	24114.6	64.5604	12089.6	-8.17417	0.711359	-11.4909	1.47e-30	2.98e-28
comp149241_c0	1741	5537	3166	2551	2276	2905	2067.77	3986.23	3617.89	2568.81	2366.89	2445.74	2460.48	3223.96	2842.22	0.338064	0.378582	0.892975	0.371871	0.607983
comp154865_c0	338	931	335	896	724	1160	401.44	670.251	382.815	902.257	752.913	976.611	877.26	484.835	681.048	-0.876214	0.437546	-2.00256	0.0452241	0.138956
comp141565_c0	51	18	63	5196	2576	3774	60.5723	12.9587	71.992	5232.28	2678.87	3177.35	3696.17	48.5077	1872.34	-6.23826	0.553766	-11.2652	1.95e-29	3.63e-27
comp150528_c1	7	15	47	25	7	17	8.31384	10.7989	53.7083	25.1746	7.27955	14.3124	15.5888	24.2737	19.9313	0.412457	1.09913	0.375258	0.707468	0.857934
comp145505_c0	182	951	415	414	309	441	216.16	684.649	474.233	416.891	321.34	371.281	369.837	458.347	414.092	0.198602	0.580222	0.342286	0.732136	0.871694
comp152599_c0	1091	834	803	678	1202	1325	1295.77	600.418	917.613	682.735	1250	1115.53	1016.09	937.934	977.011	-0.134817	0.534243	-0.252351	0.80077	0.908283
comp149128_c0	6027	18938	13125	13754	17877	20093	7158.22	13633.9	14998.3	13850	18590.9	16916.4	16452.5	11930.2	14191.3	-0.514828	0.309975	-1.66087	0.0967395	0.245808
comp152693_c0	4746	3910	8771	3447	5290	4965	5636.79	2814.91	10022.9	3471.07	5501.26	4180.06	4384.13	6158.19	5271.16	0.364776	0.552664	0.660033	0.509233	0.725715
comp157578_c0	143	250	103	229	0	168	169.84	179.981	117.701	230.599	0	141.44	124.013	155.841	139.927	0.36962	1.36201	0.271378	0.7861	0.900055
comp67889_c0	92	395	0	121	120	162	109.268	284.371	0	121.845	124.792	136.389	127.675	131.213	129.444	-0.13189	1.35596	-0.0972664	0.922515	0.969208
comp153746_c5	13	77	20	65	17	46	15.44	55.4343	22.8546	65.4539	17.6789	38.7277	40.6202	31.243	35.9316	-0.354693	1.02613	-0.345662	0.729597	0.870478
comp135886_c0	54	7	55	528	621	631	64.1354	5.03948	62.8502	531.687	645.8	531.243	569.577	44.0083	306.792	-3.5829	0.882406	-4.06038	4.9e-05	0.00045415
comp130958_c1	767	1505	789	1380	1517	1967	910.96	1083.49	901.615	1389.64	1577.58	1656.03	1541.08	965.354	1253.22	-0.671201	0.272905	-2.45947	0.0139144	0.0553195
comp107871_c0	537	0	164	5308	4956	7725	637.79	0	187.408	5345.07	5153.92	6503.73	5667.57	275.066	2971.32	-3.65951	1.29804	-2.81926	0.00481346	0.0234369
comp140071_c0	60	60	137	75	39	26	71.2615	43.1955	156.554	75.5237	40.5575	21.8896	45.9903	90.337	68.1637	0.848126	0.892657	0.950114	0.342055	0.578547
comp154069_c0	1505	80	545	582	942	866	1787.48	57.594	622.788	586.064	979.619	729.091	764.925	822.619	793.772	-0.218115	0.961127	-0.226936	0.820473	0.918547
comp152875_c0	2001	293	880	3737	2335	3830	2376.57	210.938	1005.6	3763.1	2428.25	3224.5	3138.62	1197.7	2168.16	-1.69321	0.639873	-2.64617	0.00814079	0.0360902
comp149532_c0	804	1234	974	765	703	755	954.904	888.388	1113.02	770.342	731.074	635.639	712.352	985.437	848.895	0.461731	0.320335	1.4414	0.149471	0.335638
comp152283_c2	2489	90	0	0	1513	1537	2956.16	64.7933	0	0	1573.42	1294.01	955.811	1006.99	981.398	-0.00988818	1.63764	-0.00603808	0.995182	0.997736
comp153325_c2	138	261	0	92	9	42	163.901	187.901	0	92.6425	9.35942	35.3601	45.7873	117.267	81.5273	0.979544	1.42247	0.688623	0.49106	0.711465
comp119016_c0	0	0	0	16510	9934	15040	0	0	0	16625.3	10330.7	12662.3	13206.1	0	6603.05	-14.0945	0.992958	-14.1944	9.92e-46	6.58e-43
comp146706_c1	1269	3097	1498	2648	2466	3133	1507.18	2229.61	1711.81	2666.49	2564.48	2637.69	2622.89	1816.2	2219.54	-0.543713	0.299694	-1.81423	0.0696426	0.192426
comp155627_c1	194	734	197	438	324	421	230.412	528.425	225.118	441.059	336.939	354.443	377.48	327.985	352.733	-0.290383	0.536808	-0.540944	0.588546	0.783118
comp132799_c0	107	184	12	84	91	88	127.083	132.466	13.7128	84.5866	94.6341	74.0878	84.4362	91.0874	87.7618	-0.106773	0.875403	-0.12197	0.902923	0.959913
comp148649_c0	776	825	596	360	314	425	921.649	593.939	681.067	362.514	326.54	357.81	348.955	732.218	540.586	1.03654	0.334348	3.1002	0.00193392	0.0109579
comp142702_c0	21711	9096	15682	17055	10825	25078	25786	6548.44	17920.3	17174.1	11257.3	21113.3	16514.9	16751.6	16633.2	-0.122199	0.406808	-0.300384	0.763884	0.888835
comp139636_c0	245	563	604	487	433	466	290.984	405.318	690.209	490.401	450.292	392.328	444.34	462.171	453.256	-0.0166732	0.504496	-0.0330493	0.973635	0.989036
comp153138_c0	3246	4518	2314	5453	3835	6403	3855.25	3252.62	2644.28	5491.08	3988.15	5390.73	4956.65	3250.72	4103.68	-0.604464	0.310963	-1.94385	0.0519138	0.154307
comp152024_c0	39	9	6	0	63	65	46.32	6.47933	6.85638	0	65.5159	54.7239	40.0799	19.8852	29.9826	-0.716973	1.51433	-0.473458	0.635886	0.814101
comp164422_c0	181	231	111	62	138	112	214.972	166.303	126.843	62.433	143.511	94.2935	100.079	169.373	134.726	0.758035	0.622171	1.21837	0.223083	0.440023
comp147663_c0	0	673	213	80	4	0	0	484.51	243.402	80.5587	4.15974	0	28.2395	242.637	135.438	1.83527	1.60162	1.14588	0.251843	0.475761
comp145698_c0	13	47	73	12	19	6	15.44	33.8365	83.4193	12.0838	19.7588	5.05144	12.298	44.2319	28.265	1.51863	1.08284	1.40245	0.16078	0.352853
comp142084_c1	3084	5313	1790	846	704	915	3662.84	3824.96	2045.49	851.908	732.114	770.344	784.789	3177.76	1981.28	1.94761	0.362917	5.36654	8.03e-08	1.37e-06
comp159104_c0	311	304	28	510	405	648	369.372	218.857	31.9965	513.561	421.174	545.555	493.43	206.742	350.086	-1.39909	0.818669	-1.70898	0.0874539	0.228515
comp155876_c1	6	13	7	6	11	13	7.12615	9.35903	7.99911	6.0419	11.4393	10.9448	9.47532	8.16143	8.81838	-0.171239	1.10703	-0.154683	0.877071	0.947312
comp153856_c2	5746	4351	6330	2574	2309	3471	6824.48	3132.4	7233.49	2591.97	2401.21	2922.26	2638.48	5730.12	4184.3	1.0272	0.371945	2.7617	0.00575017	0.0271556
comp156330_c0	1731	3090	2875	2688	1582	2005	2055.89	2224.57	3285.35	2706.77	1645.18	1688.02	2013.32	2521.94	2267.63	0.328124	0.419352	0.782456	0.433947	0.664959
comp149115_c1	741	1110	419	774	231	535	880.08	799.117	478.804	779.405	240.225	450.42	490.017	719.334	604.675	0.617904	0.530447	1.16488	0.244069	0.466386
comp146080_c1	356	93	114	85	263	289	422.818	66.9531	130.271	85.5936	273.503	243.311	200.802	206.681	203.742	-0.136917	0.912859	-0.149987	0.880775	0.949157
comp55983_c0	26	285	0	236	369	132	30.88	205.179	0	237.648	383.736	111.132	244.172	78.6863	161.429	-1.71042	1.19302	-1.43369	0.151659	0.338928
comp148737_c0	888	983	499	1248	737	1471	1054.67	707.687	570.223	1256.72	766.432	1238.44	1087.2	777.527	932.362	-0.48515	0.395238	-1.22749	0.219639	0.43587
comp148043_c1	199	289	371	274	162	277	236.351	208.058	423.953	275.913	168.47	233.208	225.864	289.454	257.659	0.314041	0.469868	0.66836	0.503904	0.721512
comp154730_c0	1021	1804	1566	1009	925	1498	1212.63	1298.75	1789.52	1016.05	961.94	1261.18	1079.72	1433.63	1256.68	0.39594	0.26154	1.51388	0.130056	0.303534
comp53461_c0	350	281	570	51	48	72	415.692	202.299	651.356	51.3561	49.9169	60.6173	53.9634	423.116	238.54	2.77439	0.535601	5.17996	2.22e-07	3.5e-06
comp137403_c0	313	458	371	423	444	532	371.748	329.726	423.953	425.954	461.731	447.894	445.193	375.142	410.168	-0.250696	0.339824	-0.737722	0.460684	0.687489
comp132902_c1	3655	102	185	1080	2114	1799	4341.01	73.4324	211.405	1087.54	2198.42	1514.59	1600.18	1541.95	1571.07	-0.723835	1.03795	-0.69737	0.485572	0.70764
comp145108_c0	618	2	119	0	1	12	733.994	1.43985	135.985	0	1.03994	10.1029	3.71427	290.473	147.094	4.46043	1.37472	3.24461	0.00117614	0.00722885
comp159737_c0	283	580	178	209	106	0	336.117	417.557	203.406	210.459	110.233	0	106.898	319.027	212.962	1.43664	1.2795	1.12282	0.261516	0.487426
comp169314_c0	5	7	4	30	60	39	5.93846	5.03948	4.57092	30.2095	62.3961	32.8343	41.8133	5.18295	23.4981	-2.70758	0.934273	-2.89807	0.00375472	0.0191099
comp132112_c0	1742	2935	2789	2191	3074	3394	2068.96	2112.98	3187.08	2206.3	3196.76	2857.43	2753.5	2456.34	2604.92	-0.174698	0.319062	-0.547536	0.584011	0.780204
comp136285_c1	401	1044	498	694	727	827	476.264	751.602	569.08	698.846	756.033	696.257	717.045	598.982	658.014	-0.278763	0.325608	-0.85613	0.391926	0.626843
comp150812_c0	507	749	531	560	852	843	602.16	539.224	606.79	563.911	886.025	709.727	719.887	582.725	651.306	-0.281494	0.366631	-0.767787	0.442614	0.6727
comp141427_c1	14899	31920	13912	18701	13964	19219	17695.4	22980	15897.7	18831.6	14521.7	16180.6	16511.3	18857.7	17684.5	0.180267	0.316821	0.568987	0.569365	0.769976
comp155442_c1	117	1023	350	316	437	410	138.96	736.484	399.956	318.207	454.452	345.182	372.613	425.133	398.873	-0.0184402	0.567778	-0.0324779	0.974091	0.989286
comp146703_c2	29	60	41	35	57	74	34.4431	43.1955	46.852	35.2444	59.2763	62.3011	52.2739	41.4968	46.8854	-0.298268	0.67008	-0.445124	0.65623	0.826701
comp161795_c0	289	883	531	460	804	827	343.243	635.694	606.79	463.212	836.108	696.257	665.192	528.576	596.884	-0.337938	0.297909	-1.13436	0.256642	0.481506
comp155200_c2	483	222	419	579	599	880	573.655	159.823	478.804	583.043	622.921	740.878	648.947	404.094	526.521	-0.796634	0.556047	-1.43268	0.151951	0.339363
comp100410_c0	0	0	0	58	395	160	0	0	0	58.405	410.774	134.705	201.295	0	100.647	-8.2133	1.26895	-6.47251	9.64e-11	2.67e-09
comp152021_c0	1825	2390	2289	1493	1522	1968	2167.54	1720.62	2615.71	1503.43	1582.78	1656.87	1581.03	2167.96	1874.49	0.433624	0.291325	1.48846	0.13663	0.314514
comp147165_c2	109	117	57	111	180	236	129.458	84.2313	65.1356	111.775	187.188	198.69	165.884	92.9418	129.413	-0.816084	0.652584	-1.25054	0.211102	0.424773
comp162912_c0	304	309	472	312	476	404	361.058	222.457	539.369	314.179	495.009	340.13	383.106	374.295	378.7	-0.0742192	0.560794	-0.132347	0.89471	0.956402
comp134086_c0	4	0	3	81	117	79	4.75077	0	3.42819	81.5656	121.672	66.5106	89.9162	2.72632	46.3213	-4.28845	1.19864	-3.57775	0.00034657	0.00253981
comp116711_c0	0	0	0	96	41	47	0	0	0	96.6704	42.6373	39.5696	59.6258	0	29.8129	-6.34143	1.42182	-4.46009	8.19e-06	9.23e-05
comp155008_c0	588	1417	1146	2170	2141	2577	698.363	1020.13	1309.57	2185.15	2226.5	2169.59	2193.75	1009.36	1601.55	-1.14799	0.352856	-3.25343	0.00114021	0.00705368
comp53984_c0	14	66	23	40	96	59	16.6277	47.5151	26.2828	40.2793	99.8338	49.6725	63.2619	30.1419	46.7019	-1.02745	0.67777	-1.51593	0.129537	0.302743
comp57384_c0	14	33	21	28	38	33	16.6277	23.7575	23.9973	28.1955	39.5175	27.7829	31.832	21.4609	26.6464	-0.530136	0.813598	-0.651595	0.514663	0.730365
comp167470_c0	277	313	183	222	516	389	328.991	225.337	209.12	223.55	536.607	327.502	362.553	254.482	308.518	-0.450669	0.567144	-0.79463	0.426829	0.658441
comp168280_c0	470	361	380	46	11	71	558.215	259.893	434.238	46.3212	11.4393	59.7753	39.1786	417.449	228.314	3.44293	0.571517	6.0242	1.7e-09	3.88e-08
comp148603_c0	204	411	182	359	393	451	242.289	295.889	207.977	361.507	408.695	379.7	383.3	248.718	316.009	-0.627239	0.364623	-1.72024	0.0853893	0.224594
comp160080_c0	1169	487	333	550	336	434	1388.41	350.604	380.529	553.841	349.418	365.387	422.882	706.515	564.699	0.486767	0.480699	1.01262	0.31124	0.545147
comp145808_c2	222	0	0	0	86	97	263.668	0	0	0	89.4344	81.6649	57.0331	87.8892	72.4612	0.226524	1.64954	0.137326	0.890773	0.954353
comp152445_c5	102	614	690	290	490	433	121.145	442.034	788.484	292.025	509.568	364.545	388.713	450.554	419.634	-0.0239209	0.624271	-0.0383182	0.969434	0.987938
comp204816_c0	10	33	4	40	45	40	11.8769	23.7575	4.57092	40.2793	46.7971	33.6763	40.2509	13.4018	26.8263	-1.54894	0.945936	-1.63747	0.101533	0.254457
comp143369_c2	8	57	0	61	121	96	9.50153	41.0358	0	61.426	125.832	80.823	89.3604	16.8458	53.1031	-2.21728	1.23288	-1.79846	0.0721047	0.19765
comp150056_c4	132	1046	184	505	245	505	156.775	753.042	210.262	508.527	254.784	425.163	396.158	373.36	384.759	-0.299777	0.762022	-0.393397	0.694026	0.849454
comp144239_c0	215	132	42	122	319	278	255.354	95.0302	47.9947	122.852	331.739	234.05	229.547	132.793	181.17	-0.885855	0.831824	-1.06495	0.286896	0.51788
comp47061_c0	93	22	56	5	0	47	110.455	15.8384	63.9929	5.03492	0	39.5696	14.8682	63.4289	39.1485	1.98684	1.20785	1.64494	0.0999814	0.251538
comp202416_c0	170	333	92	110	90	142	201.908	239.735	105.131	110.768	93.5942	119.551	107.971	182.258	145.115	0.676826	0.596832	1.13403	0.256781	0.481691
comp152525_c1	2581	4585	2877	2922	2865	3413	3065.43	3300.86	3287.64	2942.4	2979.41	2873.43	2931.75	3217.98	3074.86	0.133143	0.228783	0.581963	0.560592	0.764017
comp154405_c0	2119	3103	2465	1932	1797	2358	2516.72	2233.93	2816.83	1945.49	1868.76	1985.22	1933.16	2522.49	2227.82	0.37606	0.24471	1.53676	0.124353	0.294205
comp114247_c0	1527	1363	999	439	512	651	1813.61	981.258	1141.59	442.066	532.447	548.081	507.531	1312.15	909.841	1.30512	0.421195	3.09861	0.00194432	0.0110077
comp138926_c2	317	552	274	278	327	438	376.498	397.399	313.108	279.941	340.059	368.755	329.585	362.335	345.96	0.136737	0.386258	0.354004	0.723336	0.866941
comp82554_c0	316	430	436	112	146	139	375.311	309.568	498.231	112.782	151.831	117.025	127.213	394.37	260.791	1.58587	0.469864	3.37517	0.000737694	0.00486695
comp163027_c0	211	352	156	91	115	98	250.603	253.414	178.266	91.6355	119.593	82.5068	97.9116	227.428	162.67	1.19302	0.4407	2.70711	0.00678711	0.0311163
comp115621_c0	25	46	26	17	27	31	29.6923	33.1166	29.711	17.1187	28.0783	26.0991	23.7654	30.84	27.3027	0.367474	0.808189	0.454689	0.649333	0.822667
comp152667_c1	2194	3211	1900	2067	1519	2491	2605.8	2311.68	2171.19	2081.43	1579.66	2097.19	1919.43	2362.89	2141.16	0.305158	0.279186	1.09303	0.274381	0.50299
comp151425_c1	632	1167	721	562	503	605	750.621	840.153	823.909	565.925	523.087	509.353	532.788	804.894	668.841	0.59037	0.297049	1.98745	0.0468728	0.14286
comp150401_c4	2	12	0	8	13	12	2.37538	8.63911	0	8.05587	13.5192	10.1029	10.5593	3.6715	7.1154	-1.18857	1.47605	-0.80524	0.420681	0.652706
comp141577_c2	91	138	38	494	403	268	108.08	99.3497	43.4238	497.45	419.094	225.631	380.725	83.6178	232.171	-2.17586	0.398081	-5.46586	4.61e-08	8.22e-07
comp133575_c0	8	39	9	10	38	24	9.50153	28.0771	10.2846	10.0698	39.5175	20.2058	23.2644	15.9544	19.6094	-0.48564	0.913904	-0.53139	0.595148	0.787226
comp153969_c1	131	206	102	222	130	300	155.588	148.305	116.559	223.55	135.192	252.572	203.771	140.15	171.961	-0.495004	0.532872	-0.928937	0.352922	0.589499
comp151715_c2	799	2175	769	1334	1399	1508	948.966	1565.84	878.76	1343.32	1454.87	1269.59	1355.93	1131.19	1243.56	-0.302295	0.326821	-0.924956	0.354989	0.591435
comp146583_c1	988	1157	868	1136	1220	1275	1173.44	832.954	991.89	1143.93	1268.72	1073.43	1162.03	999.428	1080.73	-0.224918	0.323656	-0.69493	0.487099	0.708563
comp136865_c0	310	1059	147	247	227	222	368.184	762.401	167.981	248.725	236.065	186.903	223.898	432.856	328.377	0.729253	0.565913	1.28863	0.197527	0.40646
comp143965_c0	26	3	0	1	11	35	30.88	2.15978	0	1.00698	11.4393	29.4667	13.971	11.0133	12.4921	-0.296643	1.57956	-0.1878	0.851033	0.93456
comp144258_c0	27	64	19	33	30	45	32.0677	46.0752	21.7119	33.2304	31.1981	37.8858	34.1048	33.2849	33.6948	-0.0656825	0.80941	-0.0811486	0.935324	0.97347
comp131676_c0	265	0	133	0	2870	2302	314.738	0	151.983	0	2984.61	1938.07	1640.89	155.574	898.234	-1.33901	1.63763	-0.817652	0.413556	0.646251
comp169231_c0	132	144	86	97	192	228	156.775	103.669	98.2748	97.6774	199.668	191.955	163.1	119.573	141.337	-0.412429	0.641981	-0.642432	0.520593	0.734911
comp151277_c4	87	321	170	236	82	199	103.329	231.096	194.264	237.648	85.2747	167.539	163.487	176.23	169.859	0.132027	0.72247	0.182744	0.854999	0.936422
comp134006_c0	581	1755	1128	1742	1188	1653	690.049	1263.47	1289	1754.16	1235.44	1391.67	1460.43	1080.84	1270.63	-0.453643	0.453988	-0.999241	0.317678	0.552177
comp122502_c0	6074	3576	2349	3875	5134	6190	7214.04	2574.45	2684.27	3902.06	5339.03	5211.4	4817.5	4157.59	4487.54	-0.350766	0.535305	-0.655265	0.512297	0.728441
comp121237_c0	7	103	2	39	22	25	8.31384	74.1523	2.28546	39.2723	22.8786	21.0477	27.7329	28.2505	27.9917	-0.339382	1.17616	-0.288551	0.772925	0.893291
comp144164_c0	6719	4433	4597	4031	3284	5039	7980.1	3191.43	5253.13	4059.15	3415.15	4242.37	3905.55	5474.89	4690.22	0.397858	0.364637	1.09111	0.275226	0.503848
comp161184_c0	127	215	0	230	132	276	150.837	154.784	0	231.606	137.271	232.366	200.415	101.874	151.144	-0.863204	1.34223	-0.643113	0.520151	0.734636
comp147391_c0	18031	18949	16815	7593	5572	8461	21415.3	13641.9	19215	7646.02	5794.52	7123.37	6854.64	18090.7	12472.7	1.37821	0.22854	6.03052	1.63e-09	3.74e-08
comp140480_c0	26	135	37	173	92	151	30.88	97.1899	42.281	174.208	95.674	127.128	132.337	56.7837	94.5602	-1.22686	0.774672	-1.58371	0.11326	0.275428
comp138684_c0	1475	1390	997	2479	2619	3934	1751.85	1000.7	1139.3	2496.31	2723.59	3312.06	2843.99	1297.28	2070.63	-1.14787	0.383452	-2.99352	0.00275775	0.0147554
comp140789_c2	14	9	0	174	91	33	16.6277	6.47933	0	175.215	94.6341	27.7829	99.2107	7.70234	53.4565	-3.51018	0.933968	-3.75835	0.000171034	0.00136397
comp131322_c0	1	7	12	2	18	21	1.18769	5.03948	13.7128	2.01397	18.7188	17.68	12.8043	6.64665	9.72546	-0.840747	1.16275	-0.723069	0.469638	0.694474
comp141401_c1	96	1	35	8	12	31	114.018	0.719925	39.9956	8.05587	12.4792	26.0991	15.5447	51.578	33.5613	1.19008	1.30316	0.913231	0.361121	0.597042
comp83742_c0	67	63	44	164	162	162	79.5753	45.3553	50.2802	165.145	168.47	136.389	156.668	58.4036	107.536	-1.41355	0.548687	-2.57624	0.00998824	0.0425429
comp184149_c0	124	0	40	127	157	118	147.274	0	45.7092	127.887	163.27	99.3449	130.167	64.3277	97.2474	-0.932683	1.37647	-0.677588	0.498033	0.716783
comp151121_c0	4309	4944	3746	2622	2056	3276	5117.76	3559.31	4280.67	2640.31	2138.11	2758.09	2512.17	4319.25	3415.71	0.770594	0.246989	3.11995	0.00180884	0.0103507
comp144034_c0	217	77	135	527	595	709	257.729	55.4343	154.269	530.68	618.761	596.912	582.118	155.811	368.964	-1.98813	0.642653	-3.09363	0.00197726	0.0111636
comp135093_c0	81	6	46	99	159	142	96.203	4.31955	52.5656	99.6913	165.35	119.551	128.197	51.0294	89.6133	-1.34063	1.05892	-1.26604	0.2055	0.417494
comp99561_c0	406	855	359	1423	1942	2196	482.203	615.536	410.24	1432.94	2019.55	1848.83	1767.11	502.66	1134.88	-1.80109	0.315978	-5.70003	1.2e-08	2.4e-07
comp153015_c3	1	49	2	67	114	90	1.18769	35.2763	2.28546	67.4679	118.553	75.7716	87.264	12.9165	50.0903	-2.65288	1.19703	-2.21621	0.0266768	0.0924514
comp144876_c0	242	1770	681	649	283	283	287.421	1274.27	778.2	653.532	294.302	238.259	395.364	779.963	587.664	0.902756	0.759536	1.18856	0.234612	0.45509
comp154285_c7	260	1429	548	1059	1186	1462	308.8	1028.77	626.216	1066.4	1233.36	1230.87	1176.88	654.597	915.736	-0.960399	0.465536	-2.063	0.039113	0.124305
comp141382_c0	174	248	191	573	771	875	206.658	178.542	218.262	577.001	801.79	736.668	705.153	201.154	453.153	-1.7797	0.370553	-4.80282	1.56e-06	2.06e-05
comp144694_c0	999	1677	1365	1387	1468	1542	1186.5	1207.32	1559.83	1396.69	1526.62	1298.22	1407.18	1317.88	1362.53	-0.101881	0.312256	-0.326275	0.744216	0.877858
comp158087_c0	183	205	53	273	377	317	217.348	147.585	60.5647	274.906	392.056	266.884	311.282	141.832	226.557	-1.21166	0.586625	-2.06548	0.0388772	0.123713
comp54544_c0	309	0	0	0	21	15	366.997	0	0	0	21.8386	12.6286	11.4891	122.332	66.9107	1.54543	1.64669	0.938508	0.347983	0.584526
comp154484_c2	1127	1563	1908	1336	1166	1746	1338.53	1125.24	2180.33	1345.33	1212.56	1469.97	1342.62	1548.03	1445.33	0.153132	0.324312	0.472174	0.636803	0.814361
comp134652_c0	137	187	291	142	169	155	162.714	134.626	332.535	142.992	175.749	130.495	149.745	209.958	179.852	0.387964	0.601319	0.645189	0.518805	0.733442
comp132064_c0	1280	2681	1054	1503	1651	2388	1520.25	1930.12	1204.44	1513.5	1716.93	2010.47	1746.97	1551.6	1649.28	-0.182701	0.360162	-0.507275	0.611962	0.798208
comp200883_c0	40	73	91	62	60	74	47.5077	52.5546	103.988	62.433	62.3961	62.3011	62.3767	68.0169	65.1968	0.0535831	0.666902	0.0803463	0.935962	0.973787
comp99489_c0	753	0	120	0	245	202	894.332	0	137.128	0	254.784	170.065	141.616	343.82	242.718	0.664231	1.61584	0.411075	0.681018	0.841942
comp159248_c0	252	223	220	120	0	0	299.298	160.543	251.401	120.838	0	0	40.2793	237.081	138.68	2.18957	1.42654	1.53488	0.124814	0.294928
comp127316_c0	989	2203	862	19	0	16	1174.63	1586	985.034	19.1327	0	13.4705	10.8677	1248.55	629.71	6.19279	1.01371	6.10905	1e-09	2.38e-08
comp138226_c0	2	17	12	143	120	179	2.37538	12.2387	13.7128	143.999	124.792	150.701	139.831	9.4423	74.6365	-3.69661	0.843512	-4.38241	1.17e-05	0.000127802
comp150394_c0	3304	4972	3537	2691	2211	3361	3924.13	3579.47	4041.84	2709.79	2299.3	2829.65	2612.91	3848.48	3230.7	0.559513	0.228171	2.45216	0.0142	0.0562323
comp155405_c1	2049	4194	3044	3086	3300	4498	2433.58	3019.37	3478.47	3107.55	3431.79	3786.89	3442.08	2977.14	3209.61	-0.218272	0.237157	-0.920371	0.357379	0.593757
comp187397_c0	37	0	102	0	51	67	43.9446	0	116.559	0	53.0367	56.4077	36.4815	53.501	44.9913	0.306305	1.61678	0.189454	0.849737	0.933742
comp141573_c1	8	21	5	87	10	39	9.50153	15.1184	5.71365	87.6075	10.3994	32.8343	43.6137	10.1112	26.8625	-1.68813	1.09477	-1.542	0.123073	0.292042
comp147294_c0	213	318	369	172	147	260	252.978	228.936	421.668	173.201	152.87	218.896	181.656	301.194	241.425	0.686088	0.392787	1.74672	0.0806862	0.215447
comp147754_c0	1949	1713	1901	2142	1522	2421	2314.81	1233.23	2172.33	2156.96	1582.78	2038.26	1926	1906.79	1916.39	-0.0520918	0.285549	-0.182427	0.855248	0.936512
comp101744_c0	11	11	6	22	18	22	13.0646	7.91918	6.85638	22.1536	18.7188	18.5219	19.7981	9.28006	14.5391	-1.01037	0.981916	-1.02898	0.303488	0.537131
comp212997_c0	215	169	191	81	60	108	255.354	121.667	218.262	81.5656	62.3961	90.9259	78.2959	198.428	138.362	1.27011	0.489944	2.59236	0.00953194	0.0409765
comp148779_c0	1545	2386	1766	2140	2470	3547	1834.98	1717.74	2018.06	2154.94	2568.64	2986.24	2569.94	1856.93	2213.44	-0.457068	0.263019	-1.73778	0.0822504	0.218545
comp121984_c1	0	139	1	924	733	602	0	100.07	1.14273	930.453	762.273	506.828	733.184	33.7375	383.461	-3.82365	1.3141	-2.90971	0.00361769	0.0185557
comp162743_c0	129	335	0	437	108	158	153.212	241.175	0	440.052	112.313	133.021	228.462	131.462	179.962	-0.710115	1.3091	-0.542444	0.587513	0.782393
comp135832_c4	1372	784	810	831	394	1218	1629.51	564.422	925.612	836.803	409.734	1025.44	757.326	1039.85	898.588	0.421356	0.400854	1.05115	0.293192	0.525254
comp105051_c0	0	0	0	19	26	17	0	0	0	19.1327	27.0383	14.3124	20.1611	0	10.0806	-4.47667	1.57062	-2.85026	0.00436834	0.0216778
comp126591_c0	3	32	6	39	32	24	3.56308	23.0376	6.85638	39.2723	33.2779	20.2058	30.9187	11.1524	21.0355	-1.41723	1.05194	-1.34725	0.177899	0.378305
comp146907_c0	1878	3137	1560	1014	1115	1533	2230.49	2258.41	1782.66	1021.08	1159.53	1290.64	1157.08	2090.52	1623.8	0.844186	0.314741	2.68217	0.00731474	0.0331169
comp139505_c0	2779	5875	4257	2506	2759	3313	3300.6	4229.56	4864.6	2523.5	2869.18	2789.24	2727.31	4131.59	3429.45	0.580428	0.259256	2.23882	0.0251673	0.0882902
comp142546_c1	669	2178	737	840	869	845	794.566	1568	842.193	845.866	903.704	711.411	820.327	1068.25	944.289	0.317832	0.363792	0.873664	0.382301	0.617827
comp144372_c1	31	3	8	132	119	143	36.8184	2.15978	9.14185	132.922	123.752	120.393	125.689	16.04	70.8645	-2.98525	0.968288	-3.08301	0.00204916	0.011523
comp145905_c0	1097	923	1401	540	694	802	1302.9	664.491	1600.97	543.771	721.715	675.209	646.898	1189.45	918.175	0.796878	0.474232	1.68035	0.0928884	0.238696
comp136547_c1	2	28	4	32	14	17	2.37538	20.1579	4.57092	32.2235	14.5591	14.3124	20.365	9.03474	14.6999	-1.08578	1.20441	-0.901505	0.36732	0.603263
comp24723_c0	11	16	28	25	72	53	13.0646	11.5188	31.9965	25.1746	74.8753	44.621	48.2237	18.86	33.5418	-1.24595	0.906837	-1.37395	0.169456	0.365821
comp154928_c0	1617	1910	1550	2116	1510	2161	1920.5	1375.06	1771.23	2130.78	1570.3	1819.36	1840.15	1688.93	1764.54	-0.125897	0.242385	-0.51941	0.603475	0.792706
comp132880_c0	1164	2659	1108	1423	1013	1458	1382.47	1914.28	1266.15	1432.94	1053.45	1227.5	1237.96	1520.97	1379.47	0.28088	0.370089	0.758954	0.44788	0.67724
comp143781_c0	119	149	67	1286	1288	1983	141.335	107.269	76.563	1294.98	1339.44	1669.5	1434.64	108.389	771.514	-3.6836	0.43427	-8.48228	2.21e-17	1.37e-15
comp137656_c1	6635	16	1772	160	839	1615	7880.33	11.5188	2024.92	161.117	872.506	1359.68	797.767	3305.59	2051.68	1.40851	1.27168	1.1076	0.268036	0.495232
comp159502_c0	21	156	83	65	197	102	24.9415	112.308	94.8466	65.4539	204.867	85.8744	118.732	77.3655	98.0487	-0.63245	0.645584	-0.979655	0.327256	0.562787
comp144022_c1	389	798	224	203	352	295	462.012	574.501	255.972	204.418	366.057	248.362	272.946	430.828	351.887	0.617237	0.451762	1.36629	0.171848	0.369484
comp147184_c0	2325	3063	2338	2793	2219	3087	2761.38	2205.13	2671.7	2812.5	2307.62	2598.96	2573.03	2546.07	2559.55	-0.0172303	0.230292	-0.0748193	0.940358	0.975771
comp119171_c0	631	1246	1057	1450	2975	2937	749.434	897.027	1207.87	1460.13	3093.81	2472.68	2342.2	951.442	1646.82	-1.2489	0.351421	-3.55386	0.00037962	0.00274936
comp157622_c0	0	60	0	14	104	56	0	43.1955	0	14.0978	108.153	47.1468	56.4659	14.3985	35.4322	-1.74676	1.41608	-1.23352	0.217381	0.432977
comp146245_c0	1383	1674	1194	970	1279	1622	1642.58	1205.16	1364.42	976.774	1330.08	1365.57	1224.14	1404.05	1314.1	0.197555	0.363899	0.542886	0.587209	0.782237
comp136588_c0	2328	5033	2670	3664	2945	3461	2764.95	3623.38	3051.09	3689.59	3062.61	2913.84	3222.01	3146.47	3184.24	-0.0348309	0.301872	-0.115383	0.908142	0.962407
comp68724_c0	467	874	360	594	413	677	554.652	629.215	411.383	598.148	429.493	569.971	532.537	531.75	532.144	-0.00886063	0.411306	-0.0215427	0.982813	0.992664
comp136610_c0	208	388	393	300	388	381	247.04	279.331	449.093	302.095	403.495	320.766	342.119	325.155	333.637	-0.105873	0.445345	-0.237732	0.812089	0.913928
comp81103_c1	15	0	1	0	87	145	17.8154	0	1.14273	0	90.4744	122.076	70.8503	6.31937	38.5848	-1.9251	1.62411	-1.18532	0.23589	0.456351
comp182048_c0	56	18	59	28	15	0	66.5107	12.9587	67.4211	28.1955	15.599	0	14.5982	48.9635	31.7808	1.34253	1.41595	0.948147	0.343055	0.579736
comp123220_c0	0	0	0	37	14	35	0	0	0	37.2584	14.5591	29.4667	27.0947	0	13.5474	-4.99329	1.53253	-3.25819	0.00112124	0.00695587
comp150722_c2	3	12	1	5	21	37	3.56308	8.63911	1.14273	5.03492	21.8386	31.1505	19.3414	4.4483	11.8948	-1.70922	1.25557	-1.36131	0.173417	0.371747
comp116918_c0	105	281	93	198	280	250	124.708	202.299	106.274	199.383	291.182	210.477	233.68	144.427	189.054	-0.710547	0.428676	-1.65754	0.0974105	0.24696
comp97063_c0	1308	1886	1534	427	377	468	1553.5	1357.78	1752.95	429.982	392.056	394.012	405.35	1554.74	980.046	1.91854	0.287809	6.66601	2.63e-11	7.85e-10
comp145375_c2	112	145	44	350	379	527	133.021	104.389	50.2802	352.444	394.135	443.685	396.755	95.8969	246.326	-2.05047	0.57597	-3.56002	0.000370827	0.00269288
comp153511_c0	11445	14228	16039	4385	3684	4975	13593.1	10243.1	18328.3	4415.62	3831.12	4188.48	4145.08	14054.8	9099.95	1.71078	0.302007	5.6647	1.47e-08	2.88e-07
comp129610_c0	142	369	102	205	175	132	168.652	265.653	116.559	206.432	181.989	111.132	166.517	183.621	175.069	0.111475	0.476527	0.233932	0.815038	0.915545
comp152781_c0	222	221	206	193	51	171	263.668	159.104	235.403	194.348	53.0367	143.966	130.45	219.391	174.921	0.845279	0.538828	1.56874	0.11671	0.281424
comp142487_c0	2048	3713	1697	2160	2171	2625	2432.39	2673.08	1939.21	2175.08	2257.7	2210	2214.26	2348.23	2281.25	0.0725594	0.271784	0.266974	0.789489	0.901947
comp163847_c0	168	198	5	87	22	40	199.532	142.545	5.71365	87.6075	22.8786	33.6763	48.0541	115.93	81.9922	0.978089	1.05726	0.925114	0.354906	0.591385
comp180455_c0	0	4	0	66	40	51	0	2.8797	0	66.4609	41.5974	42.9372	50.3318	0.959901	25.6459	-4.34643	1.36771	-3.17789	0.00148349	0.00878479
comp10367_c0	588	773	747	206	331	262	698.363	556.502	853.62	207.439	344.219	220.579	257.412	702.828	480.12	1.43489	0.467179	3.0714	0.00213059	0.011899
comp165602_c0	4	0	0	261	203	271	4.75077	0	0	262.823	211.107	228.157	234.029	1.58359	117.806	-6.43693	1.1299	-5.69693	1.22e-08	2.43e-07
comp142514_c1	166	21	84	174	105	66	197.157	15.1184	95.9894	175.215	109.193	55.5658	113.325	102.755	108.04	-0.299372	0.904096	-0.331128	0.740548	0.875836
comp134624_c0	937	2392	949	3188	3910	3801	1112.87	1722.06	1084.45	3210.26	4066.15	3200.09	3492.17	1306.46	2399.31	-1.43267	0.257509	-5.56356	2.64e-08	4.91e-07
comp168367_c0	724	643	271	499	378	647	859.889	462.912	309.68	502.485	393.096	544.713	480.098	544.16	512.129	0.085625	0.503271	0.170137	0.864902	0.941162
comp206135_c0	15	7	44	108	212	188	17.8154	5.03948	50.2802	108.754	220.466	158.278	162.5	24.3783	93.439	-2.66707	0.927147	-2.87664	0.00401933	0.0202284
comp62895_c0	246	269	193	202	370	329	292.172	193.66	220.547	203.411	384.776	276.987	288.391	235.46	261.925	-0.265254	0.531638	-0.498938	0.617823	0.80252
comp112417_c0	4	0	0	150	148	186	4.75077	0	0	151.047	153.91	156.595	153.851	1.58359	77.7172	-5.63411	1.23199	-4.57316	4.8e-06	5.68e-05
comp154612_c0	1	36	7	54	23	20	1.18769	25.9173	7.99911	54.3771	23.9185	16.8381	31.7112	11.7014	21.7063	-1.25689	1.24231	-1.01174	0.311663	0.545643
comp144438_c0	2371	4804	3406	4344	3446	4927	2816.02	3458.52	3892.14	4374.34	3583.62	4148.07	4035.34	3388.89	3712.12	-0.256336	0.295163	-0.868458	0.385143	0.620517
comp115617_c2	1796	5117	2736	3204	3302	3721	2133.09	3683.86	3126.51	3226.37	3433.87	3132.73	3264.32	2981.15	3122.74	-0.161214	0.313869	-0.513634	0.607508	0.795142
comp77000_c0	2	6521	0	3655	1112	842	2.37538	4694.63	0	3680.52	1156.41	708.885	1848.61	1565.67	1707.14	-0.477213	1.39705	-0.341585	0.732663	0.871833
comp155429_c0	17	131	27	134	98	108	20.1908	94.3102	30.8537	134.936	101.914	90.9259	109.258	48.4516	78.855	-1.26238	0.807324	-1.56366	0.117897	0.28343
comp149421_c0	1421	456	1424	0	0	0	1687.71	328.286	1627.25	0	0	0	0	1214.41	607.207	10.8747	1.11119	9.78652	1.29e-22	1.32e-20
comp152918_c1	79	449	267	101	52	94	93.8277	323.247	305.109	101.705	54.0766	79.1392	78.307	240.728	159.517	1.453	0.750658	1.93563	0.052913	0.156602
comp140982_c1	16	10	2	12	15	10	19.0031	7.19925	2.28546	12.0838	15.599	8.41906	12.034	9.49593	10.7649	-0.419914	1.16287	-0.361101	0.718024	0.863795
comp152133_c0	55	19	143	491	301	308	65.323	13.6786	163.41	494.429	313.02	259.307	355.585	80.804	218.195	-2.24642	0.845849	-2.65581	0.00791178	0.035275
comp143963_c1	964	32	483	1095	998	1785	1144.93	23.0376	551.939	1102.65	1037.86	1502.8	1214.43	573.304	893.869	-1.29735	0.949677	-1.3661	0.171908	0.36957
comp114400_c0	167	1048	320	680	568	694	198.345	754.482	365.674	684.749	590.683	584.283	619.905	439.5	529.703	-0.633827	0.578685	-1.09529	0.27339	0.501897
comp138372_c0	1650	2618	1690	1512	1756	1869	1959.69	1884.76	1931.21	1522.56	1826.13	1573.52	1640.74	1925.22	1782.98	0.233297	0.260011	0.897258	0.369581	0.605535
comp153794_c0	227	441	326	286	195	305	269.606	317.487	372.53	287.997	202.787	256.781	249.189	319.874	284.532	0.357548	0.419559	0.8522	0.394103	0.628752
comp149065_c0	27	15	1	20	6	25	32.0677	10.7989	1.14273	20.1397	6.23961	21.0477	15.809	14.6698	15.2394	-0.206564	1.27331	-0.162226	0.871128	0.944411
comp158638_c0	352	635	434	387	508	514	418.068	457.153	495.945	389.703	528.287	432.74	450.243	457.055	453.649	0.0285384	0.332916	0.0857226	0.931687	0.972249
comp141288_c1	83	57	67	223	201	286	98.5784	41.0358	76.563	224.557	209.027	240.785	224.79	72.059	148.424	-1.65965	0.554011	-2.99569	0.00273821	0.0146732
comp137350_c0	585	1256	489	727	551	828	694.8	904.226	558.795	732.077	573.004	697.098	667.393	719.274	693.333	0.0878851	0.39558	0.222168	0.824183	0.920723
comp140673_c0	0	0	0	30	135	79	0	0	0	30.2095	140.391	66.5106	79.0371	0	39.5186	-6.78001	1.38381	-4.89952	9.61e-07	1.33e-05
comp157615_c0	40	126	0	132	52	147	47.5077	90.7106	0	132.922	54.0766	123.76	103.586	46.0728	74.8295	-1.00189	1.36382	-0.734619	0.462572	0.688833
comp134527_c0	4612	9423	4473	5581	6558	8656	5477.63	6783.86	5111.43	5619.97	6819.9	7287.54	6575.8	5790.98	6183.39	-0.18371	0.276607	-0.664154	0.506592	0.723699
comp134390_c0	2501	2391	250	4332	2809	3357	2970.42	1721.34	285.683	4362.25	2921.18	2826.28	3369.9	1659.15	2514.53	-1.27077	0.658075	-1.93104	0.0534779	0.158008
comp154511_c0	1521	4654	2094	1843	1005	1755	1806.48	3350.53	2392.88	1855.87	1045.13	1477.55	1459.52	2516.63	1988.07	0.76063	0.477139	1.59415	0.110903	0.271235
comp139848_c6	15	27	0	41	18	23	17.8154	19.438	0	41.2863	18.7188	19.3638	26.4563	12.4178	19.4371	-0.934212	1.35358	-0.690178	0.490082	0.710701
comp208124_c0	14	136	28	0	0	0	16.6277	97.9099	31.9965	0	0	0	0	48.8447	24.4223	5.95707	1.45269	4.10071	4.12e-05	0.000389711
comp135838_c0	32	2	68	0	24	60	38.0061	1.43985	77.7057	0	24.9584	50.5144	25.1576	39.0506	32.1041	0.445063	1.49779	0.297146	0.766355	0.890218
comp150420_c2	885	2890	1593	1632	1641	1871	1051.11	2080.58	1820.37	1643.4	1706.53	1575.21	1641.71	1650.69	1646.2	-0.0414149	0.370581	-0.111757	0.911016	0.963671
comp140602_c5	3	7	1	12	13	16	3.56308	5.03948	1.14273	12.0838	13.5192	13.4705	13.0245	3.24843	8.13646	-1.69249	1.23369	-1.37189	0.170098	0.366892
comp146486_c0	8668	7124	7147	3541	3359	4446	10294.9	5128.75	8167.1	3565.73	3493.14	3743.12	3600.66	7863.59	5732.12	1.06293	0.346078	3.07136	0.00213084	0.011899
comp155341_c1	2875	10121	3660	8548	3789	6015	3414.61	7286.37	4182.39	8607.69	3940.31	5064.07	5870.69	4961.12	5415.91	-0.235421	0.538984	-0.436786	0.662267	0.830861
comp120110_c0	134	183	307	0	214	162	159.151	131.746	350.818	0	222.546	136.389	119.645	213.905	166.775	0.771392	1.32495	0.582205	0.560429	0.763913
comp88808_c0	694	0	852	0	294	405	824.258	0	973.607	0	305.741	340.972	215.571	599.288	407.43	0.62667	1.63762	0.382671	0.701964	0.854559
comp145148_c6	135	465	147	396	204	421	160.338	334.765	167.981	398.765	212.147	354.443	321.785	221.028	271.407	-0.558144	0.620845	-0.899007	0.368649	0.604732
comp145323_c1	315	669	604	691	609	622	374.123	481.63	690.209	695.825	633.321	523.666	617.604	515.321	566.462	-0.287399	0.450091	-0.638535	0.523125	0.73715
comp154715_c0	2501	3569	2328	2076	1349	2298	2970.42	2569.41	2660.28	2090.5	1402.87	1934.7	1809.36	2733.37	2271.36	0.607717	0.271009	2.24242	0.024934	0.0876682
comp11361_c0	312	273	172	164	343	180	370.56	196.54	196.55	165.145	356.698	151.543	224.462	254.55	239.506	0.211312	0.614811	0.343703	0.73107	0.871226
comp137750_c0	280	534	317	618	755	1078	332.554	384.44	362.246	622.316	785.151	907.575	771.681	359.747	565.714	-1.07729	0.320045	-3.36605	0.000762515	0.00499756
comp132965_c1	201	454	0	233	317	348	238.726	326.846	0	234.627	329.659	292.983	285.757	188.524	237.14	-0.591775	1.33615	-0.442897	0.65784	0.82788
comp142796_c0	1657	257	726	621	531	729	1968.01	185.021	829.622	625.337	552.206	613.75	597.097	994.216	795.657	0.363168	0.70903	0.512204	0.608508	0.795769
comp137266_c0	2913	3327	2346	4933	3624	6309	3459.75	2395.19	2680.85	4967.45	3768.73	5311.59	4682.59	2845.26	3763.92	-0.71576	0.267411	-2.67663	0.00743669	0.0335585
comp146129_c2	705	1253	754	1548	800	1300	837.323	902.067	861.619	1558.81	831.948	1094.48	1161.75	867.003	1014.37	-0.374035	0.380672	-0.982565	0.325822	0.561267
comp149821_c0	190	283	194	100	92	73	225.661	203.739	221.69	100.698	95.674	61.4592	85.9438	217.03	151.487	1.3294	0.496044	2.68	0.00736221	0.0332975
comp137601_c0	318	1002	580	596	859	826	377.686	721.365	662.784	600.162	893.304	695.415	729.627	587.278	658.453	-0.340655	0.333668	-1.02094	0.307282	0.541088
comp147399_c1	3845	5759	3435	9751	8577	10984	4566.67	4146.05	3925.28	9819.09	8919.52	9247.5	9328.71	4212.67	6770.69	-1.14339	0.220778	-5.17894	2.23e-07	3.51e-06
comp143032_c0	3860	5419	2315	3618	2528	2936	4584.49	3901.28	2645.42	3643.27	2628.96	2471.84	2914.69	3710.4	3312.54	0.331742	0.267831	1.23863	0.215484	0.430465
comp135091_c1	769	1047	683	2344	4334	5282	913.335	753.762	780.485	2360.37	4507.08	4446.95	3771.47	815.861	2293.66	-2.12816	0.417765	-5.09416	3.5e-07	5.3e-06
comp139179_c1	284	270	200	306	93	269	337.304	194.38	228.546	308.137	96.714	226.473	210.441	253.41	231.926	0.350798	0.478991	0.732369	0.463943	0.689941
comp147802_c1	96	22	10	13	15	16	114.018	15.8384	11.4273	13.0908	15.599	13.4705	14.0534	47.0947	30.5741	1.17286	1.05046	1.11652	0.264199	0.490736
comp122089_c0	26	0	36	16	4	5	30.88	0	41.1383	16.1117	4.15974	4.20953	8.16033	24.0061	16.0832	1.09267	1.4484	0.7544	0.450609	0.679728
comp101290_c0	261	461	113	242	87	274	309.988	331.886	129.129	243.69	90.4744	230.682	188.282	257.001	222.641	0.428304	0.70972	0.603483	0.546187	0.754194
comp146936_c0	3587	2685	2980	960	1349	1650	4260.25	1933	3405.34	966.704	1402.87	1389.15	1252.91	3199.53	2226.22	1.27852	0.467897	2.73247	0.00628611	0.0292738
comp142972_c0	650	784	437	819	1156	1630	772	564.422	499.373	824.719	1202.17	1372.31	1133.06	611.932	872.498	-0.868483	0.448838	-1.93496	0.0529956	0.156807
comp131802_c0	975	165	644	342	338	496	1158	118.788	735.919	344.388	351.498	417.586	371.157	670.902	521.03	0.537961	0.743533	0.723521	0.46936	0.694199
comp147977_c0	22	15	12	8	12	10	26.1292	10.7989	13.7128	8.05587	12.4792	8.41906	9.65138	16.8803	13.2658	0.673508	1.05663	0.63741	0.523858	0.737805
comp153388_c0	3587	6887	4197	3407	3445	4261	4260.25	4958.13	4796.04	3430.79	3582.58	3587.36	3533.58	4671.47	4102.52	0.398298	0.226339	1.75974	0.0784515	0.210986
comp129438_c0	1178	2238	1107	1224	1339	1353	1399.1	1611.19	1265	1232.55	1392.47	1139.1	1254.71	1425.1	1339.9	0.180674	0.245875	0.734822	0.462448	0.688761
comp149794_c0	14	24	12	2	9	8	16.6277	17.2782	13.7128	2.01397	9.35942	6.73525	6.03621	15.8729	10.9545	1.25307	1.14923	1.09036	0.275554	0.504238
comp144220_c2	5	17	0	26	15	25	5.93846	12.2387	0	26.1816	15.599	21.0477	20.9428	6.05906	13.5009	-1.44828	1.39459	-1.0385	0.299036	0.532389
comp142890_c0	22	0	7	97	286	227	26.1292	0	7.99911	97.6774	297.421	191.113	195.404	11.3761	103.39	-3.36081	1.29336	-2.59852	0.0093627	0.0403822
comp165373_c0	58	60	32	17	20	22	68.8861	43.1955	36.5674	17.1187	20.7987	18.5219	18.8131	49.5497	34.1814	1.27714	0.791945	1.61266	0.106819	0.264465
comp149598_c3	86	888	215	252	762	577	102.141	639.294	245.687	253.76	792.431	485.78	510.657	329.041	419.849	-0.817738	0.427153	-1.91439	0.0555704	0.162592
comp152359_c0	5045	4637	4569	3156	3272	5004	5991.91	3338.29	5221.14	3178.04	3402.67	4212.9	3597.87	4850.45	4224.16	0.396514	0.344222	1.15191	0.249356	0.472584
comp130640_c0	16	14	9	1	15	10	19.0031	10.079	10.2846	1.00698	15.599	8.41906	8.34169	13.1222	10.7319	0.599496	1.29663	0.462348	0.643832	0.81906
comp195109_c0	85	80	39	91	104	116	100.954	57.594	44.5665	91.6355	108.153	97.6611	99.15	67.7048	83.4274	-0.589748	0.641637	-0.91913	0.358028	0.594414
comp153973_c1	955	2623	787	1545	738	655	1134.25	1888.36	899.329	1555.79	767.472	551.449	958.237	1307.31	1132.77	0.497321	0.498786	0.997062	0.318735	0.553301
comp188363_c0	16	0	0	0	20	31	19.0031	0	0	0	20.7987	26.0991	15.6326	6.33436	10.9835	-0.573751	1.63666	-0.350563	0.725916	0.868652
comp138369_c0	180	551	415	648	998	1064	213.785	396.679	474.233	652.525	1037.86	895.788	862.056	361.566	611.811	-1.28326	0.354058	-3.62442	0.000289609	0.00216846
comp144217_c0	21	29	16	23	7	24	24.9415	20.8778	18.2837	23.1606	7.27955	20.2058	16.882	21.3677	19.1248	0.364884	0.971083	0.37575	0.707103	0.857639
comp153057_c0	488	543	319	194	426	506	579.594	390.92	364.531	195.355	443.012	426.005	354.791	445.015	399.903	0.348375	0.579449	0.601217	0.547695	0.755059
comp105905_c0	388	507	179	521	834	773	460.824	365.002	204.549	524.638	867.306	650.794	680.913	343.458	512.186	-1.00531	0.489853	-2.05226	0.040144	0.126897
comp166227_c0	502	518	217	109	61	104	596.221	372.921	247.973	109.761	63.436	87.5583	86.9185	405.705	246.312	2.12601	0.488096	4.35572	1.33e-05	0.000142166
comp140057_c2	20	44	11	45	29	51	23.7538	31.6767	12.57	45.3142	30.1581	42.9372	39.4699	22.6669	31.0684	-0.771914	0.871302	-0.885931	0.375654	0.611674
comp151691_c0	2236	3836	2138	1550	1411	1867	2655.68	2761.63	2443.16	1560.82	1467.35	1571.84	1533.34	2620.16	2076.75	0.767413	0.249542	3.07529	0.00210296	0.0117732
comp178942_c0	0	12	0	33	148	84	0	8.63911	0	33.2304	153.91	70.7201	85.9537	2.8797	44.4167	-4.28581	1.22795	-3.49022	0.000482618	0.00336636
comp152277_c1	0	0	0	32	13	26	0	0	0	32.2235	13.5192	21.8896	22.5441	0	11.272	-4.67113	1.55675	-3.00056	0.00269487	0.0144796
comp177837_c0	0	12	4	22	30	12	0	8.63911	4.57092	22.1536	31.1981	10.1029	21.1515	4.40334	12.7774	-1.8	1.37224	-1.31172	0.189614	0.395102
comp154392_c1	126	607	291	902	397	513	149.649	436.995	332.535	908.299	412.854	431.898	584.35	306.393	445.372	-0.879706	0.684689	-1.28482	0.198853	0.408188
comp68694_c0	1041	541	332	924	1040	1286	1236.39	389.48	379.387	930.453	1081.53	1082.69	1031.56	668.418	849.988	-0.80096	0.567871	-1.41046	0.158403	0.34925
comp25532_c0	50	74	74	27	19	0	59.3846	53.2745	84.5621	27.1885	19.7588	0	15.6491	65.7404	40.6947	1.69372	1.35647	1.24862	0.211803	0.425603
comp105350_c1	113	0	7	24	17	16	134.209	0	7.99911	24.1676	17.6789	13.4705	18.439	47.4028	32.9209	0.704451	1.4203	0.495989	0.619902	0.803469
comp143413_c3	1	0	2	45	35	34	1.18769	0	2.28546	45.3142	36.3977	28.6248	36.7789	1.15772	18.9683	-4.09101	1.28224	-3.19053	0.00142013	0.00848389
comp145918_c0	5142	5857	3886	2254	2229	2464	6107.11	4216.6	4440.65	2269.74	2318.02	2074.46	2220.74	4921.46	3571.1	1.12221	0.281997	3.97952	6.91e-05	0.000613896
comp149849_c1	79	54	40	17	21	17	93.8277	38.876	45.7092	17.1187	21.8386	14.3124	17.7566	59.471	38.6138	1.57018	0.81174	1.93434	0.0530711	0.15699
comp68070_c0	169	406	88	394	550	425	200.72	292.29	100.56	396.751	571.964	357.81	442.175	197.857	320.016	-1.21712	0.445905	-2.72954	0.00634228	0.0294652
comp148197_c0	208	21	114	121	120	126	247.04	15.1184	130.271	121.845	124.792	106.08	117.572	130.81	124.191	-0.106575	0.934284	-0.114071	0.909181	0.962734
comp147619_c0	1712	1940	5273	1935	2669	2118	2033.33	1396.66	6025.62	1948.51	2775.59	1783.16	2169.09	3151.87	2660.48	0.312286	0.620749	0.503079	0.614908	0.800219
comp138524_c0	12932	13040	10467	2947	3184	4106	15359.2	9387.83	11961	2967.58	3311.15	3456.87	3245.2	12236	7740.6	1.87071	0.328403	5.69638	1.22e-08	2.44e-07
comp152098_c0	253	645	262	421	432	544	300.486	464.352	299.395	423.94	449.252	457.997	443.73	354.744	399.237	-0.345616	0.379716	-0.910196	0.362719	0.598619
comp136608_c0	108	568	211	29	8	12	128.271	408.918	241.116	29.2025	8.31948	10.1029	15.875	259.435	137.655	3.74392	0.86173	4.34465	1.39e-05	0.000148755
comp122068_c0	13	27	19	18	6	6	15.44	19.438	21.7119	18.1257	6.23961	5.05144	9.80558	18.8633	14.3344	0.91809	1.08458	0.846493	0.397278	0.631125
comp146700_c4	850	1742	2151	1235	1591	2031	1009.54	1254.11	2458.01	1243.62	1654.54	1709.91	1536.02	1573.89	1554.96	-0.0513867	0.36908	-0.139229	0.889269	0.953439
comp155693_c3	928	832	260	777	1984	1827	1102.18	598.978	297.11	782.426	2063.23	1538.16	1461.27	666.089	1063.68	-1.16278	0.671157	-1.73249	0.0831855	0.220135
comp151710_c2	837	7054	2010	864	1631	997	994.098	5078.35	2296.89	870.034	1696.13	839.381	1135.18	2789.78	1962.48	1.09215	0.447849	2.43865	0.0147421	0.0579679
comp150121_c0	192	0	212	0	122	169	228.037	0	242.259	0	126.872	142.282	89.7181	156.765	123.242	0.473849	1.61168	0.29401	0.76875	0.891694
comp121952_c0	206	11	999	16	8	5	244.665	7.91918	1141.59	16.1117	8.31948	4.20953	9.54691	464.724	237.135	4.27497	1.17221	3.64693	0.000265396	0.00200854
comp160373_c0	160	31	190	0	79	124	190.031	22.3177	217.119	0	82.1549	104.396	62.1838	143.156	102.67	0.91573	1.41344	0.647874	0.517066	0.73231
comp152844_c0	370	464	278	431	332	349	439.446	334.045	317.679	434.01	345.258	293.825	357.698	363.724	360.711	0.0268795	0.329304	0.0816253	0.934945	0.973446
comp149682_c0	528	284	832	36	74	70	627.101	204.459	950.752	36.2514	76.9552	58.9334	57.38	594.104	325.742	3.08575	0.729289	4.23118	2.32e-05	0.000233596
comp150226_c0	1482	188	835	568	608	682	1760.16	135.346	954.18	571.966	632.281	574.18	592.809	949.895	771.352	0.349531	0.79611	0.439049	0.660626	0.82974
comp157605_c0	634	1054	1431	285	106	336	752.997	758.801	1635.25	286.99	110.233	282.881	226.701	1049.02	637.858	2.18126	0.473745	4.60429	4.14e-06	4.97e-05
comp154789_c2	849	541	554	378	388	478	1008.35	389.48	633.073	380.64	403.495	402.431	395.522	676.968	536.245	0.670029	0.476539	1.40603	0.159714	0.351369
comp146368_c3	11	29	42	50	70	71	13.0646	20.8778	47.9947	50.3492	72.7955	59.7753	60.9733	27.3124	44.1429	-1.19614	0.808476	-1.4795	0.139008	0.318365
comp148430_c0	3226	4491	3176	2454	2509	2915	3831.49	3233.19	3629.31	2471.14	2609.2	2454.16	2511.5	3564.66	3038.08	0.499403	0.250302	1.99521	0.0460203	0.140856
comp148875_c1	1130	1488	1622	1439	1370	1710	1342.09	1071.25	1853.51	1449.05	1424.71	1439.66	1437.81	1422.28	1430.04	-0.0493976	0.332992	-0.148345	0.882071	0.949688
comp55453_c0	189	9	0	148	135	248	224.474	6.47933	0	149.034	140.391	208.793	166.073	76.9844	121.528	-1.23658	1.34263	-0.921016	0.357042	0.593619
comp133558_c0	8	13	5	23	16	28	9.50153	9.35903	5.71365	23.1606	16.639	23.5734	21.1243	8.19141	14.6579	-1.22458	1.00945	-1.21312	0.225084	0.442359
comp137301_c0	561	1089	757	884	898	1082	666.295	783.999	865.047	890.173	933.862	910.943	911.659	771.78	841.72	-0.245643	0.287139	-0.855484	0.392283	0.6271
comp179922_c0	88	138	83	94	99	101	104.517	99.3497	94.8466	94.6564	102.954	85.0325	94.2142	99.5711	96.8926	0.0801503	0.509469	0.157321	0.874992	0.946338
comp107284_c0	14	0	0	0	12	11	16.6277	0	0	0	12.4792	9.26097	7.24673	5.54256	6.39465	-0.202668	1.63605	-0.123876	0.901413	0.959476
comp152961_c2	684	919	765	513	409	586	812.381	661.612	874.189	516.582	425.334	493.357	478.424	782.727	630.576	0.700141	0.290125	2.41324	0.0158115	0.0612351
comp149005_c0	236	1396	342	839	625	892	280.295	1005.02	390.814	844.859	649.96	750.98	748.6	558.708	653.654	-0.577796	0.589714	-0.979791	0.32719	0.562769
comp131550_c0	12	6	0	35	15	28	14.2523	4.31955	0	35.2444	15.599	23.5734	24.8056	6.19062	15.4981	-1.71554	1.34087	-1.27942	0.20075	0.410762
comp136989_c0	566	951	547	619	723	716	672.234	684.649	625.074	623.323	751.873	602.805	659.334	660.652	659.993	0.00805379	0.291216	0.0276558	0.977937	0.990731
comp146522_c1	603	1045	932	972	1459	1448	716.178	752.322	1065.03	978.788	1517.27	1219.08	1238.38	844.508	1041.44	-0.54587	0.351086	-1.55481	0.119992	0.286829
comp94300_c0	112	94	81	64	39	59	133.021	67.673	92.5612	64.4469	40.5575	49.6725	51.559	97.7519	74.6554	0.87224	0.565569	1.54223	0.123017	0.291968
comp58414_c0	122	422	83	226	360	343	144.898	303.809	94.8466	227.578	374.377	288.774	296.91	181.185	239.047	-0.801725	0.515966	-1.55383	0.120224	0.28722
comp181455_c0	422	503	622	316	367	407	501.206	362.123	710.778	318.207	381.656	342.656	347.506	524.702	436.104	0.541487	0.439787	1.23125	0.21823	0.43398
comp129767_c0	543	946	717	692	802	1080	644.917	681.05	819.338	696.832	834.028	909.259	813.373	715.101	764.237	-0.183709	0.277577	-0.66183	0.50808	0.724797
comp131541_c0	217	293	176	341	399	483	257.729	210.938	201.121	343.381	414.934	406.641	388.319	223.263	305.791	-0.790562	0.396234	-1.99519	0.0460221	0.140856
comp124370_c0	110	473	337	384	300	364	130.646	340.525	385.1	386.682	311.981	306.454	335.039	285.424	310.231	-0.30943	0.599882	-0.515818	0.605982	0.794366
comp60595_c0	90	177	109	48	53	46	106.892	127.427	124.558	48.3352	55.1166	38.7277	47.3932	119.626	83.5094	1.3032	0.565666	2.30382	0.0212325	0.0771729
comp20226_c0	35	172	35	76	123	104	41.5692	123.827	39.9956	76.5307	127.912	87.5583	97.3337	68.464	82.8988	-0.613176	0.637857	-0.961306	0.336398	0.572432
comp58686_c0	90	0	43	0	9	11	106.892	0	49.1374	0	9.35942	9.26097	6.2068	52.0099	29.1083	1.67166	1.6244	1.02909	0.303436	0.537113
comp131219_c0	75	149	120	249	219	205	89.0769	107.269	137.128	250.739	227.746	172.591	217.025	111.158	164.091	-0.943331	0.528287	-1.78564	0.0741576	0.201846
comp134916_c1	211	536	254	312	277	340	250.603	385.88	290.254	314.179	288.062	286.248	296.163	308.912	302.538	0.0414511	0.407179	0.101801	0.918915	0.967526
comp121951_c0	5738	2179	2	540	283	497	6814.98	1568.72	2.28546	543.771	294.302	418.427	418.833	2795.33	1607.08	1.94041	1.27019	1.52766	0.126597	0.297785
comp159869_c0	311	436	367	197	497	430	369.372	313.888	419.382	198.376	516.848	362.02	359.081	367.547	363.314	0.108655	0.52374	0.20746	0.835651	0.925842
comp126598_c0	54	65	171	0	0	0	64.1354	46.7952	195.407	0	0	0	0	102.112	51.0562	7.20646	1.34894	5.34232	9.18e-08	1.55e-06
comp157280_c0	396	436	521	582	338	726	470.326	313.888	595.363	586.064	351.498	611.224	516.262	459.859	488.06	-0.170904	0.313506	-0.545136	0.58566	0.781258
comp148815_c0	2789	4336	7473	1914	2110	1998	3312.47	3121.6	8539.63	1927.37	2194.26	1682.13	1934.59	4991.23	3462.91	1.19353	0.50793	2.34978	0.0187843	0.0699369
comp151807_c1	43	386	90	379	100	224	51.0707	277.891	102.846	381.647	103.994	188.587	224.742	143.936	184.339	-0.656156	0.903451	-0.726278	0.467669	0.693078
comp145303_c1	10	80	28	28	10	45	11.8769	57.594	31.9965	28.1955	10.3994	37.8858	25.4936	33.8225	29.658	0.309224	1.05737	0.292445	0.769947	0.892114
comp144113_c0	0	95	22	63	22	13	0	68.3929	25.1401	63.4399	22.8786	10.9448	32.4211	31.1777	31.7994	-0.0769091	1.46213	-0.0526006	0.95805	0.983269
comp141473_c1	225	476	264	652	409	609	267.231	342.685	301.681	656.553	425.334	512.721	531.536	303.865	417.701	-0.778788	0.418208	-1.8622	0.0625743	0.177631
comp132526_c1	1673	535	548	1053	964	1455	1987.01	385.16	626.216	1060.35	1002.5	1224.97	1095.94	999.462	1047.7	-0.406383	0.594574	-0.683487	0.494299	0.71427
comp145890_c0	12	16	14	2	6	10	14.2523	11.5188	15.9982	2.01397	6.23961	8.41906	5.55755	13.9231	9.74033	1.17595	1.16174	1.01224	0.311425	0.545416
comp56660_c0	10	4	12	43	90	66	11.8769	2.8797	13.7128	43.3003	93.5942	55.5658	64.1534	9.4898	36.8216	-2.49724	1.00813	-2.47709	0.0132457	0.0532266
comp158275_c0	113	318	32	155	93	214	134.209	228.936	36.5674	156.082	96.714	180.168	144.321	133.238	138.78	-0.248103	0.847878	-0.292617	0.769815	0.892114
comp153573_c0	67	27	45	135	118	102	79.5753	19.438	51.4229	135.943	122.712	85.8744	114.843	50.1454	82.4943	-1.23496	0.745898	-1.65566	0.0977897	0.247565
comp144334_c0	99	469	45	1583	2790	1889	117.581	337.645	51.4229	1594.05	2901.42	1590.36	2028.61	168.883	1098.75	-3.75712	0.513388	-7.31828	2.51e-13	9.63e-12
comp65440_c0	0	9	0	77	279	145	0	6.47933	0	77.5377	290.142	122.076	163.252	2.15978	82.7059	-5.62366	1.08876	-5.1652	2.4e-07	3.75e-06
comp131484_c0	1464	1491	920	1367	1778	1814	1738.78	1073.41	1051.31	1376.55	1849	1527.22	1584.26	1287.83	1436.05	-0.323008	0.397601	-0.812394	0.416566	0.648947
comp131522_c0	99	18	24	18	13	19	117.581	12.9587	27.4255	18.1257	13.5192	15.9962	15.8804	52.6552	34.2678	1.2623	0.950552	1.32796	0.18419	0.387224
comp115018_c0	1361	914	979	1023	952	1082	1616.45	658.012	1118.73	1030.14	990.018	910.943	977.035	1131.06	1054.05	0.130361	0.421504	0.309275	0.757112	0.884868
comp165469_c0	20	187	0	72	179	84	23.7538	134.626	0	72.5028	186.148	70.7201	109.79	52.7933	81.2919	-1.13501	1.24956	-0.908326	0.363706	0.599568
comp144139_c2	871	2844	1617	4566	3061	3150	1034.48	2047.47	1847.8	4597.89	3183.24	2652	3477.71	1643.25	2560.48	-1.06434	0.487801	-2.18191	0.0291159	0.0990207
comp158061_c0	17	0	3	0	32	22	20.1908	0	3.42819	0	33.2779	18.5219	17.2666	7.87298	12.5698	-0.59901	1.64655	-0.363797	0.71601	0.862714
comp150561_c1	142	496	161	236	265	312	168.652	357.083	183.98	237.648	275.583	262.675	258.635	236.572	247.603	-0.195383	0.46369	-0.421366	0.673488	0.837299
comp137581_c8	12	418	87	203	62	90	14.2523	300.929	99.4176	204.418	64.476	75.7716	114.888	138.2	126.544	0.0875554	1.08786	0.0804839	0.935852	0.973777
comp151832_c3	1501	2552	878	347	283	462	1782.73	1837.25	1003.32	349.423	294.302	388.961	344.229	1541.1	942.663	2.08944	0.435343	4.79952	1.59e-06	2.09e-05
comp130897_c0	386	617	191	311	442	369	458.449	444.194	218.262	313.172	459.651	310.663	361.162	373.635	367.399	0.00518546	0.437769	0.0118452	0.990549	0.995901
comp143262_c0	8732	4897	11282	1197	2619	5644	10370.9	3525.48	12892.3	1205.36	2723.59	4751.72	2893.56	8929.56	5911.56	1.56603	0.610806	2.56387	0.0103511	0.0438179
comp145416_c0	26	27	16	14	6	35	30.88	19.438	18.2837	14.0978	6.23961	29.4667	16.6014	22.8672	19.7343	0.505083	1.01477	0.497733	0.618672	0.802881
comp144827_c2	3	0	52	190	15	38	3.56308	0	59.422	191.327	15.599	31.9924	79.6394	20.995	50.3172	-1.58382	1.34372	-1.17868	0.238524	0.459729
comp136151_c1	215	548	184	478	513	534	255.354	394.519	210.262	481.338	533.487	449.578	488.134	286.712	387.423	-0.798163	0.381332	-2.09309	0.0363407	0.117513
comp175264_c0	81	484	0	109	84	97	96.203	348.444	0	109.761	87.3546	81.6649	92.9269	148.216	120.571	0.316489	1.35382	0.233774	0.81516	0.915556
comp147769_c0	5	28	27	39	46	35	5.93846	20.1579	30.8537	39.2723	47.837	29.4667	38.8587	18.9834	28.921	-1.02568	0.970993	-1.05632	0.29082	0.522522
comp24833_c0	523	481	584	100	105	122	621.163	346.284	667.355	100.698	109.193	102.713	104.201	544.934	324.568	2.29253	0.464208	4.93858	7.87e-07	1.11e-05
comp142029_c2	20	35	10	4	5	17	23.7538	25.1974	11.4273	4.02793	5.19968	14.3124	7.84667	20.1262	13.9864	1.2144	1.14115	1.06419	0.287243	0.518198
comp147275_c1	343	996	305	813	769	866	407.378	717.046	348.533	818.677	799.71	729.091	782.493	490.986	636.739	-0.724686	0.399877	-1.81227	0.0699443	0.193098
comp24586_c0	15	47	21	17	92	28	17.8154	33.8365	23.9973	17.1187	95.674	23.5734	45.4554	25.2164	35.3359	-0.566938	0.844157	-0.671602	0.501837	0.719667
comp149344_c0	0	0	72	0	74	17	0	0	82.2766	0	76.9552	14.3124	30.4225	27.4255	28.924	-0.137349	1.62167	-0.084696	0.932503	0.972661
comp142624_c0	34	24	120	83	58	54	40.3815	17.2782	137.128	83.5796	60.3162	45.4629	63.1196	64.9291	64.0244	-0.206991	0.930935	-0.222347	0.824044	0.920665
comp157060_c0	8	145	347	261	418	244	9.50153	104.389	396.528	262.823	434.693	205.425	300.98	170.139	235.56	-1.08987	1.00899	-1.08016	0.280072	0.509788
comp152849_c3	42	67	0	3	25	68	49.8831	48.235	0	3.02095	25.9984	57.2496	28.7563	32.706	30.7312	0.138656	1.51311	0.0916364	0.926987	0.970557
comp144043_c0	2017	4915	3942	1673	1516	2222	2395.57	3538.43	4504.64	1684.68	1576.54	1870.72	1710.65	3479.55	2595.1	0.97518	0.328347	2.96997	0.00297832	0.0157439
comp152506_c1	904	7305	2304	2918	2694	3036	1073.67	5259.06	2632.85	2938.38	2801.59	2556.03	2765.33	2988.53	2876.93	-0.0941309	0.56813	-0.165685	0.868404	0.942997
comp151100_c2	3650	4545	9013	336	775	693	4335.08	3272.06	10299.4	338.346	805.95	583.441	575.912	5968.86	3272.38	3.20738	0.545041	5.88466	3.99e-09	8.66e-08
comp151971_c0	52	133	60	98	93	82	61.76	95.7501	68.5638	98.6844	96.714	69.0363	88.1449	75.358	81.7514	-0.222292	0.579742	-0.383433	0.701399	0.854188
comp155689_c0	2973	4665	3405	2094	1483	2717	3531.01	3358.45	3891	2108.62	1542.22	2287.46	1979.44	3593.49	2786.46	0.870882	0.263568	3.3042	0.000952467	0.00606176
comp100309_c1	714	629	52	214	319	241	848.012	452.833	59.422	215.494	331.739	202.899	250.044	453.422	351.733	0.498343	0.80273	0.620811	0.534724	0.745709
comp150407_c0	4457	8868	3869	7787	6726	8290	5293.54	6384.3	4421.23	7841.38	6994.6	6979.4	7271.8	5366.36	6319.08	-0.448646	0.276035	-1.62533	0.104093	0.259414
comp141598_c0	0	77	164	56	15	17	0	55.4343	187.408	56.3911	15.599	14.3124	28.7675	80.9474	54.8574	0.975291	1.46337	0.666468	0.505112	0.722507
comp138995_c1	153	180	74	144	131	187	181.717	129.587	84.5621	145.006	136.232	157.436	146.225	131.955	139.09	-0.192192	0.556163	-0.345567	0.729668	0.870478
comp146759_c0	119	383	34	756	535	923	141.335	275.731	38.8528	761.279	556.365	777.08	698.241	151.973	425.107	-2.28212	0.742033	-3.0755	0.0021015	0.0117669
comp152463_c3	1132	906	619	1818	2637	2622	1344.47	652.252	707.35	1830.7	2742.31	2207.48	2260.16	901.357	1580.76	-1.35239	0.475578	-2.84367	0.00445969	0.022068
comp150632_c1	89	207	49	118	87	74	105.705	149.025	55.9938	118.824	90.4744	62.3011	90.5332	103.574	97.0537	0.14421	0.579215	0.248975	0.80338	0.909808
comp156341_c0	348	752	1021	647	569	924	413.317	541.384	1166.73	651.518	591.723	777.921	673.721	707.143	690.432	-0.0491567	0.432106	-0.113761	0.909428	0.962734
comp151463_c2	223	594	1203	370	261	336	264.855	427.636	1374.71	372.584	271.423	282.881	308.962	689.065	499.014	0.855294	0.66907	1.27833	0.201132	0.411328
comp154979_c2	24	31	26	14	22	28	28.5046	22.3177	29.711	14.0978	22.8786	23.5734	20.1832	26.8444	23.5138	0.390574	0.866346	0.450829	0.652113	0.824377
comp209553_c0	46	70	0	47	21	30	54.6338	50.3948	0	47.3282	21.8386	25.2572	31.4747	35.0095	33.2421	0.0260536	1.37259	0.0189814	0.984856	0.993567
comp151288_c0	98	354	30	337	232	290	116.394	254.854	34.2819	339.353	241.265	244.153	274.924	135.176	205.05	-1.20597	0.741528	-1.62633	0.10388	0.258994
comp156245_c0	213	685	419	430	391	649	252.978	493.149	478.804	433.003	406.615	546.397	462.005	408.31	435.158	-0.216483	0.425802	-0.508413	0.611164	0.797683
comp156052_c2	4097	2033	1769	5463	4152	7659	4865.97	1463.61	2021.49	5501.15	4317.81	6448.16	5422.37	2783.69	4103.03	-1.0976	0.459098	-2.39078	0.0168125	0.0644018
comp142217_c1	2	64	60	15	5	0	2.37538	46.0752	68.5638	15.1047	5.19968	0	6.76814	39.0048	22.8865	1.69939	1.51885	1.11887	0.263196	0.489521
comp154685_c1	541	773	665	414	575	877	642.541	556.502	759.916	416.891	597.963	738.352	584.402	652.987	618.694	0.18099	0.361669	0.500429	0.616773	0.801602
comp150599_c4	93	478	103	448	140	365	110.455	344.124	117.701	451.128	145.591	307.296	301.338	190.76	246.049	-0.686943	0.792665	-0.866624	0.386148	0.62136
comp139470_c0	4	5	0	44	37	109	4.75077	3.59963	0	44.3073	38.4776	91.7678	58.1842	2.78346	30.4838	-3.57656	1.2478	-2.8663	0.00415306	0.0207795
comp140672_c0	76	172	10	97	128	198	90.2646	123.827	11.4273	97.6774	133.112	166.697	132.496	75.173	103.834	-0.887747	0.948853	-0.935601	0.349479	0.585992
comp150130_c0	578	1353	776	629	565	754	686.486	974.059	886.759	633.392	587.563	634.797	618.584	849.101	733.843	0.439761	0.330415	1.33093	0.183211	0.385852
comp133448_c0	1	0	5	29	36	47	1.18769	0	5.71365	29.2025	37.4377	39.5696	35.4033	2.30045	18.8519	-3.17252	1.37038	-2.31507	0.020609	0.0753761
comp167783_c0	0	109	0	41	41	13	0	78.4719	0	41.2863	42.6373	10.9448	31.6228	26.1573	28.8901	-0.424653	1.50851	-0.281505	0.778323	0.896236
comp154908_c5	0	224	0	109	206	170	0	161.263	0	109.761	214.227	143.124	155.704	53.7544	104.729	-1.448	1.43428	-1.00957	0.312702	0.546945
comp149724_c5	484	1625	1312	1232	1267	1460	574.843	1169.88	1499.26	1240.6	1317.6	1229.18	1262.46	1081.33	1171.89	-0.307089	0.441579	-0.695434	0.486784	0.708288
comp146874_c7	14	9	19	1	16	14	16.6277	6.47933	21.7119	1.00698	16.639	11.7867	9.81088	14.9396	12.3753	0.548276	1.29117	0.424635	0.671103	0.835863
comp151416_c0	835	54	187	1567	1127	1562	991.723	38.876	213.691	1577.94	1172.01	1315.06	1355	414.763	884.883	-2.10135	0.815132	-2.57793	0.00993938	0.0423604
comp145473_c0	21	51	17	61	21	47	24.9415	36.7162	19.4264	61.426	21.8386	39.5696	40.9447	27.028	33.9864	-0.515457	0.888943	-0.579853	0.562013	0.764858
comp148358_c1	6465	9854	3494	322	288	293	7678.43	7094.15	3992.7	324.249	299.501	246.679	290.143	6255.09	3272.62	4.35018	0.297724	14.6115	2.37e-48	2.04e-45
comp145183_c1	33	1	27	56	118	67	39.1938	0.719925	30.8537	56.3911	122.712	56.4077	78.5037	23.5892	51.0464	-1.49129	1.2445	-1.1983	0.2308	0.449903
comp144640_c7	181	1267	64	1	1	1	214.972	912.146	73.1348	1.00698	1.03994	0.841906	0.962942	400.084	200.524	7.45866	0.89858	8.3005	1.04e-16	5.98e-15
comp142190_c1	23	11	19	12	31	32	27.3169	7.91918	21.7119	12.0838	32.238	26.941	23.7543	18.9827	21.3685	-0.308659	1.05407	-0.292827	0.769654	0.892114
comp52824_c0	424	281	529	133	14	93	503.581	202.299	604.505	133.929	14.5591	78.2973	75.5951	436.795	256.195	2.66158	0.590916	4.50416	6.66e-06	7.67e-05
comp129196_c0	1000	1909	1916	924	969	1293	1187.69	1374.34	2189.47	930.453	1007.7	1088.58	1008.91	1583.83	1296.37	0.599884	0.323865	1.85227	0.0639874	0.180608
comp140974_c0	2635	2520	1844	1446	1429	1710	3129.57	1814.21	2107.2	1456.1	1486.07	1439.66	1460.61	2350.33	1905.47	0.642579	0.334958	1.91839	0.0550619	0.16144
comp146376_c0	2236	7385	2348	819	772	1020	2655.68	5316.65	2683.13	824.719	802.83	858.744	828.765	3551.82	2190.29	1.99385	0.397387	5.0174	5.24e-07	7.66e-06
comp143337_c0	1076	1271	980	699	796	894	1277.96	915.025	1119.88	703.881	827.788	752.664	761.445	1104.29	932.865	0.521268	0.336231	1.55033	0.121063	0.288469
comp140495_c2	1206	1856	1144	1140	845	1032	1432.36	1336.18	1307.28	1147.96	878.745	868.847	965.184	1358.61	1161.9	0.500467	0.271448	1.8437	0.0652274	0.183284
comp16507_c0	309	195	24	0	0	42	366.997	140.385	27.4255	0	0	35.3601	11.7867	178.269	95.028	2.71095	1.49506	1.81327	0.0697907	0.192734
comp148916_c3	278	521	615	1120	924	1041	330.178	375.081	702.779	1127.82	960.9	876.424	988.382	469.346	728.864	-1.11698	0.469406	-2.37957	0.017333	0.0658865
comp164718_c0	563	862	758	8	209	128	668.67	620.576	866.19	8.05587	217.346	107.764	111.055	718.479	414.767	2.7438	0.908694	3.0195	0.00253195	0.0137388
comp140704_c0	759	3545	1629	1289	1469	1534	901.458	2552.14	1861.51	1298	1527.66	1291.48	1372.38	1771.7	1572.04	0.262635	0.423821	0.619684	0.535466	0.746321
comp152959_c2	1879	1703	2062	1258	1316	1581	2231.67	1226.03	2356.31	1266.78	1368.55	1331.05	1322.13	1938.01	1630.07	0.495524	0.386865	1.28087	0.200239	0.410314
comp151661_c9	182	76	113	14	18	25	216.16	54.7143	129.129	14.0978	18.7188	21.0477	17.9548	133.334	75.6445	2.58658	0.789179	3.27756	0.00104708	0.00656647
comp146392_c2	17	11	0	163	178	186	20.1908	7.91918	0	164.138	185.108	156.595	168.614	9.36998	88.9919	-3.80083	1.11578	-3.40642	0.000658198	0.00440665
comp142008_c0	1485	2096	1683	2439	2214	3311	1763.72	1508.96	1923.22	2456.03	2302.42	2787.55	2515.33	1731.97	2123.65	-0.538092	0.236009	-2.27997	0.0226097	0.0810812
comp153017_c1	2151	3636	1855	2242	1642	2606	2554.73	2617.65	2119.77	2257.66	1707.57	2194.01	2053.08	2430.71	2241.9	0.245606	0.306285	0.801888	0.422618	0.654586
comp148958_c0	3985	9564	2308	708	511	578	4732.95	6885.37	2637.42	712.944	531.407	486.622	576.991	4751.91	2664.45	2.91472	0.408976	7.12689	1.03e-12	3.7e-11
comp146056_c0	4656	10643	10262	7136	5193	5533	5529.89	7662.17	11726.7	7185.83	5400.38	4658.27	5748.16	8306.25	7027.21	0.482639	0.461915	1.04486	0.296086	0.528903
comp98904_c0	1953	2742	1416	1759	1199	2194	2319.56	1974.04	1618.11	1771.28	1246.88	1847.14	1621.77	1970.57	1796.17	0.283876	0.342444	0.828968	0.407122	0.639867
comp133931_c1	106	74	66	1	0	2	125.895	53.2745	75.4202	1.00698	0	1.68381	0.896932	84.8633	42.8801	5.63553	1.09256	5.15807	2.5e-07	3.88e-06
comp112241_c0	12	58	22	60	57	51	14.2523	41.7557	25.1401	60.419	59.2763	42.9372	54.2108	27.0494	40.6301	-0.992886	0.805453	-1.23271	0.217686	0.433314
comp148861_c2	101	102	51	67	20	85	119.957	73.4324	58.2793	67.4679	20.7987	71.562	53.2762	83.8895	68.5829	0.683284	0.762211	0.896449	0.370013	0.605894
comp143631_c1	1792	2332	1665	2331	1662	2460	2128.34	1678.87	1902.65	2347.28	1728.37	2071.09	2048.91	1903.29	1976.1	-0.101534	0.236043	-0.430151	0.667086	0.832975
comp135937_c0	4230	5870	3243	4885	14507	15445	5023.94	4225.96	3705.88	4919.11	15086.3	13003.2	11002.9	4318.59	7660.75	-1.21382	0.525389	-2.31032	0.0208703	0.076053
comp165289_c0	0	11	15	24	83	18	0	7.91918	17.141	24.1676	86.3146	15.1543	41.8788	8.35338	25.1161	-1.85334	1.33048	-1.39299	0.163622	0.356986
comp189869_c0	9	9	12	0	16	30	10.6892	6.47933	13.7128	0	16.639	25.2572	13.9654	10.2938	12.1296	-0.243936	1.46552	-0.16645	0.867803	0.942637
comp136110_c2	127	5	95	197	127	215	150.837	3.59963	108.559	198.376	132.072	181.01	170.486	87.6653	129.076	-1.09599	1.01361	-1.08127	0.279578	0.509356
comp153115_c1	506	773	608	535	411	665	600.972	556.502	694.78	538.736	427.413	559.868	508.672	617.418	563.045	0.280753	0.298751	0.939756	0.347343	0.583924
comp142141_c0	78	38	133	86	177	206	92.64	27.3572	151.983	86.6006	184.069	173.433	148.034	90.6601	119.347	-0.761792	0.814131	-0.935711	0.349422	0.585954
comp152031_c0	95	83	0	114	121	145	112.831	59.7538	0	114.796	125.832	122.076	120.902	57.5282	89.2149	-0.990538	1.32281	-0.748813	0.45397	0.682527
comp142625_c0	6	648	14	121	80	71	7.12615	466.512	15.9982	121.845	83.1948	59.7753	88.2717	163.212	125.742	0.13911	1.12462	0.123696	0.901556	0.959476
comp186434_c0	26	34	21	14	27	23	30.88	24.4775	23.9973	14.0978	28.0783	19.3638	20.5133	26.4516	23.4824	0.359271	0.886055	0.405472	0.685131	0.844503
comp138344_c0	2737	2812	2677	1930	2162	2737	3250.71	2024.43	3059.09	1943.48	2248.34	2304.3	2165.37	2778.08	2471.72	0.332138	0.341932	0.971357	0.331371	0.566883
comp132345_c0	751	162	1366	0	130	0	891.957	116.628	1560.97	0	135.192	0	45.0639	856.518	450.791	3.01551	1.47297	2.04723	0.0406356	0.127934
comp147115_c2	731	448	754	1888	857	1121	868.203	322.527	861.619	1901.18	891.224	943.777	1245.4	684.116	964.756	-0.886132	0.442193	-2.00395	0.0450757	0.138597
comp155329_c2	4377	6693	5368	4243	3569	4748	5198.53	4818.46	6134.18	4272.63	3711.53	3997.37	3993.84	5383.72	4688.78	0.4236	0.245513	1.72537	0.0844608	0.222702
comp145330_c0	541	1659	911	1278	1189	1049	642.541	1194.36	1041.03	1286.92	1236.48	883.16	1135.52	959.308	1047.42	-0.260117	0.424821	-0.612297	0.540341	0.749901
comp139775_c0	0	0	0	59	255	220	0	0	0	59.412	265.183	185.219	169.938	0	84.9691	-8.02762	1.28508	-6.24681	4.19e-10	1.05e-08
comp140881_c0	140	188	55	288	289	311	166.277	135.346	62.8502	290.011	300.541	261.833	284.128	121.491	202.81	-1.27405	0.524077	-2.43104	0.0150557	0.0589113
comp145536_c0	0	101	5	10	20	30	0	72.7125	5.71365	10.0698	20.7987	25.2572	18.7086	26.142	22.4253	0.0685703	1.36653	0.0501784	0.95998	0.984054
comp141674_c9	6	40	2	77	201	222	7.12615	28.797	2.28546	77.5377	209.027	186.903	157.823	12.7362	85.2794	-3.49943	0.912548	-3.83479	0.000125671	0.00104116
comp146183_c9	0	0	0	16	18	18	0	0	0	16.1117	18.7188	15.1543	16.6616	0	8.33081	-4.14579	1.59293	-2.60262	0.00925149	0.0399712
comp147477_c0	141	75	172	44	66	90	167.465	53.9944	196.55	44.3073	68.6357	75.7716	62.9049	139.336	101.121	0.992429	0.740927	1.33944	0.180427	0.382071
comp146743_c2	1	89	37	50	184	265	1.18769	64.0734	42.281	50.3492	191.348	223.105	154.934	35.8474	95.3908	-2.09925	0.96193	-2.18233	0.0290852	0.0989262
comp145322_c0	31	51	15	6	7	5	36.8184	36.7162	17.141	6.0419	7.27955	4.20953	5.84366	30.2252	18.0344	2.13169	0.95021	2.24339	0.0248715	0.087488
comp84213_c0	6	7	4	19	11	13	7.12615	5.03948	4.57092	19.1327	11.4393	10.9448	13.8389	5.57885	9.70888	-1.13809	1.0874	-1.04661	0.295277	0.5277
comp203948_c0	33	19	34	25	30	39	39.1938	13.6786	38.8528	25.1746	31.1981	32.8343	29.7357	30.5751	30.1554	-0.0322369	0.877963	-0.0367178	0.97071	0.988286
comp145832_c2	268	31	154	49	46	52	318.301	22.3177	175.981	49.3422	47.837	43.7791	46.9861	172.2	109.593	1.45536	0.918667	1.58421	0.113145	0.275282
comp140819_c0	2114	3653	1126	2569	1748	2568	2510.78	2629.89	1286.71	2586.94	1817.81	2162.02	2188.92	2142.46	2165.69	-0.0773825	0.406343	-0.190436	0.848967	0.933458
comp131604_c0	693	4013	2056	2557	2955	2623	823.07	2889.06	2349.45	2574.86	3073.01	2208.32	2618.73	2020.53	2319.63	-0.492294	0.501947	-0.980767	0.326707	0.562242
comp154965_c0	11	38	6	25	14	20	13.0646	27.3572	6.85638	25.1746	14.5591	16.8381	18.8573	15.7594	17.3083	-0.301259	1.03558	-0.290908	0.771122	0.892591
comp54900_c0	166	750	335	2594	2977	2789	197.157	539.944	382.815	2612.11	3095.89	2348.08	2685.36	373.305	1529.33	-2.88338	0.422679	-6.82169	9e-12	2.84e-10
comp149135_c5	1097	1515	1235	749	748	968	1302.9	1090.69	1411.27	754.23	777.872	814.965	782.356	1268.29	1025.32	0.684919	0.279461	2.45086	0.0142516	0.0563794
comp61555_c0	654	195	379	31	147	263	776.75	140.385	433.095	31.2165	152.87	221.421	135.169	450.077	292.623	1.5269	0.93331	1.636	0.101839	0.255042
comp145873_c0	80	220	123	10	51	29	95.0153	158.384	140.556	10.0698	53.0367	24.4153	29.1739	131.318	80.2461	2.23085	0.696201	3.20432	0.0013538	0.00814854
comp143853_c1	32	133	72	333	210	336	38.0061	95.7501	82.2766	335.325	218.386	282.881	278.864	72.0109	175.438	-1.91858	0.636658	-3.01352	0.00258232	0.0139677
comp150450_c0	237	175	482	381	569	631	281.483	125.987	550.796	383.661	591.723	531.243	502.209	319.422	410.815	-0.771765	0.627779	-1.22936	0.218938	0.434969
comp155646_c0	41	195	57	127	83	106	48.6954	140.385	65.1356	127.887	86.3146	89.2421	101.148	84.7388	92.9433	-0.323968	0.719378	-0.450345	0.652462	0.824504
comp142841_c0	1176	2635	1676	1643	2050	2100	1396.73	1897	1915.22	1654.47	2131.87	1768	1851.45	1736.32	1793.88	-0.0980504	0.265597	-0.36917	0.712001	0.86058
comp146141_c7	459	1448	690	1314	920	1290	545.151	1042.45	788.484	1323.18	956.74	1086.06	1121.99	792.029	957.01	-0.521963	0.445602	-1.17137	0.241452	0.462961
comp144116_c1	490	1158	637	917	794	914	581.969	833.674	727.919	923.404	825.709	769.502	839.538	714.521	777.029	-0.239211	0.346013	-0.691337	0.489354	0.710132
comp148943_c3	86	414	141	418	321	458	102.141	298.049	161.125	420.919	333.819	385.593	380.11	187.105	283.608	-1.08775	0.580483	-1.87387	0.0609487	0.17428
comp119636_c0	28	12	7	16	16	11	33.2554	8.63911	7.99911	16.1117	16.639	9.26097	14.0039	16.6312	15.3175	0.0868318	1.03444	0.0839412	0.933103	0.972772
comp186017_c0	11	144	30	73	4	0	13.0646	103.669	34.2819	73.5098	4.15974	0	25.8898	50.3386	38.1142	0.85728	1.446	0.592862	0.553274	0.759169
comp142576_c8	18	21	6	14	37	29	21.3785	15.1184	6.85638	14.0978	38.4776	24.4153	25.6636	14.4511	20.0573	-0.749681	1.01898	-0.735714	0.461905	0.688345
comp145742_c0	127	240	385	670	565	676	150.837	172.782	439.951	674.679	587.563	569.129	610.457	254.523	432.49	-1.36395	0.552342	-2.4694	0.0135339	0.0541194
comp98226_c0	1	0	2	43	78	48	1.18769	0	2.28546	43.3003	81.1149	40.4115	54.9422	1.15772	28.05	-4.55719	1.2537	-3.63498	0.000278	0.00209582
comp138687_c1	1314	1352	1246	1434	1808	2328	1560.63	973.339	1423.84	1444.01	1880.2	1959.96	1761.39	1319.27	1540.33	-0.425963	0.377052	-1.12972	0.258594	0.483921
comp148300_c1	2225	3166	2706	3872	3310	4093	2642.61	2279.28	3092.23	3899.04	3442.19	3445.92	3595.72	2671.38	3133.55	-0.434129	0.2711	-1.60136	0.109297	0.268632
comp128981_c0	15	25	41	46	34	57	17.8154	17.9981	46.852	46.3212	35.3578	47.9887	43.2226	27.5552	35.3889	-0.694735	0.809999	-0.857699	0.391059	0.625911
comp135806_c0	11979	22655	9194	18790	15387	23328	14227.4	16309.9	10506.3	18921.2	16001.5	19640	18187.6	13681.2	15934.4	-0.422731	0.333344	-1.26815	0.204744	0.416496
comp138670_c3	89	158	120	723	1053	806	105.705	113.748	137.128	728.049	1095.05	678.576	833.892	118.86	476.376	-2.74518	0.411267	-6.67493	2.47e-11	7.4e-10
comp148414_c0	2256	3191	2698	2076	1950	3064	2679.43	2297.28	3083.09	2090.5	2027.87	2579.6	2232.66	2686.6	2459.63	0.263748	0.23607	1.11725	0.263889	0.490264
comp137855_c0	3319	8270	3896	5737	5684	6078	3941.95	5953.78	4452.08	5777.06	5910.99	5117.11	5601.72	4782.6	5192.16	-0.244247	0.278212	-0.877919	0.379988	0.615678
comp106369_c0	780	2047	1296	602	729	763	926.4	1473.69	1480.98	606.204	758.113	642.375	668.897	1293.69	981.293	0.919289	0.315322	2.9154	0.00355237	0.0182838
comp143854_c0	71	8	14	2324	1416	2061	84.3261	5.7594	15.9982	2340.23	1472.55	1735.17	1849.32	35.3613	942.338	-5.8957	0.70601	-8.35074	6.78e-17	4.04e-15
comp153673_c2	9	49	2	10	31	41	10.6892	35.2763	2.28546	10.0698	32.238	34.5182	25.6087	16.0837	20.8462	-0.688283	1.16721	-0.589681	0.555404	0.760613
comp143816_c0	17	45	39	40	29	9	20.1908	32.3966	44.5665	40.2793	30.1581	7.57716	26.0049	32.3846	29.1948	0.345916	1.04007	0.33259	0.739444	0.875233
comp144158_c1	612	71	327	1069	863	1001	726.867	51.1147	373.673	1076.47	897.464	842.748	938.892	383.885	661.389	-1.51023	0.778174	-1.94074	0.0522901	0.155189
comp153227_c0	205	171	0	70	5	49	243.477	123.107	0	70.4888	5.19968	41.2534	38.9806	122.195	80.5877	1.16332	1.44374	0.805771	0.420375	0.652434
comp154356_c0	83	71	77	40	92	49	98.5784	51.1147	87.9903	40.2793	95.674	41.2534	59.0689	79.2278	69.1484	0.44929	0.797466	0.563397	0.573164	0.77253
comp71416_c0	191	2264	151	816	0	0	226.849	1629.91	172.552	821.698	0	0	273.899	676.438	475.169	1.00851	1.4904	0.676674	0.498613	0.717366
comp123674_c0	0	0	0	68	14	13	0	0	0	68.4749	14.5591	10.9448	31.3262	0	15.6631	-5.14135	1.51703	-3.3891	0.000701237	0.00465756
comp146534_c3	63	186	146	211	143	123	74.8246	133.906	166.839	212.473	148.711	103.554	154.913	125.19	140.051	-0.295751	0.685547	-0.431409	0.666171	0.832685
comp116283_c0	893	1282	1094	597	541	840	1060.61	922.944	1250.15	601.169	562.605	707.201	623.658	1077.9	850.779	0.780016	0.268075	2.90969	0.00361786	0.0185557
comp149479_c3	0	15	2	19	9	15	0	10.7989	2.28546	19.1327	9.35942	12.6286	13.7069	4.36145	9.03417	-1.27315	1.47403	-0.863718	0.387743	0.622986
comp141455_c2	143	282	182	130	154	133	169.84	203.019	207.977	130.908	160.15	111.974	134.344	193.612	163.978	0.524751	0.456885	1.14854	0.250745	0.474366
comp107608_c0	423	1049	294	794	1003	1063	502.394	755.202	335.963	799.545	1043.06	894.946	912.515	531.186	721.851	-0.827866	0.390711	-2.11887	0.0341016	0.111918
comp148085_c2	13747	16443	14219	6050	5920	8430	16327.2	11837.7	16248.5	6092.25	6156.42	7097.27	6448.65	14804.5	10626.6	1.17997	0.259826	4.54138	5.59e-06	6.56e-05
comp154525_c0	18	16	4	12	10	9	21.3785	11.5188	4.57092	12.0838	10.3994	7.57716	10.0201	12.4894	11.2547	0.196447	1.0815	0.181644	0.855862	0.936784
comp141721_c0	490	880	778	471	183	294	581.969	633.534	889.044	474.289	190.308	247.52	304.039	701.516	502.778	1.24891	0.521841	2.39327	0.0166991	0.0640728
comp152015_c1	87	449	141	182	251	229	103.329	323.247	161.125	183.271	261.024	192.797	212.364	195.9	204.132	-0.226062	0.499419	-0.45265	0.650801	0.823507
comp139681_c0	53	37	8	636	569	631	62.9477	26.6372	9.14185	640.441	591.723	531.243	587.802	32.9089	310.356	-4.20624	0.661777	-6.35598	2.07e-10	5.42e-09
comp137722_c1	169	655	174	353	136	479	200.72	471.551	198.835	355.465	141.431	403.273	300.056	290.369	295.213	-0.0707612	0.734522	-0.0963363	0.923253	0.969367
comp152009_c3	3766	5300	4514	1648	1431	1914	4472.85	3815.61	5158.29	1659.51	1488.15	1611.41	1586.35	4482.25	3034.3	1.48094	0.250094	5.92154	3.19e-09	6.99e-08
comp143100_c0	4225	5170	3116	2453	2215	3956	5018	3722.01	3560.75	2470.13	2303.46	3330.58	2701.39	4100.25	3400.82	0.597441	0.343791	1.7378	0.0822459	0.218545
comp19111_c0	5	13	7	19	5	34	5.93846	9.35903	7.99911	19.1327	5.19968	28.6248	17.6524	7.76554	12.709	-0.929225	1.14459	-0.811839	0.416884	0.649226
comp144236_c2	34	28	10	259	164	177	40.3815	20.1579	11.4273	260.809	170.549	149.017	193.458	23.9889	108.724	-3.00352	0.587141	-5.1155	3.13e-07	4.77e-06
comp151528_c1	2647	1089	1943	547	614	1364	3143.82	783.999	2220.33	550.82	638.52	1148.36	779.233	2049.38	1414.31	1.23697	0.564569	2.191	0.0284517	0.0970721
comp106140_c0	1074	1293	569	483	498	724	1275.58	930.864	650.214	486.373	517.888	609.54	537.934	952.219	745.077	0.769276	0.437906	1.75671	0.0789665	0.212014
comp156506_c1	831	1357	828	604	744	971	986.972	976.939	946.181	608.218	773.712	817.491	733.14	970.031	851.585	0.410289	0.307583	1.33391	0.182233	0.384621
comp151213_c0	1070	2291	2036	916	793	1287	1270.83	1649.35	2326.6	922.397	824.669	1083.53	943.533	1748.93	1346.23	0.850126	0.319384	2.66176	0.00777322	0.034763
comp123648_c1	1	0	57	0	23	18	1.18769	0	65.1356	0	23.9185	15.1543	13.0243	22.1078	17.566	0.34816	1.59841	0.217816	0.827572	0.922519
comp157127_c0	457	148	221	111	155	108	542.775	106.549	252.543	111.775	161.19	90.9259	121.297	300.623	210.96	1.08764	0.745553	1.45883	0.144611	0.327515
comp177475_c0	417	1314	380	919	728	1084	495.267	945.982	434.238	925.418	757.073	912.626	865.039	625.162	745.101	-0.53141	0.472146	-1.12552	0.260368	0.485996
comp148847_c0	977	1051	1142	713	672	971	1160.37	756.642	1305	717.979	698.836	817.491	744.769	1074.01	909.387	0.492217	0.327315	1.5038	0.132632	0.307687
comp152792_c1	3521	3778	3485	1906	3806	3758	4181.86	2719.88	3982.42	1919.31	3957.99	3163.88	3013.73	3628.05	3320.89	0.29346	0.460849	0.636781	0.524268	0.738044
comp140297_c2	18	20	16	8	13	11	21.3785	14.3985	18.2837	8.05587	13.5192	9.26097	10.2787	18.0202	14.1494	0.729105	1.01085	0.721276	0.47074	0.695315
comp147572_c0	44	353	108	143	40	96	52.2584	254.134	123.415	143.999	41.5974	80.823	88.8063	143.269	116.038	0.575651	0.91768	0.62729	0.530469	0.742412
comp142123_c7	20	16	1	14	3	17	23.7538	11.5188	1.14273	14.0978	3.11981	14.3124	10.51	12.1385	11.3242	0.104428	1.32483	0.0788241	0.937173	0.974559
comp140962_c0	963	1991	1134	1385	1095	1283	1143.75	1433.37	1295.86	1394.67	1138.73	1080.17	1204.52	1290.99	1247.76	0.102371	0.31975	0.320159	0.748847	0.880515
comp150557_c2	4191	18900	9255	11246	8437	9344	4977.62	13606.6	10576	11324.5	8773.93	7866.77	9321.75	9720.06	9520.9	-0.0120508	0.502765	-0.0239691	0.980877	0.991841
comp136782_c0	23	127	20	372	424	396	27.3169	91.4305	22.8546	374.598	440.933	333.395	382.975	47.2007	215.088	-3.111	0.602632	-5.16236	2.44e-07	3.81e-06
comp146792_c0	3723	6179	3559	1621	1457	2147	4421.78	4448.42	4066.98	1632.32	1515.19	1807.57	1651.69	4312.39	2982.04	1.37843	0.258198	5.33865	9.36e-08	1.58e-06
comp203052_c0	276	588	199	105	169	155	327.803	423.316	227.403	105.733	175.749	130.495	137.326	326.174	231.75	1.21252	0.444849	2.7257	0.00641659	0.0297554
comp141903_c1	129	449	169	368	138	387	153.212	323.247	193.121	370.57	143.511	325.818	279.966	223.193	251.58	-0.30038	0.682677	-0.440003	0.659935	0.829344
comp182970_c0	44	175	157	27	61	61	52.2584	125.987	179.409	27.1885	63.436	51.3563	47.327	119.218	83.2725	1.22504	0.603594	2.02958	0.0423996	0.132194
comp149993_c2	4	0	47	85	282	327	4.75077	0	53.7083	85.5936	293.262	275.303	218.053	19.4864	118.77	-3.10203	1.26008	-2.46177	0.0138254	0.0550404
comp180483_c0	104	113	0	39	9	0	123.52	81.3516	0	39.2723	9.35942	0	16.2106	68.2905	42.2505	1.96402	0.997054	1.96983	0.0488583	0.147329
comp137544_c0	24	167	451	125	51	70	28.5046	120.228	515.372	125.873	53.0367	58.9334	79.281	221.368	150.324	1.03219	1.00913	1.02285	0.306378	0.54002
comp159724_c0	0	67	0	15	56	6	0	48.235	0	15.1047	58.2364	5.05144	26.1309	16.0783	21.1046	-0.699897	1.48404	-0.471615	0.637202	0.814692
comp195676_c0	22	34	4	0	13	0	26.1292	24.4775	4.57092	0	13.5192	0	4.50639	18.3925	11.4495	1.4737	1.55678	0.946632	0.343826	0.580455
comp133211_c0	1181	654	1794	621	1630	1796	1402.66	470.831	2050.06	625.337	1695.09	1512.06	1277.5	1307.85	1292.67	-0.017034	0.680766	-0.0250218	0.980038	0.991435
comp149588_c0	2919	6742	4738	4766	4651	5599	3466.87	4853.74	5414.26	4799.28	4836.74	4713.83	4783.28	4578.29	4680.79	-0.0852696	0.298799	-0.285374	0.775357	0.894578
comp140734_c0	34	33	67	23	15	20	40.3815	23.7575	76.563	23.1606	15.599	16.8381	18.5326	46.9007	32.7166	1.15736	0.850107	1.36143	0.173379	0.371741
comp139888_c0	58	165	38	368	443	565	68.8861	118.788	43.4238	370.57	460.691	475.677	435.646	77.0325	256.339	-2.50574	0.539874	-4.64135	3.46e-06	4.22e-05
comp140111_c0	4	22	7	20	16	11	4.75077	15.8384	7.99911	20.1397	16.639	9.26097	15.3465	9.52941	12.438	-0.620386	1.09895	-0.564527	0.572396	0.772115
comp136455_c0	0	4	0	77	106	127	0	2.8797	0	77.5377	110.233	106.922	98.231	0.959901	49.5954	-5.54529	1.20743	-4.59262	4.38e-06	5.22e-05
comp152184_c0	438	709	876	724	518	825	520.209	510.427	1001.03	729.056	538.686	694.573	654.105	677.223	665.664	-0.00604094	0.397911	-0.0151816	0.987887	0.99496
comp149856_c0	8979	5786	8332	620	1639	1578	10664.3	4165.49	9521.23	624.33	1704.45	1328.53	1219.1	8117	4668.05	2.63325	0.619814	4.24845	2.15e-05	0.000218855
comp136185_c0	318	701	241	450	465	485	377.686	504.668	275.398	453.142	483.57	408.325	448.346	385.917	417.131	-0.248265	0.365755	-0.678775	0.497281	0.716199
comp157582_c0	0	0	0	74	253	237	0	0	0	74.5168	263.104	199.532	179.051	0	89.5254	-8.1329	1.27762	-6.36566	1.94e-10	5.16e-09
comp147085_c0	22	54	0	69	52	52	26.1292	38.876	0	69.4818	54.0766	43.7791	55.7792	21.6684	38.7238	-1.22441	1.30018	-0.941724	0.346334	0.582897
comp150326_c0	6292	11930	8803	6280	5650	7462	7472.96	8588.71	10059.5	6323.85	5875.63	6282.3	6160.6	8707.04	7433.82	0.486854	0.25705	1.89401	0.0582243	0.16852
comp136837_c0	189	440	43	1171	2089	1717	224.474	316.767	49.1374	1179.18	2172.42	1445.55	1599.05	196.793	897.922	-3.08805	0.628536	-4.91308	8.97e-07	1.25e-05
comp165421_c0	47	39	0	85	85	97	55.8215	28.0771	0	85.5936	88.3945	81.6649	85.2177	27.9662	56.5919	-1.43809	1.29983	-1.10637	0.268568	0.495918
comp141165_c2	5511	8176	5832	4047	5117	5827	6545.37	5886.11	6664.41	4075.26	5321.35	4905.79	4767.47	6365.3	5566.38	0.420376	0.273041	1.53961	0.123656	0.292951
comp149255_c0	2265	5098	1988	287	442	653	2690.12	3670.18	2271.75	289.004	459.651	549.765	432.807	2877.35	1655.08	2.70942	0.406095	6.67187	2.53e-11	7.55e-10
comp59484_c0	4	55	9	142	28	259	4.75077	39.5959	10.2846	142.992	29.1182	218.054	130.055	18.2104	74.1325	-2.48302	1.12006	-2.21686	0.0266325	0.0923225
comp138840_c0	2	0	75	67	5	11	2.37538	0	85.7048	67.4679	5.19968	9.26097	27.3095	29.3601	28.3348	-0.0672912	1.44557	-0.0465498	0.962872	0.984912
comp154302_c0	106	61	63	3	3	0	125.895	43.9155	71.992	3.02095	3.11981	0	2.04692	80.6009	41.3239	4.56407	1.14574	3.98353	6.79e-05	0.000605311
comp102061_c0	15	94	26	46	137	90	17.8154	67.673	29.711	46.3212	142.471	75.7716	88.188	38.3998	63.2939	-1.19687	0.614924	-1.94637	0.0516099	0.153733
comp16631_c0	43	143	50	184	138	193	51.0707	102.949	57.1365	185.285	143.511	162.488	163.761	70.3855	117.073	-1.21953	0.606742	-2.00996	0.0444355	0.137072
comp155061_c0	3421	2961	1929	1972	1757	3164	4063.09	2131.7	2204.33	1985.77	1827.17	2663.79	2158.91	2799.71	2479.31	0.325528	0.409969	0.794031	0.427177	0.658776
comp148610_c0	631	1551	2112	683	510	568	749.434	1116.6	2413.45	687.77	530.367	478.203	565.446	1426.5	995.971	1.16617	0.565628	2.06173	0.0392332	0.12453
comp150706_c1	91	122	149	78	48	94	108.08	87.8309	170.267	78.5447	49.9169	79.1392	69.2003	122.059	95.6298	0.775629	0.542364	1.43009	0.152691	0.340541
comp152730_c0	21	74	8	116	172	117	24.9415	53.2745	9.14185	116.81	178.869	98.503	131.394	29.1193	80.2566	-2.22507	0.703728	-3.16183	0.00156783	0.00919288
comp143836_c0	2732	6513	2523	3225	3051	3775	3244.77	4688.87	2883.11	3247.52	3172.84	3178.2	3199.52	3605.59	3402.55	0.140882	0.311654	0.452044	0.651237	0.823714
comp139061_c0	463	981	566	471	519	646	549.901	706.247	646.786	474.289	539.726	543.871	519.296	634.311	576.803	0.282084	0.294219	0.958753	0.337683	0.57375
comp135066_c1	53	191	189	135	94	92	62.9477	137.506	215.976	135.943	97.7539	77.4554	103.717	138.81	121.264	0.323145	0.751362	0.430079	0.667138	0.833011
comp147324_c0	229	1196	1099	789	788	937	271.981	861.031	1255.86	794.51	819.469	788.866	800.948	796.291	798.62	-0.184811	0.582725	-0.31715	0.75113	0.881564
comp153963_c0	9425	13784	7435	4732	3403	4530	11194	9923.45	8496.2	4765.04	3538.9	3813.84	4039.26	9871.22	6955.24	1.28455	0.242647	5.2939	1.2e-07	1.98e-06
comp151338_c1	4	35	28	24	22	29	4.75077	25.1974	31.9965	24.1676	22.8786	24.4153	23.8205	20.6482	22.2343	-0.296587	1.03355	-0.286959	0.774143	0.893788
comp158765_c0	74	224	185	229	280	265	87.8892	161.263	211.405	230.599	291.182	223.105	248.295	153.519	200.907	-0.735929	0.52685	-1.39685	0.16246	0.355289
comp143931_c0	1187	1305	918	1393	1902	2528	1409.79	939.503	1049.03	1402.73	1977.96	2128.34	1836.34	1132.77	1484.56	-0.688264	0.403227	-1.70689	0.0878428	0.229231
comp135414_c0	6671	8228	3296	3897	5907	6350	7923.09	5923.55	3766.44	3924.21	6142.9	5346.11	5137.74	5871.03	5504.38	0.150722	0.440083	0.342485	0.731986	0.871694
comp153932_c0	982	6682	1926	1924	1575	1624	1166.31	4810.54	2200.9	1937.44	1637.9	1367.26	1647.53	2725.92	2186.72	0.537274	0.560818	0.958019	0.338053	0.574153
comp69664_c0	14	6	0	56	47	57	16.6277	4.31955	0	56.3911	48.877	47.9887	51.0856	6.98241	29.034	-2.51131	1.28218	-1.95863	0.0501561	0.150327
comp145731_c1	8587	38245	11977	9621	8611	10522	10198.7	27533.6	13686.5	9688.19	8954.88	8858.54	9167.2	17139.6	13153.4	0.772241	0.437291	1.76597	0.0774011	0.208832
comp148415_c0	6	99	74	33	57	45	7.12615	71.2726	84.5621	33.2304	59.2763	37.8858	43.4642	54.3203	48.8922	0.109524	0.952244	0.115016	0.908432	0.962487
comp146323_c2	48	1040	2	511	237	246	57.0092	748.723	2.28546	514.568	246.465	207.109	322.714	269.339	296.027	-0.715661	1.15387	-0.620229	0.535107	0.746112
comp152600_c2	885	883	1406	339	375	426	1051.11	635.694	1606.68	341.367	389.976	358.652	363.332	1097.83	730.579	1.48161	0.465903	3.18008	0.00147234	0.00873347
comp147545_c0	231	482	171	69	145	131	274.357	347.004	195.407	69.4818	150.791	110.29	110.187	272.256	191.222	1.29353	0.512205	2.52541	0.0115563	0.0478392
comp154351_c0	32314	14385	17018	8177	6142	10583	38379.1	10356.1	19447	8234.1	6387.28	8909.89	7843.76	22727.4	15285.6	1.34254	0.437529	3.06846	0.00215164	0.0119979
comp138902_c6	124	191	196	143	88	148	147.274	137.506	223.975	143.999	91.5143	124.602	120.038	169.585	144.812	0.479141	0.498001	0.962129	0.335985	0.572043
comp150587_c0	2538	4829	3718	1840	1727	2512	3014.36	3476.52	4248.67	1852.85	1795.97	2114.87	1921.23	3579.85	2750.54	0.882663	0.249944	3.53144	0.000413296	0.00295551
comp170161_c0	20	37	0	0	20	11	23.7538	26.6372	0	0	20.7987	9.26097	10.0199	16.797	13.4085	0.426517	1.63306	0.261176	0.793957	0.904144
comp149250_c0	154	457	194	258	251	276	182.905	329.006	221.69	259.802	261.024	232.366	251.064	244.533	247.799	-0.0715405	0.438183	-0.163266	0.870309	0.944028
comp148158_c0	1174	942	906	1437	1074	1588	1394.35	678.17	1035.31	1447.03	1116.89	1336.95	1300.29	1035.94	1168.12	-0.37305	0.320095	-1.16543	0.243843	0.466199
comp151409_c0	698	277	1269	3366	1893	1785	829.009	199.419	1450.13	3389.51	1968.6	1502.8	2286.97	826.184	1556.58	-1.60229	0.692975	-2.31218	0.0207676	0.0758121
comp134138_c0	0	92	72	27	1	0	0	66.2331	82.2766	27.1885	1.03994	0	9.40949	49.5033	29.4564	1.32913	1.63308	0.813879	0.415714	0.648147
comp144649_c0	10	3	0	13	70	108	11.8769	2.15978	0	13.0908	72.7955	90.9259	58.9374	4.6789	31.8081	-2.78456	1.39584	-1.9949	0.0460535	0.140938
comp144577_c0	1	55	0	20	16	4	1.18769	39.5959	0	20.1397	16.639	3.36763	13.3821	13.5945	13.4883	-0.244414	1.41122	-0.173193	0.8625	0.939779
comp19661_c0	44	121	29	57	62	85	52.2584	87.111	33.1392	57.398	64.476	71.562	64.4787	57.5029	60.9908	-0.220721	0.715938	-0.308296	0.757857	0.885219
comp150910_c0	489	818	409	579	439	597	580.781	588.899	467.377	583.043	456.532	502.618	514.064	545.686	529.875	0.0849225	0.331526	0.256157	0.79783	0.906617
comp149323_c2	19	3	7	22	53	75	22.5661	2.15978	7.99911	22.1536	55.1166	63.143	46.8044	10.9083	28.8564	-1.91807	1.14074	-1.68142	0.0926811	0.238292
comp157738_c0	61	119	117	196	109	146	72.4492	85.6711	133.699	197.369	113.353	122.918	144.547	97.2733	120.91	-0.548918	0.620418	-0.884755	0.376289	0.612289
comp155847_c0	3304	3692	4142	4003	3023	3884	3924.13	2657.96	4733.19	4030.95	3143.72	3269.96	3481.55	3771.76	3626.66	0.0851133	0.320657	0.265434	0.790675	0.902513
comp143458_c0	55	98	302	54	15	39	65.323	70.5527	345.105	54.3771	15.599	32.8343	34.2702	160.327	97.2985	1.88222	0.845406	2.2264	0.0259871	0.090543
comp150547_c1	262	0	251	0	393	417	311.175	0	286.825	0	408.695	351.075	253.256	199.334	226.295	-0.20214	1.61152	-0.125434	0.90018	0.958956
comp145137_c0	532	277	425	7	6	7	631.852	199.419	485.661	7.04888	6.23961	5.89334	6.39395	438.977	222.686	5.75724	0.637434	9.03189	1.69e-19	1.33e-17
comp146121_c2	8	32	24	20	11	20	9.50153	23.0376	27.4255	20.1397	11.4393	16.8381	16.139	19.9882	18.0636	0.245486	1.01209	0.242554	0.808351	0.912001
comp88969_c0	1637	1792	1911	752	696	712	1944.25	1290.11	2183.76	757.251	723.795	599.437	693.495	1806.04	1249.77	1.33769	0.377311	3.54531	0.000392146	0.00282784
comp154882_c0	410	166	540	447	585	679	486.954	119.508	617.075	450.122	608.362	571.654	543.379	407.845	475.612	-0.555824	0.677368	-0.820564	0.411895	0.644467
comp95147_c0	1337	58	740	140	43	153	1587.94	41.7557	845.621	140.978	44.7172	128.812	104.836	825.107	464.971	2.40727	0.787274	3.05772	0.00223024	0.0123559
comp122762_c0	15	6	9	2	25	23	17.8154	4.31955	10.2846	2.01397	25.9984	19.3638	15.7921	10.8065	13.2993	-0.401355	1.30355	-0.307894	0.758163	0.885386
comp142345_c0	760	4245	1568	1808	1608	1908	902.646	3056.08	1791.8	1820.63	1672.22	1606.36	1699.73	1916.84	1808.29	0.0378845	0.505073	0.075008	0.940208	0.975771
comp124854_c0	46	549	85	1	0	0	54.6338	395.239	97.1321	1.00698	0	0	0.335661	182.335	91.3353	7.09162	1.17389	6.04114	1.53e-09	3.52e-08
comp119717_c0	140	238	66	322	275	362	166.277	171.342	75.4202	324.249	285.982	304.77	305	137.68	221.34	-1.18156	0.523926	-2.25521	0.0241203	0.0854439
comp155004_c0	1646	3193	2686	2898	1893	2832	1954.94	2298.72	3069.37	2918.24	1968.6	2384.28	2423.7	2441.01	2432.36	0.0056069	0.360974	0.0155327	0.987607	0.994792
comp156154_c3	26	73	77	64	162	124	30.88	52.5546	87.9903	64.4469	168.47	104.396	112.438	57.1416	84.7896	-0.947971	0.653731	-1.45009	0.147033	0.331772
comp136457_c0	2419	1	285	35409	36748	54064	2873.03	0.719925	325.678	35656.3	38215.5	45516.8	39796.2	1066.47	20431.3	-4.4773	1.26676	-3.53446	0.000408615	0.00292918
comp143561_c0	400	867	527	335	542	540	475.077	624.175	602.219	337.339	563.645	454.629	451.871	567.157	509.514	0.343405	0.31926	1.07563	0.282094	0.51197
comp141863_c3	24	89	11	119	112	50	28.5046	64.0734	12.57	119.831	116.473	42.0953	92.7997	35.0493	63.9245	-1.42918	0.689572	-2.07257	0.0382126	0.122073
comp3944_c0	21	234	82	94	94	92	24.9415	168.463	93.7039	94.6564	97.7539	77.4554	89.9552	95.7027	92.829	-0.096679	0.810586	-0.11927	0.905061	0.960879
comp148600_c0	853	1642	1303	1137	843	1135	1013.1	1182.12	1488.98	1144.94	876.665	955.564	992.39	1228.07	1110.23	0.296524	0.350704	0.845512	0.397825	0.631653
comp160167_c0	9	83	144	45	152	65	10.6892	59.7538	164.553	45.3142	158.07	54.7239	86.0361	78.3321	82.1841	-0.324987	0.937271	-0.346737	0.728789	0.870052
comp131472_c0	44	439	88	4410	4344	834	52.2584	316.047	100.56	4440.8	4517.48	702.15	3220.14	156.289	1688.22	-4.08926	0.740052	-5.52564	3.28e-08	6e-07
comp98215_c0	107	0	0	2	31	33	127.083	0	0	2.01397	32.238	27.7829	20.6783	42.361	31.5196	0.452708	1.61118	0.280979	0.778727	0.896475
comp149260_c5	477	970	3421	950	773	963	566.529	698.328	3909.28	956.634	803.87	810.756	857.087	1724.71	1290.9	0.531917	0.690434	0.770409	0.441057	0.671669
comp212789_c0	149	195	36	64	73	84	176.966	140.385	41.1383	64.4469	75.9153	70.7201	70.3608	119.497	94.9287	0.588069	0.743256	0.791207	0.428823	0.660388
comp148220_c0	2848	6661	2450	3047	2634	3276	3382.55	4795.42	2799.69	3068.28	2739.19	2758.09	2855.18	3659.22	3257.2	0.321803	0.329123	0.97776	0.328193	0.563806
comp146708_c0	17	598	136	148	54	48	20.1908	430.515	155.411	149.034	56.1565	40.4115	81.8672	202.039	141.953	1.00769	1.07935	0.933607	0.350506	0.587138
comp121092_c0	2	13	8	8	18	12	2.37538	9.35903	9.14185	8.05587	18.7188	10.1029	12.2925	6.95875	9.62564	-0.729455	1.13305	-0.643796	0.519708	0.734217
comp89654_c0	0	0	0	49	20	13	0	0	0	49.3422	20.7987	10.9448	27.0286	0	13.5143	-4.9489	1.53442	-3.22526	0.00125857	0.00767248
comp79365_c0	1047	2025	968	861	1095	807	1243.51	1457.85	1106.16	867.013	1138.73	679.418	895.053	1269.18	1082.11	0.521263	0.278605	1.87098	0.0613485	0.175184
comp153885_c0	551	4842	1810	163	322	394	654.418	3485.88	2068.34	164.138	334.859	331.711	276.903	2069.55	1173.22	2.65754	0.436578	6.0872	1.15e-09	2.69e-08
comp136046_c0	239	28	104	60	90	117	283.858	20.1579	118.844	60.419	93.5942	98.503	84.1721	140.953	112.563	0.415759	0.956343	0.434738	0.663752	0.831744
comp133276_c0	21	41	6	46	42	21	24.9415	29.5169	6.85638	46.3212	43.6773	17.68	35.8928	20.4383	28.1656	-0.805976	0.827833	-0.973598	0.330256	0.565995
comp139518_c0	29	77	26	34	15	33	34.4431	55.4343	29.711	34.2374	15.599	27.7829	25.8731	39.8628	32.8679	0.577312	0.877154	0.658165	0.510432	0.72687
comp134843_c1	122	442	308	1304	943	953	144.898	318.207	351.961	1313.11	980.659	802.337	1032.03	271.689	651.861	-1.9056	0.56217	-3.38972	0.000699652	0.00464967
comp156408_c1	1540	1718	1285	1162	879	1569	1829.05	1236.83	1468.41	1170.11	914.103	1320.95	1135.06	1511.43	1323.24	0.407916	0.290003	1.4066	0.159547	0.351112
comp155138_c0	31	171	79	177	101	108	36.8184	123.107	90.2757	178.236	105.033	90.9259	124.732	83.4005	104.066	-0.578295	0.785293	-0.736406	0.461484	0.68825
comp190096_c0	88	336	79	190	237	249	104.517	241.895	90.2757	191.327	246.465	209.635	215.809	145.563	180.686	-0.660957	0.526054	-1.25644	0.208955	0.4221
comp142330_c1	766	1244	1035	640	653	615	909.772	895.587	1182.73	644.469	679.078	517.772	613.773	996.028	804.901	0.686566	0.364763	1.88222	0.0598056	0.172007
comp150840_c3	134	120	63	731	539	594	159.151	86.3911	71.992	736.105	560.525	500.092	598.907	105.845	352.376	-2.52275	0.386815	-6.52185	6.94e-11	1.97e-09
comp137231_c10	12	2	13	3	13	17	14.2523	1.43985	14.8555	3.02095	13.5192	14.3124	10.2842	10.1826	10.2334	-0.0491025	1.31992	-0.0372012	0.970325	0.988024
comp151982_c0	2144	5724	1156	3974	3166	4460	2546.41	4120.85	1321	4001.75	3292.43	3754.9	3683.03	2662.75	3172.89	-0.57533	0.48677	-1.18193	0.237232	0.458242
comp124159_c0	2429	2516	1444	2194	2148	2281	2884.9	1811.33	1650.1	2209.32	2233.78	1920.39	2121.16	2115.45	2118.3	-0.0428893	0.319275	-0.134334	0.893139	0.955566
comp145856_c0	148	8	54	8	74	63	175.778	5.7594	61.7075	8.05587	76.9552	53.0401	46.0171	81.0817	63.5494	0.54279	1.26006	0.430764	0.66664	0.832829
comp131249_c0	0	0	0	14	87	65	0	0	0	14.0978	90.4744	54.7239	53.0987	0	26.5493	-6.09704	1.44056	-4.23241	2.31e-05	0.000232711
comp21575_c0	22	10	0	36	4	20	26.1292	7.19925	0	36.2514	4.15974	16.8381	19.0831	11.1095	15.0963	-0.662236	1.42157	-0.465848	0.641325	0.817645
comp156489_c0	27	47	9	40	16	35	32.0677	33.8365	10.2846	40.2793	16.639	29.4667	28.795	25.3963	27.0956	-0.195947	0.958444	-0.204443	0.838007	0.927634
comp137208_c0	1906	2170	2307	1102	1268	1585	2263.74	1562.24	2636.28	1109.7	1318.64	1334.42	1254.25	2154.09	1704.17	0.74679	0.344847	2.16557	0.0303444	0.10225
comp43841_c0	87	203	93	80	80	83	103.329	146.145	106.274	80.5587	83.1948	69.8782	77.8772	118.583	98.23	0.580645	0.52188	1.1126	0.265879	0.492713
comp178749_c0	116	181	302	21	43	44	137.772	130.307	345.105	21.1466	44.7172	37.0439	34.3026	204.394	119.349	2.40166	0.64884	3.70146	0.000214362	0.00166569
comp152293_c4	25	100	52	73	81	112	29.6923	71.9925	59.422	73.5098	84.2348	94.2935	84.0127	53.7023	68.8575	-0.672851	0.650486	-1.03438	0.300958	0.534538
comp134931_c0	349	580	612	467	544	536	414.504	417.557	699.351	470.261	565.725	451.262	495.749	510.471	503.11	0.00684376	0.427311	0.0160159	0.987222	0.994627
comp129256_c0	19784	59838	18720	38512	48997	51826	23497.3	43078.9	21391.9	38780.9	50953.7	43632.6	44455.8	29322.7	36889.2	-0.654931	0.308676	-2.12174	0.0338594	0.111353
comp147027_c0	488	910	786	613	530	585	579.594	655.132	898.186	617.281	551.166	492.515	553.654	710.971	632.312	0.338338	0.392231	0.862598	0.388359	0.623804
comp144422_c0	276	825	593	743	482	525	327.803	593.939	677.639	748.189	501.249	442.001	563.813	533.127	548.47	-0.0916727	0.543154	-0.168778	0.865971	0.941704
comp143545_c0	72	124	37	77	35	82	85.5138	89.2708	42.281	77.5377	36.3977	69.0363	60.9906	72.3552	66.6729	0.228975	0.752897	0.304126	0.761032	0.8868
comp153391_c1	2534	3548	2214	2125	1685	2999	3009.61	2554.3	2530.01	2139.84	1752.29	2524.88	2139	2697.97	2418.49	0.343075	0.292109	1.17448	0.240205	0.461465
comp155237_c0	62	217	155	38	48	43	73.6369	156.224	177.123	38.2654	49.9169	36.202	41.4614	135.661	88.5614	1.58777	0.634419	2.50272	0.0123242	0.0503462
comp135107_c0	214	304	158	285	549	652	254.166	218.857	180.551	286.99	570.924	548.923	468.946	217.858	343.402	-1.04152	0.514958	-2.02253	0.0431212	0.133913
comp180976_c0	63	178	25	44	61	33	74.8246	128.147	28.5683	44.3073	63.436	27.7829	45.1754	77.1799	61.1776	0.634424	0.659413	0.962104	0.335997	0.572043
comp156481_c0	3078	2610	5260	1231	2194	1382	3655.72	1879.01	6010.76	1239.6	2281.62	1163.51	1561.58	3848.49	2705.04	1.20425	0.613028	1.96442	0.0494809	0.148747
comp154910_c2	69	286	57	116	199	203	81.9507	205.899	65.1356	116.81	206.947	170.907	164.888	117.662	141.275	-0.581779	0.577786	-1.00691	0.313978	0.548288
comp133758_c0	7	10	40	30	28	31	8.31384	7.19925	45.7092	30.2095	29.1182	26.0991	28.4756	20.4074	24.4415	-0.668886	1.03728	-0.644849	0.519025	0.733577
comp139532_c1	225	372	465	439	471	615	267.231	267.812	531.37	442.066	489.809	517.772	483.216	355.471	419.343	-0.503462	0.416613	-1.20846	0.226869	0.444751
comp142088_c0	222	314	210	118	99	174	263.668	226.057	239.973	118.824	102.954	146.492	122.756	243.233	182.994	0.978965	0.433615	2.25768	0.0239655	0.0849881
comp138799_c2	0	33	1	18	6	24	0	23.7575	1.14273	18.1257	6.23961	20.2058	14.857	8.30009	11.5786	-0.733124	1.51689	-0.483307	0.628878	0.809435
comp159500_c0	174	423	162	297	363	185	206.658	304.528	185.122	299.074	377.496	155.753	277.441	232.103	254.772	-0.20419	0.430273	-0.474559	0.635101	0.813722
comp192075_c0	6	45	51	47	64	55	7.12615	32.3966	58.2793	47.3282	66.5559	46.3048	53.3963	32.6007	42.9985	-0.814581	0.932259	-0.873771	0.382243	0.617818
comp145551_c0	6668	26670	9994	4124	3681	4468	7919.53	19200.4	11420.5	4152.8	3828	3761.64	3914.15	12846.8	8380.47	1.60364	0.411854	3.89371	9.87e-05	0.0008458
comp131155_c0	979	1387	430	636	572	741	1162.75	998.537	491.374	640.441	594.843	623.853	619.712	884.22	751.966	0.429987	0.441632	0.973632	0.330239	0.565994
comp135154_c0	6	9	32	25	16	36	7.12615	6.47933	36.5674	25.1746	16.639	30.3086	24.0407	16.7243	20.3825	-0.672052	1.01298	-0.663442	0.507048	0.723922
comp153546_c1	27	18	4	52	41	119	32.0677	12.9587	4.57092	52.3631	42.6373	100.187	65.0624	16.5324	40.7974	-1.83733	1.01656	-1.80741	0.0706985	0.194599
comp146430_c2	255	14	762	210	178	192	302.861	10.079	870.761	211.466	185.108	161.646	186.074	394.567	290.32	0.622168	1.07492	0.578801	0.562723	0.765379
comp151316_c0	2215	1066	2016	116	410	238	2630.74	767.441	2303.75	116.81	426.373	200.374	247.852	1900.64	1074.25	2.79604	0.759676	3.68057	0.000232711	0.00179479
comp141825_c1	450	453	544	351	554	533	534.461	326.126	621.646	353.451	576.124	448.736	459.437	494.078	476.757	0.0887447	0.499746	0.17758	0.859053	0.938514
comp140171_c0	12	44	31	72	40	53	14.2523	31.6767	35.4247	72.5028	41.5974	44.621	52.9071	27.1179	40.0125	-0.902159	0.865243	-1.04266	0.297104	0.530209
comp143362_c0	99	221	76	180	193	182	117.581	159.104	86.8475	181.257	200.707	153.227	178.397	121.178	149.787	-0.573888	0.460341	-1.24666	0.212522	0.426634
comp129368_c1	5658	7426	3652	5663	4807	6637	6719.96	5346.17	4173.25	5702.55	4998.97	5587.73	5429.75	5413.13	5421.44	-0.0268434	0.298451	-0.0899425	0.928333	0.970671
comp140767_c2	16	25	9	38	36	20	19.0031	17.9981	10.2846	38.2654	37.4377	16.8381	30.8471	15.7619	23.3045	-0.875765	0.845332	-1.036	0.300202	0.533815
comp148645_c1	27	20	31	14	27	20	32.0677	14.3985	35.4247	14.0978	28.0783	16.8381	19.6714	27.2969	23.4842	0.413777	0.971959	0.425714	0.670316	0.835299
comp140403_c0	1124	1389	1105	1790	1746	2042	1334.97	999.977	1262.72	1802.5	1815.73	1719.17	1779.13	1199.22	1489.18	-0.574586	0.285576	-2.01202	0.0442176	0.136579
comp155799_c1	814	1601	1096	1357	833	1180	966.781	1152.6	1252.43	1366.48	866.266	993.449	1075.4	1123.94	1099.67	0.0812881	0.377326	0.215432	0.829431	0.923431
comp146558_c1	1063	1868	1062	1078	818	1236	1262.52	1344.82	1213.58	1085.53	850.667	1040.6	992.264	1273.64	1132.95	0.363233	0.297171	1.2223	0.221593	0.438343
comp148363_c0	35	285	95	303	57	228	41.5692	205.179	108.559	305.116	59.2763	191.955	185.449	118.436	151.942	-0.586454	0.951908	-0.616083	0.53784	0.748142
comp147224_c4	1303	678	1014	197	637	669	1547.56	488.109	1158.73	198.376	662.439	563.235	474.683	1064.8	769.742	1.10007	0.728066	1.51095	0.130801	0.304767
comp152619_c0	2202	587	1031	1011	934	1320	2615.3	422.596	1178.16	1018.06	971.299	1111.32	1033.56	1405.35	1219.45	0.16592	0.607264	0.273225	0.78468	0.899713
comp155672_c0	72	86	30	32	20	37	85.5138	61.9136	34.2819	32.2235	20.7987	31.1505	28.0576	60.5698	44.3137	1.00357	0.775195	1.2946	0.195458	0.40345
comp155824_c0	3594	4421	3239	2701	1581	2702	4268.56	3182.79	3701.3	2719.86	1644.14	2274.83	2212.94	3717.55	2965.25	0.762884	0.251386	3.03471	0.00240763	0.0131584
comp143706_c0	148	0	80	0	143	101	175.778	0	91.4185	0	148.711	85.0325	77.9144	89.0656	83.49	0.105941	1.6224	0.0652989	0.947936	0.978772
comp176895_c0	139	130	17	58	134	127	165.089	93.5903	19.4264	58.405	139.351	106.922	101.559	92.702	97.1307	-0.277933	0.92228	-0.301355	0.763144	0.888297
comp148116_c1	315	69	88	1331	1239	1755	374.123	49.6749	100.56	1340.29	1288.48	1477.55	1368.77	174.786	771.78	-3.18481	0.672148	-4.73826	2.16e-06	2.76e-05
comp163292_c0	159	102	79	147	96	99	188.843	73.4324	90.2757	148.027	99.8338	83.3487	110.403	117.517	113.96	0.0221344	0.530047	0.0417593	0.966691	0.986608
comp140923_c3	83	45	103	87	17	62	98.5784	32.3966	117.701	87.6075	17.6789	52.1982	52.4949	82.8921	67.6935	0.680857	0.647814	1.05101	0.293256	0.525342
comp138862_c0	18254	35344	35955	31852	32452	36905	21680.1	25445	41086.9	32074.4	33748	31070.6	32297.7	29404	30850.8	-0.18495	0.350224	-0.528092	0.597436	0.788532
comp135559_c0	890	1516	1236	1710	3951	4615	1057.05	1091.41	1412.42	1721.94	4108.78	3885.4	3238.71	1186.96	2212.83	-1.35066	0.395936	-3.41131	0.000646525	0.00434007
comp145562_c1	1896	1831	5070	3141	2159	3363	2251.86	1318.18	5793.64	3162.93	2245.22	2831.33	2746.5	3121.23	2933.86	-0.0415145	0.503716	-0.0824165	0.934316	0.973252
comp122581_c0	1	1	0	23	23	53	1.18769	0.719925	0	23.1606	23.9185	44.621	30.5667	0.635872	15.6013	-4.31736	1.3158	-3.28116	0.00103382	0.00650538
comp138762_c0	22	23	12	5	4	3	26.1292	16.5583	13.7128	5.03492	4.15974	2.52572	3.90679	18.8001	11.3534	1.98895	1.07476	1.85061	0.0642264	0.181106
comp138539_c0	1555	3350	2181	2063	1639	2347	1846.86	2411.75	2492.3	2077.41	1704.45	1975.95	1919.27	2250.3	2084.79	0.221131	0.311013	0.711002	0.477083	0.700542
comp163282_c0	275	158	93	31	0	0	326.615	113.748	106.274	31.2165	0	0	10.4055	182.212	96.309	3.68287	1.29813	2.83704	0.00455332	0.0224521
comp147958_c2	3716	8085	3314	2254	1560	2792	4413.46	5820.6	3787.01	2269.74	1622.3	2350.6	2080.88	4673.69	3377.29	1.14476	0.388208	2.94883	0.00318976	0.0166911
comp146222_c1	1	22	0	49	54	62	1.18769	15.8384	0	49.3422	56.1565	52.1982	52.5656	5.67535	29.1205	-2.69366	1.36272	-1.97668	0.0480781	0.145543
comp163408_c0	0	26	35	17	25	45	0	18.7181	39.9956	17.1187	25.9984	37.8858	27.001	19.5712	23.2861	-0.509565	1.32474	-0.384653	0.700495	0.853687
comp152777_c0	341	62	8	894	405	371	405.003	44.6354	9.14185	900.243	421.174	312.347	544.588	152.927	348.757	-2.36529	0.819194	-2.88734	0.00388517	0.0196686
comp96884_c0	0	8	0	17	22	16	0	5.7594	0	17.1187	22.8786	13.4705	17.8226	1.9198	9.8712	-2.06781	1.58921	-1.30116	0.193204	0.400211
comp157484_c0	72	120	75	128	129	111	85.5138	86.3911	85.7048	128.894	134.152	93.4516	118.832	85.8699	102.351	-0.442872	0.522976	-0.846831	0.39709	0.630915
comp153191_c2	4874	6316	4198	4948	4078	5129	5788.81	4547.05	4797.18	4982.55	4240.86	4318.14	4513.85	5044.35	4779.1	0.155668	0.221354	0.703254	0.481898	0.704694
comp151188_c2	3711	3506	1601	1779	2481	2608	4407.52	2524.06	1829.51	1791.42	2580.08	2195.69	2189.06	2920.36	2554.71	0.332069	0.467214	0.710743	0.477244	0.700626
comp151645_c0	78	2	31	3	157	220	92.64	1.43985	35.4247	3.02095	163.27	185.219	117.17	43.1682	80.1691	-1.11906	1.38622	-0.807274	0.419508	0.651636
comp154422_c1	2936	6527	2895	3566	2619	4197	3487.06	4698.95	3308.21	3590.9	2723.59	3533.48	3282.66	3831.41	3557.03	0.21291	0.351664	0.605435	0.54489	0.752976
comp61938_c0	446	717	352	503	598	821	529.711	516.187	402.241	506.513	621.881	691.205	606.533	482.713	544.623	-0.323656	0.381134	-0.849192	0.395775	0.629925
comp142222_c0	616	1274	664	520	674	802	731.618	917.185	758.773	523.631	700.916	675.209	633.252	802.525	717.889	0.343079	0.292833	1.17159	0.241363	0.462841
comp147763_c1	907	1708	951	1397	1097	1764	1077.24	1229.63	1086.74	1406.76	1140.81	1485.12	1344.23	1131.2	1237.72	-0.24094	0.309707	-0.777959	0.436593	0.667526
comp116439_c0	0	0	0	22	13	16	0	0	0	22.1536	13.5192	13.4705	16.3811	0	8.19055	-4.11118	1.59502	-2.57751	0.0099514	0.0424013
comp131528_c0	1019	5342	2269	429	253	398	1210.26	3845.84	2592.86	431.996	263.104	335.079	343.393	2549.65	1446.52	2.70658	0.582015	4.65036	3.31e-06	4.06e-05
comp153329_c0	2356	6997	2838	2850	3539	4011	2798.2	5037.32	3243.07	2869.9	3680.33	3376.89	3309.04	3692.86	3500.95	0.120387	0.283923	0.424013	0.671557	0.836132
comp155584_c1	793	1471	594	893	526	916	941.84	1059.01	678.782	899.236	547.006	771.186	739.143	893.211	816.177	0.271302	0.417186	0.650315	0.515489	0.730877
comp152879_c3	0	1	35	688	124	119	0	0.719925	39.9956	692.804	128.952	100.187	307.314	13.5718	160.443	-3.54357	1.33235	-2.65964	0.00782251	0.0349479
comp148095_c0	4080	4856	3368	2211	2059	2690	4845.78	3495.96	3848.72	2226.44	2141.23	2264.73	2210.8	4063.49	3137.14	0.859576	0.265257	3.24053	0.00119306	0.00731755
comp135458_c0	1	34	21	32	45	69	1.18769	24.4775	23.9973	32.2235	46.7971	58.0915	45.704	16.5542	31.1291	-1.4154	1.10579	-1.27999	0.200548	0.410588
comp142725_c0	88	199	0	102	97	111	104.517	143.265	0	102.712	100.874	93.4516	99.0125	82.594	90.8033	-0.330372	1.34129	-0.24631	0.805443	0.910953
comp155721_c3	1080	1972	706	1167	1511	2144	1282.71	1419.69	806.768	1175.15	1571.34	1805.05	1517.18	1169.72	1343.45	-0.38121	0.427721	-0.891259	0.37279	0.608779
comp165778_c0	308	194	212	45	16	117	365.809	139.666	242.259	45.3142	16.639	98.503	53.4854	249.245	151.365	2.27534	0.661131	3.44159	0.000578304	0.00394301
comp147511_c1	51	48	27	194	33	80	60.5723	34.5564	30.8537	195.355	34.3179	67.3525	99.0084	41.9941	70.5013	-0.978437	0.716309	-1.36594	0.171957	0.369609
comp158553_c0	766	955	530	403	393	659	909.772	687.529	605.647	405.814	408.695	554.816	456.442	734.316	595.379	0.670688	0.407098	1.64748	0.0994586	0.250689
comp158493_c0	373	415	179	487	336	704	443.009	298.769	204.549	490.401	349.418	592.702	477.507	315.442	396.475	-0.607577	0.508729	-1.1943	0.232359	0.451908
comp150458_c0	299	668	361	425	354	571	355.12	480.91	412.526	427.968	368.137	480.729	425.611	416.185	420.898	-0.0341306	0.378998	-0.0900549	0.928244	0.970654
comp80550_c0	741	567	524	457	373	733	880.08	408.198	598.791	460.191	387.896	617.117	488.402	629.023	558.712	0.319706	0.41408	0.772088	0.440062	0.67059
comp182170_c0	45	0	15	0	83	42	53.4461	0	17.141	0	86.3146	35.3601	40.5582	23.529	32.0436	-0.429321	1.63541	-0.262515	0.792924	0.903459
comp153790_c3	505	601	293	313	216	508	599.784	432.675	334.82	315.186	224.626	427.688	322.5	455.76	389.13	0.4974	0.499752	0.995293	0.319594	0.554257
comp152972_c0	14	11	21	4	4	15	16.6277	7.91918	23.9973	4.02793	4.15974	12.6286	6.93876	16.1814	11.5601	1.09743	1.07192	1.0238	0.305932	0.539774
comp177811_c0	32	64	37	19	0	37	38.0061	46.0752	42.281	19.1327	0	31.1505	16.7611	42.1208	29.4409	1.13852	1.36352	0.834987	0.403725	0.637126
comp152437_c0	41	19	20	6	37	11	48.6954	13.6786	22.8546	6.0419	38.4776	9.26097	17.9268	28.4095	23.1682	0.661105	1.14911	0.575319	0.565075	0.766888
comp139832_c3	33	85	37	80	43	81	39.1938	61.1937	42.281	80.5587	44.7172	68.1944	64.4901	47.5562	56.0231	-0.4079	0.73013	-0.558668	0.576388	0.774826
comp141631_c1	59	116	45	445	518	779	70.0738	83.5114	51.4229	448.108	538.686	655.845	547.546	68.336	307.941	-2.94094	0.469981	-6.25757	3.91e-10	9.87e-09
comp148004_c0	4263	2560	1475	3835	2814	3498	5063.13	1843.01	1685.53	3861.78	2926.38	2944.99	3244.38	2863.89	3054.14	-0.339759	0.405687	-0.837488	0.402318	0.63583
comp167701_c0	0	146	0	197	601	294	0	105.109	0	198.376	625.001	247.52	356.966	35.0364	196.001	-2.92045	1.36737	-2.13581	0.0326946	0.108414
comp138680_c0	865	1961	1444	1386	1412	1741	1027.35	1411.77	1650.1	1395.68	1468.39	1465.76	1443.28	1363.08	1403.18	-0.105927	0.307297	-0.344704	0.730317	0.870602
comp154142_c4	0	35	0	20	13	28	0	25.1974	0	20.1397	13.5192	23.5734	19.0774	8.39913	13.7383	-0.864898	1.59471	-0.542354	0.587575	0.782417
comp151190_c0	23	31	8	31	9	16	27.3169	22.3177	9.14185	31.2165	9.35942	13.4705	18.0155	19.5921	18.8038	0.138018	0.982852	0.140427	0.888323	0.952992
comp147173_c0	2548	9671	5669	206	107	134	3026.24	6962.4	6478.14	207.439	111.273	112.815	143.842	5488.93	2816.38	5.0759	0.565684	8.97303	2.88e-19	2.23e-17
comp129483_c0	3513	603	0	1194	683	1696	4172.36	434.115	0	1202.34	710.276	1427.87	1113.5	1535.49	1324.49	0.0847293	1.39305	0.0608229	0.9515	0.980254
comp148284_c0	66	59	136	177	141	125	78.3877	42.4756	155.411	178.236	146.631	105.238	143.368	92.0915	117.73	-0.717679	0.734319	-0.97734	0.328401	0.564107
comp136281_c2	195	0	503	0	520	509	231.6	0	574.794	0	540.766	428.53	323.099	268.798	295.948	-0.120297	1.63761	-0.0734585	0.941441	0.976308
comp148124_c0	802	1140	992	794	1072	1016	952.529	820.715	1133.59	799.545	1114.81	855.377	923.244	968.944	946.094	0.0719509	0.365048	0.1971	0.84375	0.930863
comp154308_c2	1004	4705	2415	12	29	34	1192.44	3387.25	2759.69	12.0838	30.1581	28.6248	23.6222	2446.46	1235.04	6.59614	0.348267	18.9399	5.35e-80	1.71e-76
comp145945_c2	89	547	236	274	256	228	105.705	393.799	269.684	275.913	266.223	191.955	244.697	256.396	250.547	-0.0433803	0.632872	-0.0685451	0.945352	0.978
comp138012_c1	48	0	35	6107	11566	17382	57.0092	0	39.9956	6149.65	12027.9	14634	10937.2	32.3349	5484.76	-7.16817	1.15297	-6.21714	5.06e-10	1.25e-08
comp146328_c0	46	31	98	72	126	128	54.6338	22.3177	111.988	72.5028	131.032	107.764	103.766	62.9797	83.373	-0.794821	0.814042	-0.976388	0.328872	0.564586
comp122763_c0	76	5	0	8	123	101	90.2646	3.59963	0	8.05587	127.912	85.0325	73.6668	31.2881	52.4774	-1.02696	1.47663	-0.695475	0.486758	0.708288
comp154626_c2	4117	6329	4890	1933	1275	1921	4889.73	4556.41	5587.95	1946.5	1325.92	1617.3	1629.91	5011.36	3320.63	1.62074	0.27665	5.85845	4.67e-09	1e-07
comp59321_c0	455	1752	355	418	492	401	540.4	1261.31	405.669	420.919	511.648	337.604	423.391	735.793	579.592	0.647993	0.425041	1.52454	0.127373	0.299138
comp129386_c0	649	1018	957	430	742	579	770.812	732.884	1093.59	433.003	771.632	487.464	564.033	865.763	714.898	0.628371	0.436712	1.43887	0.150188	0.336624
comp127711_c0	55026	32924	40247	42332	50399	68896	65353.9	23702.8	45991.5	42627.6	52411.7	58004	51014.4	45016.1	48015.3	-0.266715	0.465394	-0.573096	0.56658	0.768033
comp180445_c0	54	81	115	0	82	65	64.1354	58.314	131.414	0	85.2747	54.7239	46.6662	84.6211	65.6437	0.789094	1.33004	0.593285	0.55299	0.758921
comp146628_c1	42	131	44	39	35	29	49.8831	94.3102	50.2802	39.2723	36.3977	24.4153	33.3618	64.8245	49.0931	0.887665	0.705031	1.25904	0.208015	0.420779
comp154771_c2	767	727	485	2535	2229	2785	910.96	523.386	554.224	2552.7	2318.02	2344.71	2405.14	662.857	1534	-1.88286	0.327673	-5.74615	9.13e-09	1.86e-07
comp151631_c0	534	559	821	1275	856	1282	634.227	402.438	938.182	1283.9	890.185	1079.32	1084.47	658.283	871.377	-0.771215	0.387522	-1.99012	0.0465779	0.142208
comp146357_c0	217	587	800	231	317	331	257.729	422.596	914.185	232.613	329.659	278.671	280.315	531.503	405.909	0.746415	0.529102	1.41072	0.158327	0.349104
comp142855_c0	4	121	34	60	178	159	4.75077	87.111	38.8528	60.419	185.108	133.863	126.464	43.5715	85.0175	-1.70404	0.793123	-2.14851	0.0316731	0.105815
comp157229_c0	685	1568	893	638	332	487	813.569	1128.84	1020.46	642.455	345.258	410.008	465.907	987.624	726.765	1.09682	0.455689	2.40696	0.0160859	0.0621198
comp138450_c0	259	183	50	131	377	103	307.612	131.746	57.1365	131.915	392.056	86.7164	203.562	165.498	184.53	-0.294661	0.742378	-0.396914	0.691431	0.848071
comp180355_c0	96	0	0	13	34	30	114.018	0	0	13.0908	35.3578	25.2572	24.5686	38.0061	31.2874	0.196007	1.57258	0.12464	0.900808	0.959127
comp70527_c0	21	25	12	56	19	35	24.9415	17.9981	13.7128	56.3911	19.7588	29.4667	35.2055	18.8841	27.0448	-0.78003	0.845783	-0.922258	0.356394	0.592878
comp133734_c0	1117	1236	1087	1470	1515	1916	1326.65	889.828	1242.15	1480.27	1575.5	1613.09	1556.29	1152.88	1354.58	-0.447202	0.31771	-1.40758	0.159256	0.350624
comp150535_c1	152	47	30	29	24	37	180.529	33.8365	34.2819	29.2025	24.9584	31.1505	28.4372	82.8825	55.6598	1.13382	0.863642	1.31283	0.189239	0.394625
comp144154_c1	213	701	162	652	609	557	252.978	504.668	185.122	656.553	633.321	468.942	586.272	314.256	450.264	-0.98073	0.446421	-2.19687	0.0280294	0.095985
comp142782_c2	9543	17160	7368	17090	16602	18613	11334.1	12353.9	8419.64	17209.3	17265	15670.4	16714.9	10702.6	13708.7	-0.655778	0.250499	-2.61788	0.00884772	0.0386109
comp120771_c1	7	74	11	177	70	39	8.31384	53.2745	12.57	178.236	72.7955	32.8343	94.6219	24.7195	59.6707	-1.7421	0.996677	-1.74791	0.0804796	0.215087
comp160594_c0	42	91	57	147	200	140	49.8831	65.5132	65.1356	148.027	207.987	117.867	157.96	60.1773	109.069	-1.33077	0.547978	-2.42852	0.0151606	0.0592539
comp138251_c7	91	329	149	322	396	354	108.08	236.855	170.267	324.249	411.814	298.035	344.699	171.734	258.217	-1.03127	0.4441	-2.32216	0.0202242	0.0741518
comp140044_c6	11	40	62	0	0	0	13.0646	28.797	70.8493	0	0	0	0	37.5703	18.7852	5.53327	1.4887	3.71684	0.000201733	0.00157836
comp151374_c0	6073	10350	6277	4482	3447	5588	7212.85	7451.23	7172.92	4513.3	3584.66	4704.57	4267.51	7279	5773.25	0.774448	0.263799	2.93575	0.00332747	0.0173138
comp150785_c3	154	19	156	20	68	136	182.905	13.6786	178.266	20.1397	70.7156	114.499	68.4515	124.95	96.7006	0.676187	1.06146	0.637033	0.524104	0.738024
comp183410_c0	497	317	418	8	9	65	590.283	228.216	477.661	8.05587	9.35942	54.7239	24.0464	432.054	228.05	4.16772	0.763562	5.45826	4.81e-08	8.54e-07
comp149604_c3	2039	1717	1029	2155	2227	3242	2421.7	1236.11	1175.87	2170.05	2315.94	2729.46	2405.15	1611.23	2008.19	-0.637056	0.432759	-1.47208	0.141	0.321897
comp113719_c0	198	4	153	0	293	506	235.163	2.8797	174.838	0	304.701	426.005	243.569	137.627	190.598	-0.562146	1.50735	-0.372938	0.709195	0.858962
comp133155_c0	377	790	2883	16632	26365	42691	447.76	568.741	3294.49	16748.1	27417.9	35941.8	26702.6	1437	14069.8	-4.52904	0.545368	-8.30456	1e-16	5.79e-15
comp146465_c0	1516	2848	2029	1345	957	1325	1800.54	2050.35	2318.6	1354.39	995.218	1115.53	1155.05	2056.5	1605.77	0.828655	0.32289	2.56637	0.010277	0.043541
comp141207_c4	17	45	37	49	43	33	20.1908	32.3966	42.281	49.3422	44.7172	27.7829	40.6141	31.6228	36.1185	-0.345049	0.842849	-0.409384	0.682258	0.842793
comp54713_c0	502	1254	927	779	908	892	596.221	902.787	1059.31	784.44	944.261	750.98	826.561	852.773	839.667	0.0150311	0.368986	0.0407361	0.967506	0.986954
comp130264_c0	163	546	30	0	0	0	193.594	393.079	34.2819	0	0	0	0	206.985	103.492	8.19269	1.26768	6.46274	1.03e-10	2.83e-09
comp143623_c0	1227	2467	655	2725	2454	3166	1457.3	1776.06	748.489	2744.03	2552	2665.48	2653.84	1327.28	1990.56	-1.05691	0.417552	-2.5312	0.0113674	0.0472385
comp157151_c0	82	40	2	370	477	1042	97.3907	28.797	2.28546	372.584	496.049	877.266	581.966	42.8244	312.395	-3.48793	1.05711	-3.2995	0.000968563	0.00615418
comp142113_c0	0	0	0	458	349	430	0	0	0	461.198	362.937	362.02	395.385	0	197.693	-9.38643	1.19049	-7.88455	3.16e-15	1.56e-13
comp145517_c1	6358	9089	6362	15794	21736	28497	7551.34	6543.4	7270.05	15904.3	22604	23991.8	20833.4	7121.6	13977.5	-1.51699	0.309903	-4.89506	9.83e-07	1.36e-05
comp143923_c3	5	39	11	14	14	17	5.93846	28.0771	12.57	14.0978	14.5591	14.3124	14.3231	15.5285	14.9258	0.000817911	1.05295	0.000776779	0.99938	0.999579
comp148370_c0	154	29	64	8	114	83	182.905	20.8778	73.1348	8.05587	118.553	69.8782	65.4956	92.3057	78.9006	0.384882	1.18212	0.325587	0.744737	0.878225
comp13826_c0	27	76	15	15	57	36	32.0677	54.7143	17.141	15.1047	59.2763	30.3086	34.8966	34.641	34.7688	0.0210773	0.854139	0.0246767	0.980313	0.991591
comp132856_c1	7961	333	364	4	2	19	9455.21	239.735	415.954	4.02793	2.07987	15.9962	7.36801	3370.3	1688.83	6.94489	1.01878	6.81685	9.31e-12	2.93e-10
comp23923_c0	103	158	60	132	28	160	122.332	113.748	68.5638	132.922	29.1182	134.705	98.915	101.548	100.232	0.146757	0.819613	0.179057	0.857893	0.937776
comp110898_c0	169	1020	121	834	796	934	200.72	734.324	138.27	839.824	827.788	786.341	817.984	357.771	587.878	-1.44453	0.621993	-2.32242	0.0202103	0.0741142
comp141294_c6	3	0	0	41	41	56	3.56308	0	0	41.2863	42.6373	47.1468	43.6901	1.18769	22.4389	-4.01064	1.40519	-2.85416	0.00431509	0.0214438
comp151817_c0	87	121	33	1063	970	1274	103.329	87.111	37.7101	1070.42	1008.74	1072.59	1050.58	76.0501	563.317	-3.77925	0.496968	-7.60462	2.86e-14	1.26e-12
comp137074_c0	3	11	3	42	4	33	3.56308	7.91918	3.42819	42.2933	4.15974	27.7829	24.7453	4.97015	14.8577	-1.79905	1.24957	-1.43974	0.149942	0.33635
comp154449_c0	2803	312	996	3151	3553	6406	3329.1	224.617	1138.16	3173	3694.89	5393.25	4087.05	1563.96	2825.5	-1.6727	0.778875	-2.14758	0.0317472	0.105982
comp150815_c3	1488	6173	2690	1869	1695	2169	1767.29	4444.1	3073.95	1882.05	1762.69	1826.09	1823.61	3095.11	2459.36	0.667057	0.428239	1.55767	0.119311	0.285873
comp133089_c0	8	4	1	767	229	286	9.50153	2.8797	1.14273	772.356	238.145	240.785	417.096	4.50799	210.802	-6.27632	0.677475	-9.26429	1.96e-20	1.71e-18
comp53269_c0	198	589	0	168	275	213	235.163	424.036	0	169.173	285.982	179.326	211.494	219.733	215.613	-0.0923698	1.33308	-0.0692905	0.944758	0.977817
comp153454_c1	215	0	0	10	91	174	255.354	0	0	10.0698	94.6341	146.492	83.7319	85.1179	84.4249	-0.145057	1.57369	-0.092176	0.926558	0.97044
comp149219_c0	63	4	99	682	528	453	74.8246	2.8797	113.13	686.763	549.086	381.384	539.077	63.6115	301.344	-2.94392	1.01132	-2.91097	0.00360314	0.0184937
comp134251_c0	3432	6807	3903	2501	2821	3332	4076.16	4900.53	4460.08	2518.47	2933.66	2805.23	2752.45	4478.92	3615.69	0.698124	0.222885	3.13222	0.00173491	0.010014
comp169101_c0	154	392	87	218	470	261	182.905	282.211	99.4176	219.522	488.77	219.738	309.343	188.178	248.76	-0.714217	0.444883	-1.60541	0.108405	0.267186
comp148928_c0	442	829	437	839	964	1248	524.96	596.818	499.373	844.859	1002.5	1050.7	966.019	540.384	753.201	-0.828854	0.301617	-2.74803	0.00599539	0.0281211
comp154128_c0	903	214	363	92	36	55	1072.49	154.064	414.811	92.6425	37.4377	46.3048	58.795	547.12	302.958	2.89897	0.531623	5.45307	4.95e-08	8.78e-07
comp156469_c0	5093	879	2459	593	465	778	6048.91	632.815	2809.97	597.141	483.57	655.003	578.571	3163.9	1871.24	2.01346	0.650563	3.09495	0.00196848	0.0111194
comp143317_c3	20	11	8	13	7	4	23.7538	7.91918	9.14185	13.0908	7.27955	3.36763	7.91265	13.605	10.7588	0.682108	1.0837	0.629422	0.529073	0.741493
comp86274_c0	2	10	10	15	55	23	2.37538	7.19925	11.4273	15.1047	57.1964	19.3638	30.555	7.00065	18.7778	-1.84378	1.04815	-1.75907	0.0785652	0.211179
comp171113_c0	91	126	138	100	0	105	108.08	90.7106	157.697	100.698	0	88.4002	63.0328	118.829	90.931	0.857293	1.30577	0.656542	0.511476	0.727879
comp145876_c0	1329	479	669	1517	666	1316	1578.44	344.844	764.487	1527.59	692.597	1107.95	1109.38	895.925	1002.65	-0.470068	0.387748	-1.2123	0.225397	0.442725
comp153413_c1	118	217	76	237	218	285	140.148	156.224	86.8475	238.655	226.706	239.943	235.101	127.74	181.421	-0.892064	0.488927	-1.82453	0.0680712	0.189099
comp119223_c0	895	3027	1355	2087	3148	2651	1062.98	2179.21	1548.4	2101.57	3273.72	2231.89	2535.73	1596.87	2066.3	-0.691664	0.279314	-2.4763	0.0132753	0.053332
comp155789_c1	250	240	820	148	60	91	296.923	172.782	937.039	149.034	62.3961	76.6135	96.0144	468.915	282.465	1.97049	0.703586	2.80064	0.00510016	0.0245844
comp187643_c0	55	134	74	34	54	23	65.323	96.47	84.5621	34.2374	56.1565	19.3638	36.5859	82.1184	59.3522	1.17665	0.712713	1.65095	0.0987486	0.2494
comp146715_c1	382	951	398	1133	1551	1538	453.698	684.649	454.807	1140.91	1612.94	1294.85	1349.57	531.051	940.31	-1.3478	0.276588	-4.87295	1.1e-06	1.5e-05
comp150680_c2	889	1167	557	1232	1337	1566	1055.86	840.153	636.501	1240.6	1390.39	1318.43	1316.47	844.171	1080.32	-0.660055	0.347664	-1.89854	0.0576249	0.167184
comp142692_c3	176	520	161	301	401	435	209.034	374.361	183.98	303.102	417.014	366.229	362.115	255.792	308.953	-0.54361	0.419154	-1.29692	0.194658	0.402158
comp137845_c0	7077	6558	8401	2819	5139	6334	8405.29	4721.27	9600.08	2838.69	5344.23	5332.63	4505.18	7575.55	6040.37	0.731889	0.469456	1.55902	0.118993	0.285313
comp141942_c0	37	90	36	29	98	77	43.9446	64.7933	41.1383	29.2025	101.914	64.8268	65.3143	49.9587	57.6365	-0.28015	0.710267	-0.394429	0.693264	0.84929
comp148729_c1	938	1259	513	616	941	825	1114.05	906.386	586.221	620.302	978.579	694.573	764.484	868.887	816.686	0.160794	0.415981	0.386542	0.699095	0.85275
comp145161_c3	119	268	145	222	99	235	141.335	192.94	165.696	223.55	102.954	197.848	174.784	166.657	170.721	-0.0222646	0.586237	-0.0379789	0.969704	0.987959
comp158777_c0	272	650	0	379	610	525	323.052	467.952	0	381.647	634.36	442.001	486.003	263.668	374.835	-0.823744	1.32225	-0.622989	0.533292	0.744526
comp142110_c0	190	319	288	290	265	313	225.661	229.656	329.106	292.025	275.583	263.517	277.042	261.475	269.258	-0.100692	0.416854	-0.241553	0.809126	0.912264
comp133363_c0	4083	3664	3854	3060	3124	3973	4849.35	2637.81	4404.08	3081.37	3248.76	3344.89	3225.01	3963.75	3594.38	0.252553	0.351281	0.718949	0.472172	0.696495
comp151801_c0	1306	1814	1426	1396	935	1535	1551.13	1305.94	1629.53	1405.75	972.339	1292.33	1223.47	1495.53	1359.5	0.298176	0.26239	1.13639	0.255795	0.480507
comp141926_c0	1657	1687	1173	1662	1443	2279	1968.01	1214.51	1340.42	1673.61	1500.63	1918.7	1697.65	1507.65	1602.65	-0.19304	0.328933	-0.586866	0.557293	0.761872
comp131446_c0	376	504	0	202	192	147	446.572	362.842	0	203.411	199.668	123.76	175.613	269.805	222.709	0.361859	1.32836	0.27241	0.785307	0.899713
comp12504_c0	66	42	80	7	11	8	78.3877	30.2369	91.4185	7.04888	11.4393	6.73525	8.40781	66.681	37.5444	2.66995	0.924699	2.88737	0.00388473	0.0196686
comp156345_c0	553	183	600	98	287	502	656.794	131.746	685.638	98.6844	298.461	422.637	273.261	491.393	382.327	0.737277	0.814691	0.904977	0.365478	0.60153
comp154799_c0	0	4	1	14	33	21	0	2.8797	1.14273	14.0978	34.3179	17.68	22.0319	1.34081	11.6863	-3.2367	1.30966	-2.47141	0.0134582	0.0539041
comp140332_c0	70	301	69	244	333	261	83.1384	216.698	78.8484	245.704	346.298	219.738	270.58	126.228	198.404	-1.18339	0.507635	-2.33118	0.0197436	0.0727082
comp164178_c0	281	481	272	151	130	142	333.741	346.284	310.823	152.054	135.192	119.551	135.599	330.283	232.941	1.27155	0.385126	3.30166	0.000961147	0.00611369
comp132874_c0	21	15	9	11	2	11	24.9415	10.7989	10.2846	11.0768	2.07987	9.26097	7.47255	15.3417	11.4071	0.923774	1.12985	0.81761	0.41358	0.646251
comp94103_c0	672	479	51	523	550	848	798.129	344.844	58.2793	526.652	571.964	713.937	604.184	400.417	502.301	-0.827292	0.841512	-0.983102	0.325557	0.561039
comp147428_c0	1099	1674	1484	1895	1821	2039	1305.27	1205.16	1695.81	1908.23	1893.72	1716.65	1839.53	1402.08	1620.81	-0.401618	0.313451	-1.28128	0.200095	0.410066
comp148389_c4	70	723	129	621	431	302	83.1384	520.506	147.412	625.337	448.212	254.256	442.601	250.352	346.477	-0.972895	0.738546	-1.31731	0.187734	0.392465
comp134530_c0	978	1838	875	1528	1314	1748	1161.56	1323.22	999.889	1538.67	1366.47	1471.65	1458.93	1161.56	1310.25	-0.333209	0.294961	-1.12967	0.258614	0.483921
comp149132_c0	1428	704	574	340	165	210	1696.02	506.828	655.927	342.374	171.589	176.8	230.255	952.926	591.59	1.90898	0.363877	5.24623	1.55e-07	2.51e-06
comp124990_c0	38	43	23	47	16	74	45.1323	30.9568	26.2828	47.3282	16.639	62.3011	42.0894	34.124	38.1067	-0.199553	0.859024	-0.232302	0.816303	0.916036
comp149191_c1	6171	4024	4049	1197	1455	1942	7329.25	2896.98	4626.92	1205.36	1513.11	1634.98	1451.15	4951.05	3201.1	1.65358	0.465996	3.54849	0.000387443	0.00279853
comp155925_c4	9	16	30	6	10	12	10.6892	11.5188	34.2819	6.0419	10.3994	10.1029	8.84804	18.83	13.839	0.880506	1.03665	0.84938	0.39567	0.629925
comp154522_c2	428	262	218	781	1234	1571	508.332	188.62	249.115	786.454	1283.28	1322.63	1130.79	315.356	723.073	-1.86158	0.586676	-3.17309	0.00150825	0.00889845
comp144722_c0	4400	12477	1592	5856	4732	4444	5225.84	8982.51	1819.23	5896.89	4920.97	3741.43	4853.1	5342.53	5097.81	-0.0691053	0.494233	-0.139823	0.8888	0.953168
comp87108_c0	432	1267	492	113	545	284	513.083	912.146	562.224	113.789	566.765	239.101	306.552	662.484	484.518	1.28535	0.491921	2.61292	0.0089773	0.0390746
comp62139_c0	426	369	360	45	24	0	505.957	265.653	411.383	45.3142	24.9584	0	23.4242	394.331	208.877	3.5628	1.18965	2.99482	0.00274604	0.014704
comp129173_c1	368	448	308	354	591	501	437.071	322.527	351.961	356.472	614.602	421.795	464.29	370.519	417.405	-0.297039	0.454904	-0.65297	0.513775	0.729665
comp145779_c5	0	19	73	16	41	30	0	13.6786	83.4193	16.1117	42.6373	25.2572	28.0021	32.366	30.184	-0.0787822	1.35037	-0.058341	0.953477	0.981188
comp135071_c2	3898	7146	3741	3623	5670	5063	4629.62	5144.59	4274.96	3648.3	5896.43	4262.57	4602.43	4683.06	4642.75	0.0484471	0.27576	0.175686	0.860541	0.939214
comp135514_c3	18	69	7	24	15	27	21.3785	49.6749	7.99911	24.1676	15.599	22.7315	20.8327	26.3508	23.5918	0.164898	1.04018	0.158529	0.87404	0.945993
comp138883_c0	1144	1250	1475	932	581	581	1358.72	899.907	1685.53	938.508	604.202	489.148	677.286	1314.72	996.002	0.940897	0.446286	2.10828	0.0350068	0.114195
comp129332_c0	3533	8744	5073	4350	4444	4757	4196.12	6295.03	5797.07	4380.38	4621.47	4004.95	4335.6	5429.41	4882.5	0.305056	0.290981	1.04837	0.294467	0.526841
comp153416_c0	39	107	126	121	156	153	46.32	77.032	143.984	121.845	162.23	128.812	137.629	89.112	113.37	-0.704673	0.636116	-1.10777	0.26796	0.49516
comp152689_c5	1758	1715	1378	1416	1299	1587	2087.96	1234.67	1574.68	1425.89	1350.88	1336.11	1370.96	1632.44	1501.7	0.219401	0.315268	0.69592	0.486479	0.708233
comp107276_c0	596	679	703	591	760	1107	707.864	488.829	803.34	595.127	790.351	931.99	772.489	666.678	719.584	-0.215768	0.381829	-0.565092	0.572011	0.771892
comp130909_c0	304	756	440	600	615	656	361.058	544.264	502.802	604.19	639.56	552.291	598.68	469.374	534.027	-0.363007	0.352242	-1.03056	0.302747	0.536362
comp129403_c1	0	17	0	17	15	17	0	12.2387	0	17.1187	15.599	14.3124	15.6767	4.07958	9.87815	-1.32463	1.59178	-0.832174	0.405311	0.638462
comp83620_c0	0	98	466	72	459	407	0	70.5527	532.513	72.5028	477.33	342.656	297.496	201.022	249.259	-0.799805	1.19282	-0.670515	0.502529	0.720457
comp62628_c0	446	754	95	165	616	405	529.711	542.824	108.559	166.152	640.6	340.972	382.575	393.698	388.136	-0.0214971	0.748763	-0.0287102	0.977096	0.990473
comp162903_c0	151	303	52	26	120	74	179.341	218.137	59.422	26.1816	124.792	62.3011	71.0916	152.3	111.696	1.05748	0.795101	1.33	0.183519	0.386317
comp138131_c3	26	15	12	5	9	0	30.88	10.7989	13.7128	5.03492	9.35942	0	4.79811	18.4639	11.631	1.52976	1.40946	1.08535	0.277766	0.507046
comp66688_c0	11	15	62328	0	0	0	13.0646	10.7989	71224.1	0	0	0	0	23749.3	11874.7	4.35208	1.61546	2.69402	0.00705958	0.0321507
comp153993_c1	909	1301	2382	1350	1271	1667	1079.61	936.623	2721.98	1359.43	1321.76	1403.46	1361.55	1579.41	1470.48	0.0580232	0.462521	0.12545	0.900167	0.958956
comp139457_c1	2142	3984	2852	1714	2214	2437	2544.04	2868.18	3259.07	1725.97	2302.42	2051.73	2026.7	2890.43	2458.57	0.511485	0.25636	1.99518	0.0460229	0.140856
comp132319_c0	151	292	0	35	110	129	179.341	210.218	0	35.2444	114.393	108.606	86.0811	129.853	107.967	0.376081	1.40313	0.268031	0.788676	0.901409
comp143703_c1	886	1286	1401	747	762	863	1052.29	925.824	1600.97	752.216	792.431	726.565	757.071	1193.03	975.05	0.610992	0.370502	1.64909	0.0991289	0.250085
comp148278_c1	113	105	0	54	83	110	134.209	75.5922	0	54.3771	86.3146	92.6097	77.7671	69.9338	73.8505	-0.230429	1.38013	-0.166962	0.8674	0.942476
comp153858_c6	5	18	2	62	45	24	5.93846	12.9587	2.28546	62.433	46.7971	20.2058	43.1453	7.06086	25.1031	-2.40583	0.951154	-2.52938	0.0114264	0.0474166
comp205245_c0	0	0	0	36	43	64	0	0	0	36.2514	44.7172	53.882	44.9502	0	22.4751	-5.89805	1.46046	-4.03849	5.38e-05	0.000492314
comp148769_c6	8735	16493	21981	5402	7812	8832	10374.5	11873.7	25118.4	5439.72	8123.97	7435.72	6999.8	15788.9	11394.3	1.06993	0.384789	2.78057	0.00542634	0.0258975
comp179413_c0	9	14	15	42	5	24	10.6892	10.079	17.141	42.2933	5.19968	20.2058	22.5662	12.6364	17.6013	-0.58797	1.07474	-0.54708	0.584324	0.780348
comp150423_c0	2200	2095	1452	1323	1421	2009	2612.92	1508.24	1659.24	1332.24	1477.75	1691.39	1500.46	1926.8	1713.63	0.321044	0.384501	0.834963	0.403739	0.637126
comp141940_c1	3657	4469	2574	2762	2231	2719	4343.39	3217.35	2941.39	2781.29	2320.1	2289.14	2463.51	3500.71	2982.11	0.490075	0.243415	2.01333	0.0440796	0.136308
comp154589_c3	153	19	212	25	7	8	181.717	13.6786	242.259	25.1746	7.27955	6.73525	13.0631	145.885	79.474	2.97544	0.974583	3.05304	0.00226533	0.0125129
comp153783_c1	258	74	42	36	24	45	306.424	53.2745	47.9947	36.2514	24.9584	37.8858	33.0319	135.898	84.4649	1.55655	0.82291	1.89152	0.0585544	0.169281
comp102122_c0	5044	5177	325	398	294	512	5990.72	3727.05	371.387	400.779	305.741	431.056	379.192	3363.05	1871.12	2.64032	0.832025	3.17337	0.0015068	0.00889437
comp159631_c0	141	867	221	529	957	596	167.465	624.175	252.543	532.694	995.218	501.776	676.563	348.061	512.312	-1.07144	0.411854	-2.60152	0.00928125	0.0400899
comp151472_c1	2430	962	524	393	460	602	2886.09	692.568	598.791	395.744	478.37	506.828	460.314	1392.48	926.399	1.222	0.65659	1.86114	0.0627249	0.17793
comp148954_c0	254	151	297	199	254	295	301.674	108.709	339.391	200.39	264.144	248.362	237.632	249.924	243.778	-0.0268399	0.618219	-0.0434149	0.965371	0.985963
comp99103_c0	0	0	0	51	70	105	0	0	0	51.3561	72.7955	88.4002	70.8506	0	35.4253	-6.67111	1.39582	-4.77935	1.76e-06	2.29e-05
comp139221_c2	14754	29165	13625	32433	19076	30577	17523.2	20996.6	15569.7	32659.5	19837.8	25743	26080.1	18029.8	22055	-0.511111	0.351979	-1.45211	0.146472	0.330761
comp124571_c0	0	0	0	89	25	39	0	0	0	89.6215	25.9984	32.8343	49.4847	0	24.7424	-5.99304	1.44973	-4.1339	3.57e-05	0.000342711
comp156579_c0	205	347	154	151	589	768	243.477	249.814	175.981	152.054	612.522	646.584	470.387	223.09	346.739	-0.885686	0.673896	-1.31428	0.188753	0.394008
comp129239_c0	25361	38683	2	19269	13798	27471	30121.1	27848.9	2.28546	19403.6	14349	23128	18960.2	19324.1	19142.1	-0.080111	1.36422	-0.0587231	0.953173	0.981011
comp137791_c0	2530	6612	2394	3240	3795	3980	3004.86	4760.15	2735.7	3262.63	3946.55	3350.79	3519.99	3500.23	3510.11	-0.0445513	0.283642	-0.157069	0.87519	0.946338
comp156417_c0	327	593	197	736	584	663	388.375	426.916	225.118	741.14	607.322	558.184	635.549	346.803	491.176	-0.89816	0.380379	-2.36123	0.0182146	0.0683588
comp145595_c6	84	62	3	32	85	98	99.7661	44.6354	3.42819	32.2235	88.3945	82.5068	67.7083	49.2766	58.4924	-0.551543	1.15461	-0.477688	0.632872	0.812157
comp102510_c0	171	0	240	0	304	278	203.095	0	274.255	0	316.14	234.05	183.397	159.117	171.257	-0.117594	1.61119	-0.0729862	0.941817	0.976514
comp107396_c0	20	0	0	685	4633	4663	23.7538	0	0	689.784	4818.02	3925.81	3144.54	7.91795	1576.23	-6.51435	1.33163	-4.892	9.98e-07	1.37e-05
comp154289_c0	880	2660	1097	1936	1102	1860	1045.17	1915	1253.58	1949.52	1146.01	1565.95	1553.82	1404.58	1479.2	-0.157583	0.473471	-0.332825	0.739266	0.87513
comp186905_c0	147	27	67	0	0	0	174.591	19.438	76.563	0	0	0	0	90.1972	45.0986	6.9468	1.36834	5.0768	3.84e-07	5.75e-06
comp132534_c0	21	16	25	119	176	179	24.9415	11.5188	28.5683	119.831	183.029	150.701	151.187	21.6762	86.4316	-2.70366	0.715806	-3.77708	0.000158675	0.00127786
comp155163_c1	5456	10825	6317	5556	4796	6892	6480.05	7793.19	7218.63	5594.8	4987.53	5802.42	5461.58	7163.96	6312.77	0.38784	0.258352	1.50121	0.133301	0.308873
comp143044_c7	8	16	11	12	9	15	9.50153	11.5188	12.57	12.0838	9.35942	12.6286	11.3573	11.1968	11.277	-0.0163251	1.03817	-0.0157249	0.987454	0.994773
comp58716_c0	0	101	278	55	242	128	0	72.7125	317.679	55.3841	251.664	107.764	138.271	130.131	134.201	-0.27698	1.27851	-0.216642	0.828487	0.922964
comp139511_c0	1302	1595	668	767	953	1252	1546.37	1148.28	763.344	772.356	991.058	1054.07	939.16	1152.67	1045.91	0.250211	0.452016	0.553545	0.57989	0.777513
comp155249_c1	742	675	17	1253	915	1487	881.267	485.95	19.4264	1261.75	951.541	1251.91	1155.07	462.214	808.641	-1.43894	0.977908	-1.47144	0.141171	0.322226
comp156470_c0	51	69	67	59	48	49	60.5723	49.6749	76.563	59.412	49.9169	41.2534	50.1941	62.27	56.2321	0.291445	0.670921	0.434395	0.664001	0.831861
comp142236_c0	1085	1319	748	1230	1253	1530	1288.65	949.582	854.763	1238.59	1303.04	1288.12	1276.58	1031	1153.79	-0.325969	0.323304	-1.00824	0.313338	0.547703
comp141576_c2	439	469	323	350	252	473	521.397	337.645	369.102	352.444	262.064	398.222	337.576	409.381	373.479	0.270287	0.382419	0.706782	0.479702	0.70304
comp52469_c0	602	468	202	262	455	594	714.99	336.925	230.832	263.83	473.171	500.092	412.364	427.582	419.973	-0.0435256	0.661268	-0.0658214	0.94752	0.978759
comp141705_c0	537	1231	682	528	611	793	637.79	886.228	779.342	531.687	635.4	667.632	611.573	767.787	689.68	0.32001	0.290591	1.10124	0.270794	0.498484
comp148995_c1	407	433	577	1125	764	1263	483.391	311.728	659.356	1132.86	794.511	1063.33	996.898	484.825	740.861	-1.07317	0.343719	-3.12222	0.00179492	0.0102911
comp133757_c0	46	45	55	52	35	49	54.6338	32.3966	62.8502	52.3631	36.3977	41.2534	43.3381	49.9602	46.6492	0.169688	0.69064	0.245696	0.805917	0.911121
comp108834_c0	765	1065	943	852	993	1323	908.584	766.721	1077.6	857.95	1032.66	1113.84	1001.48	917.633	959.558	-0.130133	0.306465	-0.424625	0.67111	0.835863
comp146494_c0	221	91	34	7	31	46	262.48	65.5132	38.8528	7.04888	32.238	38.7277	26.0049	122.282	74.1434	1.76361	1.0829	1.62861	0.103397	0.257995
comp154358_c0	1391	2118	1709	1940	1412	2011	1652.08	1524.8	1952.93	1953.55	1468.39	1693.07	1705	1709.94	1707.47	0.00619501	0.277429	0.0223301	0.982185	0.992441
comp144968_c3	22	5	29	10	59	45	26.1292	3.59963	33.1392	10.0698	61.3562	37.8858	36.4373	20.956	28.6966	-0.661834	1.19111	-0.555643	0.578455	0.776358
comp145557_c0	3308	4754	3003	5138	3346	5509	3928.88	3422.53	3431.62	5173.88	3479.62	4638.06	4430.52	3594.34	4012.43	-0.284356	0.262876	-1.08171	0.27938	0.509067
comp137512_c4	10299	16501	20356	20033	24756	31259	12232	11879.5	23261.4	20172.9	25744.6	26317.1	24078.2	15791	19934.6	-0.660717	0.334692	-1.97411	0.0483696	0.146194
comp139778_c0	648	652	559	534	427	592	769.624	469.391	638.786	537.729	444.052	498.409	493.397	625.934	559.665	0.317325	0.320902	0.988853	0.322735	0.558025
comp159706_c0	52	283	211	87	9	32	61.76	203.739	241.116	87.6075	9.35942	26.941	41.3027	168.872	105.087	1.94352	1.02383	1.89828	0.0576599	0.167244
comp121982_c0	11	0	0	0	42	25	13.0646	0	0	0	43.6773	21.0477	21.575	4.35487	12.9649	-0.952958	1.63666	-0.582259	0.560392	0.763913
comp137612_c3	6	4	12	115	238	177	7.12615	2.8797	13.7128	115.803	247.505	149.017	170.775	7.90621	89.3406	-4.14443	0.8674	-4.778	1.77e-06	2.31e-05
comp155973_c1	910	1951	1085	1514	1516	2114	1080.8	1404.57	1239.86	1524.57	1576.54	1779.79	1626.97	1241.75	1434.36	-0.391646	0.273967	-1.42954	0.15285	0.340852
comp135031_c0	1605	4018	2162	2550	2856	3050	1906.25	2892.66	2470.58	2567.81	2970.05	2567.81	2701.89	2423.16	2562.53	-0.17208	0.267258	-0.643872	0.519658	0.734177
comp141838_c0	3676	6617	5156	3048	3021	3763	4365.95	4763.75	5891.92	3069.28	3141.64	3168.09	3126.34	5007.21	4066.77	0.664487	0.255302	2.60275	0.00924799	0.0399659
comp145077_c3	58	127	68	68	82	82	68.8861	91.4305	77.7057	68.4749	85.2747	69.0363	74.262	79.3408	76.8014	0.0916605	0.55195	0.166067	0.868104	0.942819
comp152750_c0	77	345	203	260	233	249	91.4523	248.374	231.974	261.816	242.305	209.635	237.918	190.6	214.259	-0.387962	0.596995	-0.649858	0.515784	0.731082
comp140259_c0	57	91	34	256	225	278	67.6984	65.5132	38.8528	257.788	233.985	234.05	241.941	57.3548	149.648	-2.05195	0.516147	-3.97552	7.02e-05	0.000623205
comp77733_c0	0	52	0	3	23	41	0	37.4361	0	3.02095	23.9185	34.5182	20.4859	12.4787	16.4823	-0.630953	1.54593	-0.408138	0.683173	0.84342
comp83176_c0	160	117	178	62	82	102	190.031	84.2313	203.406	62.433	85.2747	85.8744	77.8607	159.223	118.542	0.932692	0.637483	1.46308	0.143444	0.325849
comp129210_c1	4	0	0	42	55	19	4.75077	0	0	42.2933	57.1964	15.9962	38.4953	1.58359	20.0395	-3.45251	1.44707	-2.38587	0.0170389	0.0650855
comp151836_c0	918	1469	586	910	952	1131	1090.3	1057.57	669.64	916.355	990.018	952.196	952.856	939.171	946.013	-0.0493894	0.348419	-0.141753	0.887275	0.952288
comp131772_c1	9	0	0	451	375	512	10.6892	0	0	454.149	389.976	431.056	425.06	3.56308	214.312	-6.18145	1.1617	-5.32104	1.03e-07	1.72e-06
comp121398_c1	164	14	51	761	480	587	194.781	10.079	58.2793	766.314	499.169	494.199	586.561	87.7132	337.137	-2.94819	0.800348	-3.68363	0.000229935	0.00177683
comp146507_c2	1860	3704	2298	2445	1507	1898	2209.11	2666.6	2626	2462.07	1567.18	1597.94	1875.73	2500.57	2188.15	0.436218	0.366261	1.191	0.233652	0.453744
comp92174_c0	583	379	245	601	300	403	692.424	272.852	279.969	605.197	311.981	339.288	418.822	415.082	416.952	-0.0840199	0.349655	-0.240294	0.810103	0.912904
comp168351_c0	119	73	91	41	17	80	141.335	52.5546	103.988	41.2863	17.6789	67.3525	42.1059	99.2928	70.6993	1.2356	0.661419	1.8681	0.0617484	0.176068
comp143321_c1	13010	13787	11698	10166	13849	17606	15451.9	9925.61	13367.7	10237	14402.1	14822.6	13153.9	12915	13034.5	-0.031231	0.370252	-0.0843506	0.932778	0.972744
comp134958_c0	41	84	9	2953	2834	3258	48.6954	60.4737	10.2846	2973.62	2947.18	2742.93	2887.91	39.8179	1463.86	-6.12771	0.606738	-10.0994	5.56e-24	6.26e-22
comp135991_c0	14916	22910	15782	19658	21226	26898	17715.6	16493.5	18034.6	19795.3	22073.7	22645.6	21504.8	17414.6	19459.7	-0.301647	0.227002	-1.32883	0.183903	0.386849
comp137046_c0	7	68	5	38	41	43	8.31384	48.9549	5.71365	38.2654	42.6373	36.202	39.0349	20.9941	30.0145	-1.08295	1.00333	-1.07936	0.280427	0.51007
comp135293_c3	901	4943	1462	1724	1693	1924	1070.11	3558.59	1670.67	1736.04	1760.61	1619.83	1705.49	2099.79	1902.64	0.14231	0.47684	0.298444	0.765364	0.889674
comp137688_c1	4163	1730	1649	1238	1085	1776	4944.36	1245.47	1884.36	1246.65	1128.33	1495.23	1290.07	2691.4	1990.73	0.827178	0.522468	1.58321	0.113373	0.275641
comp143912_c0	779	1055	644	1129	1847	2046	925.212	759.521	735.919	1136.88	1920.76	1722.54	1593.39	806.884	1200.14	-0.945558	0.396443	-2.3851	0.0170743	0.0651775
comp137034_c2	8602	8498	9631	7432	9167	11470	10216.5	6117.93	11005.6	7483.9	9533.09	9656.67	8891.22	9113.36	9002.29	0.0046487	0.369579	0.0125784	0.989964	0.995797
comp154477_c0	2669	3501	3101	1571	1725	2334	3169.95	2520.46	3543.61	1581.97	1793.89	1965.01	1780.29	3078.01	2429.15	0.776154	0.280886	2.76323	0.00572316	0.0270535
comp140376_c0	1319	1380	1373	989	987	1134	1566.57	993.497	1568.97	995.906	1026.42	954.722	992.348	1376.34	1184.35	0.439618	0.348682	1.2608	0.20738	0.420028
comp143905_c0	1255	1317	1457	1378	1413	1381	1490.55	948.142	1664.96	1387.62	1469.43	1162.67	1339.91	1367.88	1353.9	0.00124453	0.396673	0.00313742	0.997497	0.998604
comp153847_c5	31	80	24	103	32	112	36.8184	57.594	27.4255	103.719	33.2779	94.2935	77.0969	40.6127	58.8548	-0.817075	0.864275	-0.945387	0.344461	0.581052
comp144446_c0	1612	2223	1599	1612	1567	1742	1914.56	1600.39	1827.23	1623.26	1629.58	1466.6	1573.15	1780.73	1676.94	0.175358	0.26462	0.662681	0.507535	0.724219
comp162332_c0	1337	586	445	130	338	296	1587.94	421.876	508.515	130.908	351.498	249.204	243.87	839.445	541.658	1.53611	0.751389	2.04436	0.0409178	0.128557
comp121064_c1	829	1425	1424	3659	4790	5230	984.596	1025.89	1627.25	3684.55	4981.29	4403.17	4356.34	1212.58	2784.46	-1.8521	0.331157	-5.59282	2.23e-08	4.22e-07
comp140763_c0	2073	3979	2208	3175	2474	3540	2462.09	2864.58	2523.15	3197.17	2572.8	2980.35	2916.77	2616.61	2766.69	-0.153167	0.282918	-0.541381	0.588245	0.782954
comp180865_c0	20	72	0	55	125	96	23.7538	51.8346	0	55.3841	129.992	80.823	88.733	25.1962	56.9646	-1.60614	1.28155	-1.25328	0.210103	0.423617
comp127527_c0	65	17	75	121	78	64	77.2	12.2387	85.7048	121.845	81.1149	53.882	85.614	58.3812	71.9976	-0.638284	0.899807	-0.709357	0.478103	0.70136
comp136599_c1	30	27	30	37	38	24	35.6308	19.438	34.2819	37.2584	39.5175	20.2058	32.3272	29.7836	31.0554	-0.105838	0.859906	-0.123081	0.902043	0.95955
comp137496_c0	1078	1608	976	1127	1431	1644	1280.33	1157.64	1115.31	1134.87	1488.15	1384.09	1335.7	1184.43	1260.06	-0.166217	0.306086	-0.54304	0.587102	0.782202
comp118808_c0	1593	0	0	5	3189	3070	1891.99	0	0	5.03492	3316.35	2584.65	1968.68	630.664	1299.67	-0.710236	1.63764	-0.433695	0.66451	0.832172
comp135758_c0	16179	5876	108	56	6	18	19215.7	4230.28	123.415	56.3911	6.23961	15.1543	25.9283	7856.45	3941.19	7.03055	1.01056	6.95707	3.47e-12	1.16e-10
comp131216_c0	0	5	3	19	54	58	0	3.59963	3.42819	19.1327	56.1565	48.8306	41.3732	2.34261	21.8579	-3.60708	1.1288	-3.1955	0.00139587	0.00836311
comp143227_c3	97	254	81	146	47	153	115.206	182.861	92.5612	147.02	48.877	128.812	108.236	130.209	119.223	0.283986	0.761231	0.373061	0.709103	0.858923
comp197379_c0	90	6	16	52	35	79	106.892	4.31955	18.2837	52.3631	36.3977	66.5106	51.7572	43.1652	47.4612	-0.634693	1.02991	-0.616262	0.537722	0.748097
comp148800_c0	707	4264	1861	1149	1071	1089	839.698	3069.76	2126.62	1157.02	1113.77	916.836	1062.54	2012.03	1537.29	0.765323	0.536538	1.42641	0.153751	0.342166
comp137626_c0	400	545	503	779	1291	1363	475.077	392.359	574.794	784.44	1342.56	1147.52	1091.5	480.743	786.124	-1.14855	0.402212	-2.85557	0.00429597	0.0213578
comp141289_c1	232795	69690	54151	93892	166487	239942	276489	50171.6	61880	94547.7	173136	202009	156564	129513	143039	-0.556753	0.73178	-0.76082	0.446764	0.676355
comp147202_c1	130	41	19	15	3	14	154.4	29.5169	21.7119	15.1047	3.11981	11.7867	10.0037	68.5429	39.2733	2.32611	0.945407	2.46043	0.0138771	0.0552022
comp155818_c0	0	0	0	5480	7793	7041	0	0	0	5518.27	8104.22	5927.86	6516.78	0	3258.39	-13.2336	1.01988	-12.9756	1.68e-38	6.57e-36
comp176942_c0	140	249	130	44	0	21	166.277	179.261	148.555	44.3073	0	17.68	20.6624	164.698	92.6801	2.63729	1.23726	2.13155	0.0330435	0.109313
comp143939_c4	691	96	293	1616	314	753	820.695	69.1128	334.82	1627.28	326.54	633.955	862.593	408.209	635.401	-1.28071	0.472163	-2.71243	0.00667925	0.0307333
comp148903_c4	99	360	124	444	396	409	117.581	259.173	141.699	447.101	411.814	344.34	401.085	172.818	286.951	-1.24741	0.487828	-2.55706	0.0105561	0.0444842
comp157147_c0	486	1165	749	576	611	683	577.218	838.713	855.905	580.022	635.4	575.022	596.815	757.279	677.047	0.321681	0.331135	0.971451	0.331324	0.56683
comp157989_c0	156	0	0	0	280	660	185.28	0	0	0	291.182	555.658	282.28	61.76	172.02	-1.13847	1.6457	-0.691784	0.489073	0.709887
comp152397_c1	612	3233	1376	1036	1088	1063	726.867	2327.52	1572.4	1043.23	1131.45	894.946	1023.21	1542.26	1282.74	0.464837	0.480245	0.967918	0.333085	0.568745
comp86480_c0	248	822	0	475	531	511	294.548	591.779	0	478.317	552.206	430.214	486.912	295.442	391.177	-0.725206	1.32202	-0.548557	0.583309	0.780136
comp153402_c0	4843	946	2883	2655	1454	2460	5751.99	681.05	3294.49	2673.54	1512.07	2071.09	2085.57	3242.51	2664.04	0.323139	0.569643	0.567266	0.570534	0.770816
comp128371_c0	1836	141	895	13	6	3	2180.6	101.509	1022.74	13.0908	6.23961	2.52572	7.28537	1101.62	554.452	6.39348	0.892233	7.1657	7.74e-13	2.82e-11
comp146805_c1	4196	2629	1973	2375	1495	3139	4983.55	1892.68	2254.61	2391.59	1554.7	2642.74	2196.34	3043.62	2619.98	0.373994	0.405845	0.921519	0.356779	0.593378
comp166130_c0	30	57	24	60	11	40	35.6308	41.0358	27.4255	60.419	11.4393	33.6763	35.1782	34.6973	34.9378	0.0974691	0.935806	0.104155	0.917046	0.966703
comp113591_c0	2	24	0	15	18	6	2.37538	17.2782	0	15.1047	18.7188	5.05144	12.9583	6.5512	9.75477	-0.894652	1.42847	-0.6263	0.531118	0.742753
comp135944_c0	8329	16378	9246	10119	10088	11450	9892.28	11790.9	10565.7	10189.7	10490.9	9639.83	10106.8	10749.6	10428.2	0.0857856	0.224932	0.381384	0.702918	0.855307
comp112868_c0	53	2	0	73	144	115	62.9477	1.43985	0	73.5098	149.751	96.8192	106.693	21.4625	64.0779	-2.11061	1.34629	-1.56773	0.116944	0.281815
comp142031_c0	1126	1994	1512	1991	2448	2743	1337.34	1435.53	1727.81	2004.9	2545.76	2309.35	2286.67	1500.23	1893.45	-0.605646	0.268766	-2.25344	0.0242317	0.0857261
comp144961_c0	13	18192	4748	6327	457	505	15.44	13096.9	5425.69	6371.18	475.25	425.163	2423.87	6179.34	4301.6	1.13607	1.33896	0.84847	0.396177	0.630234
comp177410_c0	42	18	18	1	0	4	49.8831	12.9587	20.5692	1.00698	0	3.36763	1.4582	27.8036	14.6309	3.36352	1.31565	2.55655	0.0105717	0.0445318
comp141206_c4	56	145	48	53	50	56	66.5107	104.389	54.8511	53.3701	51.9968	47.1468	50.8379	75.2503	63.0441	0.507525	0.636635	0.797199	0.425335	0.657031
comp140198_c1	15	36	27	32	61	55	17.8154	25.9173	30.8537	32.2235	63.436	46.3048	47.3215	24.8621	36.0918	-0.865895	0.749911	-1.15466	0.248228	0.471176
comp141734_c0	20	4	11	2	29	8	23.7538	2.8797	12.57	2.01397	30.1581	6.73525	12.9691	13.0679	13.0185	0.0937862	1.36217	0.0688507	0.945108	0.977977
comp150880_c4	120	29	136	46	114	124	142.523	20.8778	155.411	46.3212	118.553	104.396	89.7567	106.271	98.0137	0.121293	0.952703	0.127315	0.898691	0.958254
comp139078_c0	305	1085	1521	765	668	674	362.246	781.119	1738.09	770.342	694.677	567.445	677.488	960.486	818.987	0.287403	0.638005	0.450472	0.65237	0.824495
comp135832_c0	451	245	168	170	49	203	535.649	176.382	191.979	171.187	50.9568	170.907	131.017	301.336	216.177	1.15238	0.590173	1.95262	0.0508649	0.152041
comp133813_c0	19897	4381	4501	8752	9730	22263	23631.5	3153.99	5143.43	8813.12	10118.6	18743.4	12558.3	10643	11600.7	-0.578793	0.722458	-0.801144	0.423048	0.655051
comp144922_c0	3755	5167	5603	2221	1838	2175	4459.78	3719.86	6402.72	2236.51	1911.4	1831.15	1993.02	4860.79	3426.9	1.24101	0.346685	3.57964	0.000344068	0.00252252
comp120928_c0	520	820	636	596	690	689	617.6	590.339	726.777	600.162	717.555	580.073	632.597	644.905	638.751	0.0278257	0.335843	0.0828534	0.933968	0.97315
comp143747_c2	37	117	25	21	21	18	43.9446	84.2313	28.5683	21.1466	21.8386	15.1543	19.3799	52.248	35.814	1.26873	0.78312	1.6201	0.105211	0.261407
comp146151_c0	13814	11961	6803	11799	5606	8964	16406.8	8611.03	7774	11881.4	5829.88	7546.85	8419.37	10930.6	9674.99	0.355678	0.271976	1.30775	0.190957	0.397006
comp105994_c0	340	1034	340	86	114	175	403.815	744.403	388.528	86.6006	118.553	147.334	117.496	512.249	314.872	2.04738	0.484695	4.22406	2.4e-05	0.00024043
comp184425_c0	408	1553	371	1270	1014	1363	484.578	1118.04	423.953	1278.87	1054.49	1147.52	1160.29	675.525	917.909	-0.880865	0.497812	-1.76947	0.0768149	0.207625
comp143837_c0	1167	1228	706	1119	932	1445	1386.04	884.069	806.768	1126.81	969.22	1216.55	1104.2	1025.62	1064.91	-0.137276	0.359039	-0.382342	0.702207	0.854693
comp136981_c0	0	0	0	47	178	180	0	0	0	47.3282	185.108	151.543	127.993	0	63.9966	-7.58732	1.31936	-5.75074	8.89e-09	1.81e-07
comp153444_c1	5	264	0	5	11	12	5.93846	190.06	0	5.03492	11.4393	10.1029	8.85903	65.3329	37.096	1.77463	1.41626	1.25304	0.21019	0.423617
comp148829_c1	71	8	78	92	59	65	84.3261	5.7594	89.133	92.6425	61.3562	54.7239	69.5742	59.7395	64.6568	-0.386532	0.997785	-0.38739	0.698468	0.852334
comp149513_c1	1065	2262	1025	3846	2394	3321	1264.89	1628.47	1171.3	3872.86	2489.6	2795.97	3052.81	1354.89	2203.85	-1.14764	0.362571	-3.16529	0.00154931	0.00910101
comp139310_c2	4	15	15	25	7	8	4.75077	10.7989	17.141	25.1746	7.27955	6.73525	13.0631	10.8969	11.98	-0.157415	1.2099	-0.130105	0.896483	0.95717
comp144174_c0	2644	4235	4172	3390	2650	3649	3140.26	3048.88	4767.47	3413.67	2755.83	3072.12	3080.54	3652.2	3366.37	0.219129	0.314978	0.695697	0.486618	0.708263
comp152025_c4	84	135	89	82	43	109	99.7661	97.1899	101.703	82.5726	44.7172	91.7678	73.0192	99.553	86.2861	0.476848	0.601668	0.792542	0.428045	0.659622
comp143930_c0	1800	3683	2910	1386	1580	1880	2137.85	2651.49	3325.35	1395.68	1643.1	1582.78	1540.52	2704.89	2122.71	0.787593	0.277768	2.83544	0.00457629	0.0225474
comp153158_c0	6324	10538	8512	5978	3434	5452	7510.96	7586.57	9726.92	6019.75	3571.14	4590.07	4726.99	8274.82	6500.9	0.820983	0.329291	2.49318	0.0126604	0.0513851
comp156516_c0	15366	16966	12089	7835	5655	9299	18250.1	12214.3	13814.5	7889.71	5880.83	7828.89	7199.81	14759.6	10979.7	1.0224	0.246585	4.14624	3.38e-05	0.000326462
comp146001_c1	452	53	317	261	156	191	536.837	38.1561	362.246	262.823	162.23	160.804	195.286	312.413	253.849	0.368783	0.812846	0.453693	0.650049	0.823073
comp119347_c0	21	21	24	0	1	7	24.9415	15.1184	27.4255	0	1.03994	5.89334	2.31109	22.4952	12.4031	2.57736	1.40852	1.82983	0.0672751	0.187458
comp152513_c4	820	878	581	1230	1356	1957	973.907	632.095	663.927	1238.59	1410.15	1647.61	1432.12	756.643	1094.38	-0.925544	0.381819	-2.42404	0.0153489	0.0598454
comp148544_c0	1368	2629	1432	2745	2250	3217	1624.76	1892.68	1636.39	2764.17	2339.85	2708.41	2604.15	1717.95	2161.05	-0.595497	0.280713	-2.12138	0.0338902	0.111394
comp135022_c0	40	14	96	2	1	0	47.5077	10.079	109.702	2.01397	1.03994	0	1.01797	55.7629	28.3904	4.40962	1.29784	3.39767	0.000679633	0.00453463
comp20057_c0	306	579	610	586	792	620	363.434	416.837	697.066	590.092	823.629	521.982	645.234	492.445	568.84	-0.411423	0.477542	-0.861542	0.388939	0.624195
comp130764_c0	16	67951	193	44989	15208	4698	19.0031	48919.7	220.547	45303.2	15815.3	3955.28	21691.3	16386.4	19038.8	-0.657296	1.29411	-0.507914	0.611514	0.797919
comp181170_c0	125	3	22	0	126	64	148.461	2.15978	25.1401	0	131.032	53.882	61.6379	58.5871	60.1125	-0.0993137	1.53765	-0.064588	0.948502	0.979069
comp150314_c0	1841	1299	939	824	250	977	2186.54	935.183	1073.02	829.754	259.984	822.542	637.427	1398.25	1017.84	1.17097	0.457936	2.55706	0.010556	0.0444842
comp144577_c5	1764	1592	1362	4714	1683	2803	2095.09	1146.12	1556.4	4746.92	1750.21	2359.86	2952.33	1599.2	2275.77	-0.795176	0.304077	-2.61505	0.00892141	0.0388842
comp153281_c1	2274	4992	2112	3459	1680	3126	2700.81	3593.87	2413.45	3483.15	1747.09	2631.8	2620.68	2902.71	2761.7	0.170213	0.438125	0.388504	0.697643	0.85182
comp99518_c0	11	18	19	12	8	9	13.0646	12.9587	21.7119	12.0838	8.31948	7.57716	9.32681	15.9117	12.6193	0.675967	1.04091	0.6494	0.51608	0.731345
comp144981_c2	21	30	14	14	7	2	24.9415	21.5978	15.9982	14.0978	7.27955	1.68381	7.68704	20.8458	14.2664	1.37553	1.10475	1.24511	0.21309	0.42735
comp154556_c0	578	842	651	550	513	867	686.486	606.177	743.918	553.841	533.487	729.933	605.753	678.86	642.307	0.171527	0.295216	0.581021	0.561226	0.764453
comp152663_c2	124	541	298	18	40	36	147.274	389.48	340.534	18.1257	41.5974	30.3086	30.0106	292.429	161.22	3.18474	0.47802	6.66236	2.69e-11	8.03e-10
comp140895_c0	159	9	32	2	5	16	188.843	6.47933	36.5674	2.01397	5.19968	13.4705	6.89471	77.2966	42.0956	2.5798	1.21617	2.12125	0.0339008	0.111415
comp61422_c0	0	135	33	61	87	74	0	97.1899	37.7101	61.426	90.4744	62.3011	71.4005	44.9667	58.1836	-0.699432	1.31733	-0.530947	0.595455	0.787395
comp144651_c3	55	389	39	301	85	143	65.323	280.051	44.5665	303.102	88.3945	120.393	170.63	129.98	150.305	-0.527973	0.899027	-0.587271	0.557022	0.761775
comp144451_c1	74	11	6	334	377	445	87.8892	7.91918	6.85638	336.332	392.056	374.648	367.679	34.2216	200.95	-3.61194	0.909073	-3.97321	7.09e-05	0.00062801
comp151835_c3	835	1092	1583	5868	3143	6429	991.723	786.159	1808.94	5908.98	3268.52	5412.62	4863.37	1195.61	3029.49	-2.04205	0.354652	-5.7579	8.52e-09	1.74e-07
comp150947_c1	12	17	0	71	96	124	14.2523	12.2387	0	71.4958	99.8338	104.396	91.9087	8.83034	50.3695	-2.90122	1.22295	-2.37231	0.0176773	0.0669352
comp143532_c2	321	397	91	27	48	54	381.249	285.81	103.988	27.1885	49.9169	45.4629	40.8561	257.016	148.936	2.41171	0.733975	3.28582	0.00101685	0.00641465
comp27332_c0	27	47	111	112	90	87	32.0677	33.8365	126.843	112.782	93.5942	73.2459	93.2074	64.2491	78.7282	-0.685465	0.828205	-0.827652	0.407868	0.640485
comp147752_c2	3	68	43	27	17	19	3.56308	48.9549	49.1374	27.1885	17.6789	15.9962	20.2879	33.8851	27.0865	0.516815	1.16489	0.443659	0.657289	0.827559
comp146699_c4	31	23	2	10	102	112	36.8184	16.5583	2.28546	10.0698	106.073	94.2935	70.1456	18.5541	44.3498	-1.58992	1.24819	-1.27377	0.202744	0.413566
comp160365_c0	391	387	528	116	180	104	464.387	278.611	603.362	116.81	187.188	87.5583	130.519	448.787	289.653	1.71642	0.628578	2.73064	0.00632113	0.029398
comp162927_c0	0	0	0	87	37	32	0	0	0	87.6075	38.4776	26.941	51.0087	0	25.5044	-6.06038	1.4447	-4.19491	2.73e-05	0.000269601
comp198105_c0	15	20	0	58	50	38	17.8154	14.3985	0	58.405	51.9968	31.9924	47.4647	10.738	29.1014	-1.84602	1.2906	-1.43036	0.152614	0.340412
comp109333_c0	75	6	5	68	47	43	89.0769	4.31955	5.71365	68.4749	48.877	36.202	51.1846	33.0367	42.1106	-1.06871	1.04173	-1.0259	0.304941	0.538728
comp143617_c0	434	151	71	131	201	297	515.458	108.709	81.1339	131.915	209.027	250.046	196.996	235.1	216.048	-0.0636795	0.840211	-0.0757899	0.939586	0.97575
comp151974_c1	29	80	53	43	49	38	34.4431	57.594	60.5647	43.3003	50.9568	31.9924	42.0832	50.8673	46.4752	0.24961	0.731099	0.341417	0.732789	0.87187
comp151199_c2	94	105	1798	0	5	3	111.643	75.5922	2054.63	0	5.19968	2.52572	2.57513	747.288	374.932	6.37197	1.14188	5.58022	2.4e-08	4.5e-07
comp134020_c0	146	0	47	779	958	1348	173.403	0	53.7083	784.44	996.258	1134.89	971.863	75.7038	523.783	-3.16933	1.26587	-2.50368	0.012291	0.0502478
comp154210_c1	180	63	94	92	35	73	213.785	45.3553	107.417	92.6425	36.3977	61.4592	63.4998	122.186	92.8426	0.790528	0.573501	1.37842	0.168073	0.363644
comp151859_c5	31	13	1	30	66	82	36.8184	9.35903	1.14273	30.2095	68.6357	69.0363	55.9605	15.7734	35.867	-1.71435	1.20383	-1.42408	0.154422	0.343284
comp182753_c0	0	180	0	280	123	226	0	129.587	0	281.955	127.912	190.271	200.046	43.1955	121.621	-1.79456	1.46982	-1.22094	0.22211	0.438948
comp143451_c0	94	36	866	119	301	327	111.643	25.9173	989.605	119.831	313.02	275.303	236.052	375.722	305.887	0.101458	0.977505	0.103792	0.917334	0.966764
comp155245_c5	872	1425	998	1366	1232	1456	1035.67	1025.89	1140.45	1375.54	1281.2	1225.82	1294.18	1067.34	1180.76	-0.276174	0.269795	-1.02364	0.306004	0.539809
comp55077_c0	148	408	0	194	454	310	175.778	293.73	0	195.355	472.131	260.991	309.492	156.503	232.997	-0.904472	1.30901	-0.69096	0.48959	0.710389
comp144780_c0	574	1208	252	349	408	346	681.735	869.67	287.968	351.437	424.294	291.3	355.677	613.124	484.401	0.66825	0.437533	1.52731	0.126683	0.297935
comp138815_c1	283	3434	163	299	48	103	336.117	2472.22	186.265	301.088	49.9169	86.7164	145.907	998.202	572.055	2.13956	0.974418	2.19574	0.0281109	0.0962078
comp155010_c0	73	195	63	221	337	410	86.7015	140.385	71.992	222.543	350.458	345.182	306.061	99.693	202.877	-1.6003	0.492195	-3.25136	0.00114852	0.00709261
comp151549_c2	366	1260	1027	920	615	765	434.695	907.106	1173.58	926.425	639.56	644.058	736.681	838.462	787.571	0.120637	0.553564	0.217929	0.827485	0.922502
comp140958_c0	1886	3808	3770	2161	2476	3025	2239.99	2741.48	4308.09	2176.09	2574.88	2546.77	2432.58	3096.52	2764.55	0.296807	0.323472	0.917567	0.358846	0.595154
comp144357_c0	2491	2100	2573	2354	1940	2324	2958.54	1511.84	2940.25	2370.44	2017.47	1956.59	2114.83	2470.21	2292.52	0.168896	0.365644	0.461913	0.644144	0.819332
comp139776_c0	340	1191	335	2622	2289	3252	403.815	857.431	382.815	2640.31	2380.41	2737.88	2586.2	548.02	1567.11	-2.28498	0.448936	-5.08977	3.59e-07	5.4e-06
comp139576_c1	44	25	41	207	83	201	52.2584	17.9981	46.852	208.446	86.3146	169.223	154.661	39.0362	96.8486	-1.96806	0.536074	-3.67124	0.000241377	0.00185188
comp137698_c0	2	729	92	99	73	64	2.37538	524.826	105.131	99.6913	75.9153	53.882	76.4962	210.777	143.637	0.901449	1.212	0.743768	0.457017	0.684772
comp129291_c0	17614	33446	8100	6700	6847	12317	20920	24078.6	9256.12	6746.79	7120.44	10369.8	8078.99	18084.9	13082	1.07626	0.524666	2.05132	0.040236	0.127071
comp9113_c0	25	37	5	55	16	38	29.6923	26.6372	5.71365	55.3841	16.639	31.9924	34.6718	20.6811	27.6764	-0.698582	1.01108	-0.690926	0.489612	0.710391
comp121208_c0	415	528	714	616	2058	1181	492.892	380.121	815.91	620.302	2140.19	994.291	1251.59	562.974	907.284	-1.00328	0.610596	-1.64312	0.100359	0.252325
comp116538_c0	0	0	0	13	39	45	0	0	0	13.0908	40.5575	37.8858	30.5113	0	15.2557	-5.18816	1.51684	-3.42036	0.000625373	0.00421983
comp137880_c1	58	102	162	57	109	94	68.8861	73.4324	185.122	57.398	113.353	79.1392	83.2967	109.147	96.2218	0.298146	0.684622	0.43549	0.663206	0.831503
comp152505_c1	4485	6186	4678	4968	5412	7554	5326.8	4453.46	5345.69	5002.69	5628.13	6359.76	5663.53	5041.98	5352.76	-0.165165	0.259823	-0.635682	0.524984	0.738616
comp151506_c1	31	5	6	0	247	298	36.8184	3.59963	6.85638	0	256.864	250.888	169.251	15.7582	92.5044	-2.33563	1.49418	-1.56315	0.118016	0.283641
comp140882_c0	9	16	22	15	22	36	10.6892	11.5188	25.1401	15.1047	22.8786	30.3086	22.764	15.7827	19.2733	-0.51855	0.903949	-0.573649	0.566205	0.767769
comp133092_c0	29	21	29	202	72	61	34.4431	15.1184	33.1392	203.411	74.8753	51.3563	109.881	27.5669	68.7238	-1.77574	0.765347	-2.32018	0.0203312	0.0745055
comp132279_c0	785	1631	941	968	1088	1253	932.338	1174.2	1075.31	974.76	1131.45	1054.91	1053.71	1060.62	1057.16	0.00596487	0.257791	0.0231384	0.98154	0.992176
comp162698_c0	352	359	98	195	328	333	418.068	258.453	111.988	196.362	341.099	280.355	272.605	262.836	267.721	-0.163182	0.659265	-0.247521	0.804505	0.910378
comp151467_c2	0	308	334	469	295	245	0	221.737	381.672	472.275	306.781	206.267	328.441	201.136	264.789	-0.634452	1.3706	-0.462899	0.643436	0.818794
comp146773_c0	1086	1707	788	966	821	1144	1289.83	1228.91	900.472	972.746	853.787	963.141	929.891	1139.74	1034.82	0.277481	0.323219	0.858493	0.390621	0.62558
comp149123_c1	1177	2838	1655	1020	696	941	1397.91	2043.15	1891.22	1027.12	723.795	792.234	847.717	1777.43	1312.57	1.05257	0.387497	2.71633	0.00660094	0.0304537
comp140866_c3	68	31	9	419	501	544	80.763	22.3177	10.2846	421.926	521.008	457.997	466.977	37.7884	252.383	-3.70565	0.761656	-4.86525	1.14e-06	1.55e-05
comp134551_c1	1234	2414	859	577	842	696	1465.61	1737.9	981.606	581.029	875.625	585.967	680.874	1395.04	1037.96	1.01422	0.312958	3.24077	0.00119209	0.00731537
comp95293_c0	0	6	0	26	11	13	0	4.31955	0	26.1816	11.4393	10.9448	16.1885	1.43985	8.8142	-2.26501	1.56367	-1.44852	0.147471	0.332313
comp153373_c0	228	70	47	41	17	72	270.794	50.3948	53.7083	41.2863	17.6789	60.6173	39.8608	124.966	82.4132	1.33734	0.834957	1.60169	0.109225	0.268511
comp138402_c0	872	4019	1565	2033	1625	1717	1035.67	2893.38	1788.37	2047.2	1689.89	1445.55	1727.55	1905.81	1816.68	0.0562586	0.493205	0.114067	0.909184	0.962734
comp135111_c2	989	166	471	3738	3813	3922	1174.63	119.508	538.226	3764.1	3965.27	3301.96	3677.11	610.787	2143.95	-2.73776	0.710984	-3.85066	0.000117801	0.000985738
comp136464_c0	33	22	31	21	7	25	39.1938	15.8384	35.4247	21.1466	7.27955	21.0477	16.4913	30.1523	23.3218	0.823691	0.849609	0.969495	0.332298	0.567945
comp67739_c0	17291	28911	19856	11357	15231	18627	20536.4	20813.8	22690.1	11436.3	15839.3	15682.2	14319.3	21346.7	17833	0.586121	0.255266	2.29612	0.0216691	0.0784275
comp136406_c3	55	42	67	11	37	24	65.323	30.2369	76.563	11.0768	38.4776	20.2058	23.2534	57.3743	40.3138	1.2216	0.943667	1.29452	0.195484	0.403462
comp182373_c0	37	77	43	15	9	23	43.9446	55.4343	49.1374	15.1047	9.35942	19.3638	14.6093	49.5054	32.0574	1.661	0.837913	1.98231	0.0474446	0.144141
comp142336_c2	369	590	232	722	352	679	438.258	424.756	265.114	727.042	366.057	571.654	554.918	376.043	465.48	-0.534483	0.469666	-1.13801	0.255117	0.47967
comp137989_c1	59	202	167	97	40	104	70.0738	145.425	190.836	97.6774	41.5974	87.5583	75.611	135.445	105.528	0.786403	0.733753	1.07175	0.28383	0.514193
comp11784_c0	137	28	276	15	154	188	162.714	20.1579	315.394	15.1047	160.15	158.278	111.178	166.088	138.633	0.480088	1.1001	0.436406	0.662542	0.83096
comp130772_c0	2	21	5	14	3	27	2.37538	15.1184	5.71365	14.0978	3.11981	22.7315	13.3163	7.73582	10.5261	-0.632804	1.31354	-0.481756	0.629979	0.810232
comp169727_c0	827	1313	805	1082	1478	1358	982.221	945.262	919.898	1089.56	1537.02	1143.31	1256.63	949.127	1102.88	-0.386097	0.306647	-1.25909	0.207996	0.420767
comp142621_c0	25	45	5	41	21	17	29.6923	32.3966	5.71365	41.2863	21.8386	14.3124	25.8125	22.6009	24.2067	-0.238901	0.937705	-0.254772	0.798899	0.907158
comp132959_c0	2568	3733	3231	7975	10025	11651	3049.99	2687.48	3692.16	8030.69	10425.4	9809.05	9421.7	3143.21	6282.45	-1.57451	0.288473	-5.4581	4.81e-08	8.54e-07
comp130368_c1	20	12	4	35	15	45	23.7538	8.63911	4.57092	35.2444	15.599	37.8858	29.5764	12.3213	20.9488	-1.20451	1.02559	-1.17446	0.240213	0.461465
comp48760_c0	3	243	71	391	17	28	3.56308	174.942	81.1339	393.73	17.6789	23.5734	144.994	86.5463	115.77	-0.343067	1.32178	-0.259549	0.795211	0.904854
comp142700_c0	11342	5027	7775	8878	14750	18960	13470.8	3619.07	8884.73	8940	15339	15962.5	13413.9	8658.2	11036	-0.717461	0.597883	-1.2	0.230138	0.449078
comp155530_c0	1283	1362	1130	997	725	997	1523.81	980.539	1291.29	1003.96	753.953	839.381	865.765	1265.21	1065.49	0.531369	0.268911	1.976	0.0481544	0.145719
comp153464_c0	166	133	26	62	42	91	197.157	95.7501	29.711	62.433	43.6773	76.6135	60.9079	107.539	84.2236	0.600494	0.86254	0.696192	0.486308	0.708169
comp153953_c0	3	0	0	49	38	78	3.56308	0	0	49.3422	39.5175	65.6687	51.5095	1.18769	26.3486	-4.27603	1.37398	-3.11215	0.00185733	0.0105816
comp149078_c3	600	1185	1787	831	1695	2557	712.615	853.112	2042.06	836.803	1762.69	2152.75	1584.08	1202.6	1393.34	-0.440933	0.376577	-1.1709	0.241641	0.463196
comp138738_c3	3	25	9	16	19	20	3.56308	17.9981	10.2846	16.1117	19.7588	16.8381	17.5695	10.6153	14.0924	-0.719302	1.07346	-0.670077	0.502809	0.720591
comp144414_c1	16	8	18	101	159	230	19.0031	5.7594	20.5692	101.705	165.35	193.638	153.564	15.1105	84.3375	-3.20573	0.786517	-4.07585	4.58e-05	0.000428023
comp115991_c0	137	665	858	577	1890	874	162.714	478.75	980.463	581.029	1965.48	735.826	1094.11	540.642	817.377	-1.07787	0.640988	-1.68158	0.0926504	0.238276
comp170314_c0	436	14	267	0	0	0	517.834	10.079	305.109	0	0	0	0	277.674	138.837	8.48417	1.25159	6.7787	1.21e-11	3.78e-10
comp149373_c4	18	16	3	20	7	6	21.3785	11.5188	3.42819	20.1397	7.27955	5.05144	10.8235	12.1085	11.466	0.131742	1.07118	0.122987	0.902117	0.95955
comp145331_c0	3759	2221	4721	32	63	60	4464.53	1598.95	5394.83	32.2235	65.5159	50.5144	49.4179	3819.44	1934.43	5.95257	0.619393	9.61033	7.23e-22	7.01e-20
comp150346_c2	2165	2548	1759	851	1374	1950	2571.35	1834.37	2010.06	856.943	1428.87	1641.72	1309.18	2138.6	1723.89	0.721856	0.437731	1.64909	0.0991297	0.250085
comp144180_c0	331	181	345	10	0	0	393.126	130.307	394.242	10.0698	0	0	3.35661	305.892	154.624	5.81949	1.15998	5.01689	5.25e-07	7.68e-06
comp151635_c1	0	866	330	723	0	0	0	623.455	377.101	728.049	0	0	242.683	333.519	288.101	0.302715	1.64567	0.183946	0.854056	0.935914
comp148264_c0	27	42	38	25	21	21	32.0677	30.2369	43.4238	25.1746	21.8386	17.68	21.5644	35.2428	28.4036	0.658148	0.819986	0.802633	0.422187	0.654092
comp131960_c0	5678	5113	3463	3811	3462	5437	6743.71	3680.98	3957.28	3837.61	3600.26	4577.44	4005.1	4793.99	4399.55	0.211523	0.36293	0.582821	0.560014	0.763673
comp147273_c0	957	1842	1441	1333	1218	1593	1136.62	1326.1	1646.67	1342.31	1266.64	1341.16	1316.7	1369.8	1343.25	0.0417679	0.295955	0.141129	0.887768	0.952585
comp147704_c0	4041	8500	7484	4250	2497	3584	4799.46	6119.37	8552.2	4279.68	2596.72	3017.39	3297.93	6490.34	4894.14	0.95673	0.41832	2.28708	0.0221914	0.079923
comp150526_c0	1662	2495	1955	1897	1263	1892	1973.94	1796.21	2234.04	1910.25	1313.44	1592.89	1605.52	2001.4	1803.46	0.326164	0.281156	1.16009	0.246014	0.468718
comp140781_c0	1	6	97	12	59	34	1.18769	4.31955	110.845	12.0838	61.3562	28.6248	34.0216	38.784	36.4028	-0.247943	1.23068	-0.201468	0.840333	0.929068
comp74694_c0	43	279	66	39	82	42	51.0707	200.859	75.4202	39.2723	85.2747	35.3601	53.3024	109.117	81.2095	0.904832	0.600624	1.50648	0.131943	0.306513
comp155697_c3	373	1141	803	835	564	901	443.009	821.435	917.613	840.831	586.523	758.558	728.637	727.352	727.995	-0.0397774	0.472591	-0.0841687	0.932922	0.972744
comp155357_c5	30	130	121	201	13	57	35.6308	93.5903	138.27	202.404	13.5192	47.9887	87.9705	89.1638	88.5672	0.269068	1.06888	0.25173	0.80125	0.908439
comp153037_c0	148	344	45	115	95	101	175.778	247.654	51.4229	115.803	98.7938	85.0325	99.8765	158.285	129.081	0.472249	0.676962	0.697601	0.485427	0.707585
comp153557_c5	14	33	8	20	29	20	16.6277	23.7575	9.14185	20.1397	30.1581	16.8381	22.3786	16.509	19.4438	-0.42694	0.900559	-0.474083	0.635441	0.81398
comp154321_c5	179	294	302	164	96	191	212.597	211.658	345.105	165.145	99.8338	160.804	141.928	256.453	199.19	0.833613	0.461424	1.80661	0.0708233	0.194867
comp85708_c0	43	0	5	0	14	20	51.0707	0	5.71365	0	14.5591	16.8381	10.4657	18.9281	14.6969	0.383118	1.64376	0.233074	0.815704	0.915726
comp152632_c1	23	49	19	38	33	43	27.3169	35.2763	21.7119	38.2654	34.3179	36.202	36.2617	28.1017	32.1817	-0.359771	0.777611	-0.462662	0.643607	0.818951
comp143150_c0	547	519	588	532	412	576	649.667	373.641	671.926	535.715	428.453	484.938	483.035	565.078	524.057	0.186139	0.35845	0.519287	0.60356	0.792706
comp151290_c0	6669	10798	6229	7503	5492	7751	7920.72	7773.76	7118.07	7555.4	5711.32	6525.62	6597.45	7604.18	7100.81	0.211084	0.250725	0.841892	0.399849	0.633578
comp137244_c2	2	9	1	27	12	12	2.37538	6.47933	1.14273	27.1885	12.4792	10.1029	16.5902	3.33248	9.96135	-1.93063	1.22391	-1.57743	0.114697	0.277904
comp151022_c0	795	2070	1175	1386	962	1596	944.215	1490.25	1342.71	1395.68	1000.42	1343.68	1246.59	1259.06	1252.82	0.0047947	0.394453	0.0121553	0.990302	0.995878
comp164545_c0	73	222	82	84	194	132	86.7015	159.823	93.7039	84.5866	201.747	111.132	132.489	113.41	122.949	-0.185748	0.481014	-0.38616	0.699378	0.85277
comp147621_c0	8839	1059	4749	7742	4973	5554	10498	762.401	5426.83	7796.06	5171.6	4675.95	5881.2	5562.41	5721.81	-0.392948	0.710975	-0.552688	0.580477	0.778003
comp138811_c1	500	1356	640	1173	1102	1374	593.846	976.219	731.348	1181.19	1146.01	1156.78	1161.33	767.138	964.232	-0.61837	0.341967	-1.80827	0.0705638	0.19432
comp145711_c1	15	107	5	124	178	208	17.8154	77.032	5.71365	124.866	185.108	175.117	161.697	33.5204	97.6087	-2.39361	0.89684	-2.66894	0.00760909	0.0341506
comp131598_c0	33	96	0	1631	3212	265	39.1938	69.1128	0	1642.39	3340.27	223.105	1735.26	36.1022	885.679	-5.41399	0.760872	-7.1155	1.12e-12	3.99e-11
comp139609_c0	635	1112	741	668	819	915	754.184	800.557	846.763	672.665	851.707	770.344	764.905	800.502	782.703	0.069646	0.283881	0.245335	0.806197	0.911259
comp145400_c2	2	3	4	254	118	202	2.37538	2.15978	4.57092	255.774	122.712	170.065	182.85	3.03536	92.9429	-5.52163	0.787426	-7.01225	2.35e-12	8e-11
comp138928_c1	9508	12020	4431	6694	6690	7928	11292.6	8653.5	5063.44	6740.75	6957.17	6674.63	6790.85	8336.51	7563.68	0.225765	0.373243	0.604873	0.545263	0.753373
comp110046_c0	684	44	874	29	1218	1214	812.381	31.6767	998.747	29.2025	1266.64	1022.07	772.639	614.268	693.454	-0.244759	1.22314	-0.200107	0.841397	0.929556
comp149981_c1	91	84	49	59	30	70	108.08	60.4737	55.9938	59.412	31.1981	58.9334	49.8478	74.8492	62.3485	0.555278	0.666278	0.833403	0.404618	0.637916
comp104464_c0	4743	7243	4379	3721	3882	5489	5633.22	5214.42	5004.02	3746.98	4037.03	4621.22	4135.08	5283.89	4709.48	0.354898	0.264234	1.34312	0.179232	0.38032
comp152235_c0	2458	5145	1841	14077	10415	14462	2919.35	3704.02	2103.77	14175.3	10830.9	12175.6	12394	2909.04	7651.5	-2.09391	0.351655	-5.95446	2.61e-09	5.79e-08
comp144059_c0	0	5	63	86	48	48	0	3.59963	71.992	86.6006	49.9169	40.4115	58.9763	25.1972	42.0868	-1.19424	1.39385	-0.856789	0.391561	0.626459
comp155557_c0	549	1433	323	840	561	872	652.043	1031.65	369.102	845.866	583.404	734.142	721.137	684.266	702.702	-0.16144	0.523465	-0.308406	0.757773	0.885188
comp135273_c0	894	453	477	458	651	692	1061.8	326.126	545.083	461.198	676.998	582.599	573.598	644.335	608.967	0.0447731	0.589821	0.0759097	0.939491	0.97575
comp130583_c0	2	0	37	2	11	22	2.37538	0	42.281	2.01397	11.4393	18.5219	10.6584	14.8855	12.7719	0.147487	1.47678	0.099871	0.920447	0.968212
comp155405_c2	4	36	13	14	8	23	4.75077	25.9173	14.8555	14.0978	8.31948	19.3638	13.927	15.1745	14.5508	0.0391904	1.13017	0.0346766	0.972338	0.988627
comp142541_c0	1653	2604	1835	2751	3188	3864	1963.25	1874.69	2096.91	2770.21	3315.31	3253.13	3112.88	1978.28	2545.58	-0.647395	0.251508	-2.57406	0.0100514	0.0427601
comp155810_c0	187	300	119	311	81	265	222.098	215.978	135.985	313.172	84.2348	223.105	206.837	191.354	199.095	-0.0122266	0.661106	-0.0184941	0.985245	0.993711
comp145240_c3	1276	1663	2819	432	498	602	1515.49	1197.24	3221.36	435.017	517.888	506.828	486.577	1978.03	1232.3	1.87056	0.447986	4.1755	2.97e-05	0.000291358
comp136092_c0	291	925	588	481	482	615	345.618	665.931	671.926	484.359	501.249	517.772	501.127	561.158	531.143	0.10872	0.407932	0.266514	0.789843	0.902101
comp140818_c0	409	232	357	372	261	370	485.766	167.023	407.955	374.598	271.423	311.505	319.175	353.581	336.378	0.044951	0.472378	0.0951591	0.924188	0.96974
comp145364_c0	3279	3916	3039	2555	2370	2846	3894.44	2819.23	3472.76	2572.84	2464.65	2396.07	2477.85	3395.48	2936.66	0.440295	0.264009	1.66773	0.0953695	0.243312
comp183947_c0	0	15	69	0	19	0	0	10.7989	78.8484	0	19.7588	0	6.58626	29.8824	18.2343	1.19591	1.62839	0.734415	0.462696	0.688896
comp155464_c2	903	599	654	3047	1878	2015	1072.49	431.235	747.346	3068.28	1953	1696.44	2239.24	750.356	1494.8	-1.59898	0.370017	-4.32136	1.55e-05	0.000163676
comp148459_c0	6082	2551	4792	1631	932	1804	7223.54	1836.53	5475.97	1642.39	969.22	1518.8	1376.8	4845.35	3111.07	1.6365	0.399125	4.10022	4.13e-05	0.000390395
comp150463_c0	1331	2831	2029	1564	1472	1962	1580.82	2038.11	2318.6	1574.92	1530.78	1651.82	1585.84	1979.18	1782.51	0.301698	0.286024	1.0548	0.291519	0.523323
comp152146_c1	164	1022	178	270	190	221	194.781	735.764	203.406	271.885	197.588	186.061	218.511	377.984	298.248	0.544962	0.657399	0.828968	0.407123	0.639867
comp141490_c0	6020	29661	21434	12150	8937	11110	7149.9	21353.7	24493.3	12234.8	9293.9	9353.58	10294.1	17665.6	13979.9	0.641927	0.55917	1.148	0.250969	0.474636
comp131349_c0	42	65	2	138	161	168	49.8831	46.7952	2.28546	138.964	167.43	141.44	149.278	32.9879	91.1329	-2.13279	1.0024	-2.12768	0.0333634	0.110061
comp123286_c0	91	28	30	433	1468	1257	108.08	20.1579	34.2819	436.024	1526.62	1058.28	1006.97	54.1733	530.574	-3.99675	0.845912	-4.72478	2.3e-06	2.93e-05
comp127378_c1	26	25	11	8	3	8	30.88	17.9981	12.57	8.05587	3.11981	6.73525	5.97031	20.4827	13.2265	1.55746	1.06155	1.46715	0.142334	0.323997
comp174802_c0	65	50	0	25	161	186	77.2	35.9963	0	25.1746	167.43	156.595	116.4	37.7321	77.0658	-1.2683	1.40437	-0.903106	0.366469	0.602204
comp177351_c0	48	40	7	28	6	11	57.0092	28.797	7.99911	28.1955	6.23961	9.26097	14.5654	31.2684	22.9169	0.967667	0.984694	0.982708	0.325751	0.5612
comp94407_c0	96	183	38	568	461	203	114.018	131.746	43.4238	571.966	479.41	170.907	407.428	96.3962	251.912	-2.02347	0.404854	-4.99803	5.79e-07	8.4e-06
comp148932_c0	4309	4944	2939	3254	2554	3699	5117.76	3559.31	3358.49	3276.72	2655.99	3114.21	3015.64	4011.85	3513.75	0.389847	0.277239	1.40617	0.159672	0.351299
comp155162_c0	1701	6206	2157	2258	2416	2993	2020.26	4467.86	2464.87	2273.77	2512.48	2519.83	2435.36	2984.33	2709.84	0.212376	0.3708	0.572752	0.566813	0.768105
comp143114_c0	459	659	494	367	402	444	545.151	474.431	564.509	369.563	418.054	373.806	387.141	528.03	457.586	0.441313	0.336244	1.31248	0.189359	0.394763
comp181794_c0	232	71	28	29	0	0	275.544	51.1147	31.9965	29.2025	0	0	9.73417	119.552	64.643	3.40309	1.21313	2.80521	0.00502843	0.0243086
comp135001_c1	58	2	0	3	101	101	68.8861	1.43985	0	3.02095	105.033	85.0325	64.3623	23.442	43.9022	-1.10461	1.52266	-0.725443	0.46818	0.693419
comp147701_c2	0	41	32	51	32	56	0	29.5169	36.5674	51.3561	33.2779	47.1468	43.9269	22.0281	32.9775	-0.859642	1.37063	-0.627188	0.530536	0.742476
comp133142_c0	6643	14548	6130	5548	7123	7117	7889.84	10473.5	7004.94	5586.74	7407.46	5991.85	6328.68	8456.08	7392.38	0.40603	0.237795	1.70748	0.0877331	0.229056
comp141059_c0	37	66	82	97	69	113	43.9446	47.5151	93.7039	97.6774	71.7555	95.1354	88.1894	61.7212	74.9553	-0.547587	0.633525	-0.86435	0.387396	0.622598
comp147098_c5	15	35	24	55	26	55	17.8154	25.1974	27.4255	55.3841	27.0383	46.3048	42.9091	23.4794	33.1943	-0.784154	0.828267	-0.946741	0.343771	0.580426
comp143434_c3	1	23	4	18	13	15	1.18769	16.5583	4.57092	18.1257	13.5192	12.6286	14.7578	7.43897	11.0984	-0.946472	1.25475	-0.75431	0.450663	0.679735
comp136442_c1	25	3	5	35	49	34	29.6923	2.15978	5.71365	35.2444	50.9568	28.6248	38.2754	12.5219	25.3986	-1.62224	1.12608	-1.4406	0.149696	0.336016
comp144151_c0	165	406	243	155	213	200	195.969	292.29	277.684	156.082	221.506	168.381	181.99	255.314	218.652	0.477215	0.401179	1.18953	0.234231	0.454545
comp149875_c0	1498	628	851	717	669	856	1779.16	452.113	972.464	722.007	695.717	720.672	712.798	1067.91	890.356	0.401009	0.526663	0.761415	0.446409	0.676161
comp55210_c0	506	295	466	0	0	72	600.972	212.378	532.513	0	0	60.6173	20.2058	448.621	234.413	3.85573	1.31384	2.9347	0.00333868	0.0173567
comp141432_c0	617	1122	648	961	1131	1225	732.806	807.756	740.489	967.711	1176.17	1031.34	1058.4	760.351	909.377	-0.470973	0.265762	-1.77216	0.076368	0.206662
comp147124_c0	514	690	919	623	434	562	610.474	496.749	1050.17	627.351	451.332	473.151	517.278	719.131	618.204	0.413258	0.442896	0.933083	0.350777	0.587368
comp149751_c0	2113	4168	2461	2359	2422	2672	2509.59	3000.65	2812.26	2375.47	2518.72	2249.57	2381.26	2774.17	2577.71	0.216984	0.242063	0.896396	0.370042	0.605894
comp144317_c0	91	0	68	0	233	297	108.08	0	77.7057	0	242.305	250.046	164.117	61.9285	113.023	-0.822335	1.61322	-0.509747	0.610229	0.796946
comp136712_c0	4	5	0	11	22	35	4.75077	3.59963	0	11.0768	22.8786	29.4667	21.1407	2.78346	11.9621	-2.23078	1.39863	-1.59498	0.110717	0.271004
comp127993_c0	0	0	0	87	127	86	0	0	0	87.6075	132.072	72.4039	97.3611	0	48.6805	-7.20037	1.35205	-5.32552	1.01e-07	1.69e-06
comp135888_c1	16	29	17	779	536	851	19.0031	20.8778	19.4264	784.44	557.405	716.462	686.102	19.7691	352.936	-5.00272	0.438658	-11.4046	3.97e-30	7.83e-28
comp150316_c3	6	6	2	18	20	22	7.12615	4.31955	2.28546	18.1257	20.7987	18.5219	19.1488	4.57706	11.8629	-1.83566	1.10888	-1.65541	0.0978414	0.24766
comp128469_c0	48	124	37	80	103	119	57.0092	89.2708	42.281	80.5587	107.113	100.187	95.9529	62.8537	79.4033	-0.626886	0.614439	-1.02026	0.307606	0.541451
comp155719_c0	2827	3331	1026	2958	2637	3730	3357.6	2398.07	1172.44	2978.66	2742.31	3140.31	2953.76	2309.37	2631.57	-0.446002	0.464256	-0.960682	0.336712	0.572788
comp129268_c0	207	7121	1006	11587	10352	9229	245.852	5126.59	1149.59	11667.9	10765.4	7769.95	10067.8	2174.01	6120.88	-2.49575	0.815482	-3.06046	0.00221	0.0122631
comp20081_c0	256	551	196	356	405	402	304.049	396.679	223.975	358.486	421.174	338.446	372.702	308.234	340.468	-0.298197	0.368595	-0.809009	0.41851	0.650623
comp140166_c1	42	107	53	43	19	100	49.8831	77.032	60.5647	43.3003	19.7588	84.1906	49.0832	62.4933	55.7882	0.430506	0.837614	0.513967	0.607275	0.794985
comp145431_c0	20	46	2638	75	79	111	23.7538	33.1166	3014.52	75.5237	82.1549	93.4516	83.7101	1023.8	553.754	2.19414	1.09143	2.01033	0.0443962	0.136998
comp138069_c0	1791	3091	1749	2127	1722	2638	2127.16	2225.29	1998.64	2141.85	1790.77	2220.95	2051.19	2117.03	2084.11	0.0497568	0.276268	0.180104	0.857071	0.937486
comp135331_c0	443	0	564	0	1687	1650	526.147	0	644.5	0	1754.37	1389.15	1047.84	390.216	719.027	-0.603741	1.63763	-0.368667	0.712376	0.860677
comp54893_c0	146	137	347	51	16	58	173.403	98.6298	396.528	51.3561	16.639	48.8306	38.9419	222.853	130.898	2.36883	0.585574	4.04531	5.23e-05	0.000479949
comp144850_c0	41	39	56	41	38	60	48.6954	28.0771	63.9929	41.2863	39.5175	50.5144	43.7727	46.9218	45.3473	0.048392	0.705764	0.0685668	0.945334	0.978
comp154670_c3	165	176	177	221	125	214	195.969	126.707	202.263	222.543	129.992	180.168	177.568	174.98	176.274	-0.0181198	0.42245	-0.0428923	0.965787	0.986087
comp114532_c0	6	230	149	93	0	0	7.12615	165.583	170.267	93.6494	0	0	31.2165	114.325	72.7709	1.26063	1.57668	0.79955	0.423972	0.655786
comp153698_c3	1244	213	704	473	794	895	1477.49	153.344	804.482	476.303	825.709	753.506	685.173	811.772	748.472	0.0037468	0.805527	0.00465136	0.996289	0.997943
comp152029_c1	222	92	274	286	378	372	263.668	66.2331	313.108	287.997	393.096	313.189	331.427	214.336	272.882	-0.733132	0.716688	-1.02294	0.306334	0.540019
comp136710_c3	77	2	39	2165	2040	2442	91.4523	1.43985	44.5665	2180.12	2121.47	2055.94	2119.17	45.8195	1082.5	-5.23012	0.969694	-5.39358	6.91e-08	1.19e-06
comp158340_c0	10	117	0	39	95	0	11.8769	84.2313	0	39.2723	98.7938	0	46.0221	32.0361	39.0291	-0.636343	1.01134	-0.629208	0.529213	0.741493
comp121641_c0	51	19	4	9	13	15	60.5723	13.6786	4.57092	9.06285	13.5192	12.6286	11.7369	26.2739	19.0054	0.732387	1.15938	0.631706	0.527579	0.740371
comp147125_c1	116	110	23	1449	1813	1413	137.772	79.1918	26.2828	1459.12	1885.4	1189.61	1511.38	81.0823	796.23	-4.27784	0.557276	-7.67635	1.64e-14	7.43e-13
comp153024_c0	41	14	40	0	10	16	48.6954	10.079	45.7092	0	10.3994	13.4705	7.95662	34.8278	21.3922	1.61018	1.41458	1.13828	0.255005	0.479536
comp144457_c0	154	186	457	350	328	322	182.905	133.906	522.228	352.444	341.099	271.094	321.546	279.68	300.613	-0.384632	0.654092	-0.588039	0.556506	0.761377
comp146688_c2	73	294	13	216	284	261	86.7015	211.658	14.8555	217.508	295.342	219.738	244.196	104.405	174.3	-1.4384	0.823376	-1.74696	0.0806443	0.215368
comp134712_c0	541	947	219	607	967	1190	642.541	681.769	250.258	611.239	1005.62	1001.87	872.908	524.856	698.882	-0.773025	0.563893	-1.37087	0.170415	0.367327
comp148013_c0	881	2216	1354	439	570	454	1046.36	1595.35	1547.26	442.066	592.763	382.225	472.351	1396.32	934.337	1.54448	0.350696	4.40404	1.06e-05	0.000116482
comp148488_c0	602	1207	1006	891	789	897	714.99	868.95	1149.59	897.222	820.509	755.19	824.307	911.176	867.741	0.121235	0.373218	0.324836	0.745306	0.878524
comp104667_c0	648	534	491	698	908	693	769.624	384.44	561.081	702.874	944.261	583.441	743.526	571.715	657.62	-0.389009	0.481699	-0.807576	0.419335	0.651467
comp146618_c0	3663	4118	5139	1159	2298	2981	4350.51	2964.65	5872.49	1167.09	2389.77	2509.72	2022.2	4395.89	3209.04	1.11975	0.450084	2.48786	0.0128513	0.0519922
comp182460_c0	0	0	15	10	19	37	0	0	17.141	10.0698	19.7588	31.1505	20.3264	5.71365	13.02	-1.34461	1.57005	-0.856413	0.391769	0.626706
comp151712_c0	836	1178	860	902	1076	1644	992.91	848.072	982.748	908.299	1118.97	1384.09	1137.12	941.244	1039.18	-0.254765	0.324524	-0.785042	0.432429	0.663761
comp150679_c1	136	261	148	64	133	139	161.526	187.901	169.124	64.4469	138.311	117.025	106.594	172.85	139.722	0.729257	0.521411	1.39862	0.161926	0.354484
comp138510_c1	0	13	0	33	16	7	0	9.35903	0	33.2304	16.639	5.89334	18.5876	3.11968	10.8536	-1.75122	1.55759	-1.12432	0.260879	0.486623
comp142975_c1	123	427	272	567	621	712	146.086	307.408	310.823	570.959	645.8	599.437	605.399	254.772	430.086	-1.28821	0.435708	-2.9566	0.00311052	0.0163275
comp160005_c0	182	271	151	331	413	366	216.16	195.1	172.552	333.311	429.493	308.138	356.981	194.604	275.792	-0.856049	0.386936	-2.21238	0.0269407	0.0931731
comp147513_c0	674	1003	428	607	483	899	800.504	722.085	489.089	611.239	502.289	756.874	623.467	670.559	647.013	0.0971159	0.437231	0.222116	0.824224	0.920723
comp140562_c0	16	39	17	6	20	10	19.0031	28.0771	19.4264	6.0419	20.7987	8.41906	11.7532	22.1689	16.961	0.910294	0.972858	0.93569	0.349433	0.585954
comp173364_c0	135	115	92	48	101	68	160.338	82.7914	105.131	48.3352	105.033	57.2496	70.2061	116.087	93.1466	0.70735	0.716782	0.986841	0.32372	0.559069
comp16189_c0	592	634	427	392	169	318	703.114	456.433	487.946	394.737	175.749	267.726	279.404	549.164	414.284	1.0053	0.371541	2.70576	0.00681487	0.0312236
comp145381_c1	27	1	10	582	604	747	32.0677	0.719925	11.4273	586.064	628.121	628.904	614.363	14.7383	314.551	-5.13774	0.956198	-5.37309	7.74e-08	1.33e-06
comp152925_c1	5741	7047	4427	5342	5687	7627	6818.54	5073.31	5058.87	5379.3	5914.11	6421.22	5904.88	5650.24	5777.56	-0.0737234	0.304404	-0.24219	0.808633	0.912111
comp152490_c1	844	2083	1344	665	525	632	1002.41	1499.6	1535.83	669.644	545.966	532.085	582.565	1345.95	964.257	1.17664	0.388914	3.02545	0.00248262	0.0135052
comp147748_c5	20	29	6	15	29	42	23.7538	20.8778	6.85638	15.1047	30.1581	35.3601	26.8743	17.1627	22.0185	-0.596917	1.03742	-0.575387	0.565029	0.766856
comp124501_c2	14	11	1	43	16	19	16.6277	7.91918	1.14273	43.3003	16.639	15.9962	25.3118	8.5632	16.9375	-1.44901	1.11323	-1.30163	0.193044	0.400032
comp138500_c0	1671	1824	1204	523	881	901	1984.63	1313.14	1375.85	526.652	916.183	758.558	733.798	1557.87	1145.84	1.07037	0.447258	2.39318	0.016703	0.0640738
comp139169_c0	1059	1532	938	402	537	553	1257.77	1102.93	1071.88	404.807	558.445	465.574	476.276	1144.19	810.233	1.25874	0.33373	3.77174	0.000162116	0.0013017
comp136768_c0	4501	9825	5228	12935	14926	16990	5345.8	7073.27	5974.2	13025.3	15522.1	14304	14283.8	6131.09	10207.4	-1.22044	0.218961	-5.57377	2.49e-08	4.66e-07
comp139353_c0	70	39	0	171	149	205	83.1384	28.0771	0	172.194	154.95	172.591	166.578	37.0718	101.825	-1.95269	1.26933	-1.53836	0.12396	0.293434
comp87052_c0	47	152	107	102	414	277	55.8215	109.429	122.272	102.712	430.533	233.208	255.485	95.8408	175.663	-1.25718	0.533216	-2.35773	0.0183871	0.0688624
comp136533_c0	30	2	19	60	91	73	35.6308	1.43985	21.7119	60.419	94.6341	61.4592	72.1708	19.5942	45.8825	-1.74464	1.13854	-1.53235	0.125436	0.295913
comp141513_c0	754	601	634	546	577	595	895.52	432.675	724.491	549.813	600.043	500.934	550.263	684.229	617.246	0.260716	0.440632	0.591686	0.554061	0.759698
comp151182_c1	12	42	49	1	9	5	14.2523	30.2369	55.9938	1.00698	9.35942	4.20953	4.85864	33.4943	19.1765	2.46895	1.10103	2.24241	0.0249352	0.0876682
comp139715_c0	325	24	135	128	156	127	386	17.2782	154.269	128.894	162.23	106.922	132.682	185.849	159.265	0.170732	0.980009	0.174214	0.861697	0.939476
comp154559_c0	2473	441	1761	7014	4910	6749	2937.16	317.487	2012.35	7062.98	5106.08	5682.03	5950.36	1755.67	3853.01	-1.96607	0.650616	-3.02186	0.00251231	0.0136477
comp78240_c0	34	0	0	0	237	461	40.3815	0	0	0	246.465	388.119	211.528	13.4605	112.494	-1.96372	1.64357	-1.19478	0.232171	0.451692
comp56000_c0	253	1029	102	524	392	657	300.486	740.803	116.559	527.659	407.655	553.132	496.149	385.949	441.049	-0.580849	0.715744	-0.811531	0.417061	0.64931
comp80412_c0	498	2743	2129	868	1685	1419	591.471	1974.76	2432.87	874.061	1752.29	1194.67	1273.67	1666.37	1470.02	0.237822	0.462186	0.514558	0.606862	0.794826
comp134164_c1	5520	7764	3157	3278	4815	5204	6556.06	5589.5	3607.6	3300.89	5007.29	4381.28	4229.82	5251.05	4740.44	0.28583	0.398331	0.717568	0.473024	0.69719
comp124991_c0	2214	1478	135	91	1432	1640	2629.55	1064.05	154.269	91.6355	1489.19	1380.73	987.183	1282.62	1134.9	0.219602	1.11009	0.197823	0.843184	0.930582
comp143208_c1	37	73	35	17	50	16	43.9446	52.5546	39.9956	17.1187	51.9968	13.4705	27.5287	45.4982	36.5135	0.82113	0.842717	0.974385	0.329866	0.565629
comp146875_c1	0	7	2	1366	519	957	0	5.03948	2.28546	1375.54	539.726	805.704	906.99	2.44165	454.716	-7.63991	0.935168	-8.16955	3.1e-16	1.7e-14
comp148149_c0	440	135	307	891	502	695	522.584	97.1899	350.818	897.222	522.047	585.125	668.131	323.531	495.831	-1.20275	0.550043	-2.18665	0.028768	0.0980085
comp70415_c0	87	170	124	70	123	91	103.329	122.387	141.699	70.4888	127.912	76.6135	91.6714	122.472	107.072	0.436534	0.556856	0.783926	0.433084	0.664305
comp196126_c0	216	72	112	69	31	88	256.541	51.8346	127.986	69.4818	32.238	74.0878	58.6025	145.454	102.028	1.12117	0.612772	1.82968	0.0672985	0.187458
comp58723_c0	42	62	32	12	105	61	49.8831	44.6354	36.5674	12.0838	109.193	51.3563	57.5444	43.6953	50.6198	-0.172791	0.948857	-0.182104	0.855501	0.936535
comp125936_c0	194	382	391	344	239	401	230.412	275.012	446.808	346.402	248.545	337.604	310.85	317.41	314.13	-0.00491787	0.444611	-0.0110611	0.991175	0.996176
comp152201_c1	628	412	598	489	513	863	745.87	296.609	683.353	492.415	533.487	726.565	584.156	575.278	579.717	-0.0945533	0.470876	-0.200803	0.840853	0.929351
comp147784_c0	1099	1257	689	1450	1450	1851	1305.27	904.946	787.341	1460.13	1507.91	1558.37	1508.8	999.187	1253.99	-0.618526	0.346602	-1.78454	0.0743352	0.202202
comp117541_c0	13	0	5	42	40	106	15.44	0	5.71365	42.2933	41.5974	89.2421	57.7109	7.05122	32.3811	-2.59159	1.28308	-2.01982	0.0434017	0.134579
comp145715_c6	58	644	205	412	405	420	68.8861	463.632	234.26	414.877	421.174	353.601	396.551	255.593	326.072	-0.824507	0.694359	-1.18744	0.235056	0.45559
comp144293_c0	1131	1482	1186	511	545	757	1343.28	1066.93	1355.28	514.568	566.765	637.323	572.885	1255.16	914.024	1.11884	0.300975	3.71738	0.000201303	0.00157535
comp151939_c0	1352	1143	711	2229	1269	1681	1605.76	822.875	812.482	2244.57	1319.68	1415.24	1659.83	1080.37	1370.1	-0.648726	0.268641	-2.41484	0.015742	0.061009
comp161879_c0	546	740	607	388	205	356	648.48	532.745	693.638	390.709	213.187	299.719	301.205	624.954	463.079	1.07099	0.359329	2.98052	0.00287759	0.015283
comp113816_c0	198	152	342	1820	2648	3000	235.163	109.429	390.814	1832.71	2753.75	2525.72	2370.73	245.135	1307.93	-3.28819	0.545195	-6.0312	1.63e-09	3.73e-08
comp72058_c0	73	193	293	75	22	55	86.7015	138.946	334.82	75.5237	22.8786	46.3048	48.2357	186.822	117.529	1.79019	0.796698	2.24701	0.0246391	0.0868529
comp141588_c1	1043	2591	402	4771	2416	6534	1238.76	1865.33	459.378	4804.32	2512.48	5501.02	4272.61	1187.82	2730.21	-1.84808	0.668687	-2.76375	0.00571411	0.0270252
comp147044_c0	650	0	967	0	803	552	772	0	1105.02	0	835.068	464.732	433.267	625.673	529.47	0.229546	1.63763	0.14017	0.888526	0.953049
comp152661_c0	705	1113	507	560	521	643	837.323	801.277	579.364	563.911	541.806	541.346	549.021	739.321	644.171	0.408793	0.326122	1.2535	0.210025	0.423582
comp131215_c0	722	97	120	1425	1486	551	857.513	69.8328	137.128	1434.95	1545.34	463.89	1148.06	354.825	751.443	-1.93327	0.778619	-2.48294	0.0130302	0.0525287
comp125825_c0	5	33	15	67	74	77	5.93846	23.7575	17.141	67.4679	76.9552	64.8268	69.75	15.6123	42.6811	-2.07747	0.861364	-2.41184	0.0158723	0.0614432
comp145709_c0	119	442	337	213	57	141	141.335	318.207	385.1	214.487	59.2763	118.709	130.824	281.548	206.186	1.09743	0.769983	1.42527	0.15408	0.342728
comp131347_c0	6274	10193	3812	9878	11424	13032	7451.58	7338.2	4356.09	9946.98	11880.2	10971.7	10933	6381.96	8657.47	-0.802028	0.336867	-2.38085	0.0172728	0.0657432
comp144988_c1	7	20	15	12	10	29	8.31384	14.3985	17.141	12.0838	10.3994	24.4153	15.6328	13.2844	14.4586	-0.187539	0.996882	-0.188126	0.850778	0.934434
comp59073_c0	47	212	8	70	98	67	55.8215	152.624	9.14185	70.4888	101.914	56.4077	76.2701	72.5292	74.3996	-0.367358	0.881698	-0.416649	0.676935	0.839551
comp147358_c1	68	0	495	5	586	784	80.763	0	565.652	5.03492	609.402	660.055	424.831	215.472	320.151	-0.792389	1.47062	-0.538814	0.590016	0.784034
comp148075_c2	24	53	49	32	76	60	28.5046	38.1561	55.9938	32.2235	79.0351	50.5144	53.9243	40.8848	47.4046	-0.353262	0.728708	-0.484778	0.627834	0.808802
comp148070_c0	225	351	297	108	186	192	267.231	252.694	339.391	108.754	193.428	161.646	154.609	286.439	220.524	0.893605	0.465155	1.92109	0.0547204	0.160733
comp146492_c0	946	1912	1457	1817	1580	2100	1123.56	1376.5	1664.96	1829.69	1643.1	1768	1746.93	1388.34	1567.63	-0.343707	0.307313	-1.11843	0.263385	0.489742
comp105097_c0	471	815	795	1193	1806	1212	559.403	586.739	908.471	1201.33	1878.12	1020.39	1366.61	684.871	1025.74	-0.966504	0.461828	-2.09278	0.0363689	0.117582
comp147865_c0	1795	2737	3295	1553	1187	1538	2131.91	1970.44	3765.3	1563.84	1234.4	1294.85	1364.37	2622.55	1993.46	0.877916	0.386759	2.26993	0.0232117	0.0827921
comp141924_c1	3386	16277	8828	2119	2559	3164	4021.52	11718.2	10088	2133.8	2661.19	2663.79	2486.26	8609.26	5547.76	1.65194	0.399791	4.13201	3.6e-05	0.000345167
comp62612_c0	47	101	15	278	276	455	55.8215	72.7125	17.141	279.941	287.022	383.067	316.677	48.5583	182.618	-2.66119	0.723879	-3.6763	0.000236645	0.00182153
comp137707_c3	122	355	160	411	631	468	144.898	255.574	182.837	413.87	656.199	394.012	488.027	194.436	341.232	-1.31067	0.357126	-3.67005	0.000242499	0.00185927
comp149222_c1	12	63	48	51	38	61	14.2523	45.3553	54.8511	51.3561	39.5175	51.3563	47.41	38.1529	42.7814	-0.376352	0.854415	-0.440479	0.65959	0.829106
comp135863_c0	2694	4896	3930	3843	4121	4054	3199.64	3524.76	4490.93	3869.84	4285.57	3413.09	3856.17	3738.44	3797.3	-0.0531634	0.315838	-0.168325	0.866328	0.941907
comp148736_c1	399	538	707	762	483	580	473.889	387.32	807.911	767.321	502.289	488.306	585.972	556.373	571.173	-0.109852	0.478929	-0.22937	0.818581	0.917188
comp151226_c2	159	248	178	127	151	189	188.843	178.542	203.406	127.887	157.03	159.12	148.012	190.264	169.138	0.35949	0.430018	0.835987	0.403162	0.636563
comp150594_c0	717	894	626	527	649	804	851.575	643.613	715.349	530.68	674.918	676.893	627.497	736.846	682.171	0.227244	0.36087	0.629712	0.528883	0.741449
comp103435_c0	153	649	465	120	639	254	181.717	467.232	531.37	120.838	664.519	213.844	333.067	393.439	363.253	0.413169	0.557403	0.74124	0.458548	0.685599
comp16672_c0	150	179	323	128	0	102	178.154	128.867	369.102	128.894	0	85.8744	71.5894	225.374	148.482	1.48668	1.24834	1.19092	0.233685	0.453782
comp136362_c0	57	68	352	0	1	1	67.6984	48.9549	402.241	0	1.03994	0.841906	0.627281	172.965	86.7961	6.66884	1.07783	6.18731	6.12e-10	1.5e-08
comp155236_c0	456	411	455	375	223	447	541.587	295.889	519.942	377.619	231.906	376.332	328.619	452.473	390.546	0.442986	0.32329	1.37024	0.170611	0.36766
comp150046_c0	1039	1501	1085	785	975	1057	1234.01	1080.61	1239.86	790.482	1013.94	889.895	898.105	1184.83	1041.47	0.400291	0.308365	1.29811	0.19425	0.401527
comp147305_c0	318	1533	242	517	278	452	377.686	1103.65	276.541	520.61	289.102	380.542	396.751	585.958	491.354	0.352976	0.667	0.5292	0.596667	0.788049
comp157162_c0	0	0	1	14	20	16	0	0	1.14273	14.0978	20.7987	13.4705	16.1223	0.38091	8.25162	-3.45744	1.53963	-2.24563	0.0247274	0.0871264
comp161251_c0	0	207	120	23	3	5	0	149.025	137.128	23.1606	3.11981	4.20953	10.1633	95.3841	52.7737	2.1893	1.49984	1.4597	0.144374	0.327157
comp149838_c0	0	0	32	0	54	45	0	0	36.5674	0	56.1565	37.8858	31.3474	12.1891	21.7683	-0.928525	1.59924	-0.580603	0.561508	0.764515
comp149562_c5	20	60	22	41	9	50	23.7538	43.1955	25.1401	41.2863	9.35942	42.0953	30.9137	30.6965	30.8051	0.0519909	1.01593	0.0511755	0.959186	0.983802
comp153976_c1	4143	5526	4584	5285	3749	6291	4920.61	3978.31	5238.28	5321.91	3898.72	5296.43	4839.02	4712.4	4775.71	-0.0333287	0.223361	-0.149214	0.881385	0.949365
comp153686_c0	4403	11948	6623	2997	2280	4312	5229.41	8601.67	7568.31	3017.93	2371.05	3630.3	3006.43	7133.13	5069.78	1.22063	0.368331	3.31396	0.000919845	0.00589039
comp174539_c0	7	0	123	25	28	29	8.31384	0	140.556	25.1746	29.1182	24.4153	26.236	49.6232	37.9296	0.376107	1.4343	0.262222	0.79315	0.903459
comp118162_c0	1089	2082	1350	788	1356	923	1293.4	1498.88	1542.69	793.503	1410.15	777.08	993.578	1444.99	1219.28	0.58266	0.360134	1.6179	0.105685	0.262376
comp147725_c1	195	299	223	585	211	530	231.6	215.258	254.829	589.085	219.426	446.21	418.241	233.896	326.068	-0.730507	0.486901	-1.50032	0.133532	0.309223
comp155615_c0	66	174	93	73	68	99	78.3877	125.267	106.274	73.5098	70.7156	83.3487	75.858	103.31	89.5838	0.415953	0.561323	0.741022	0.45868	0.685739
comp103230_c0	2	40	4	18	2	24	2.37538	28.797	4.57092	18.1257	2.07987	20.2058	13.4704	11.9144	12.6924	-0.242555	1.38155	-0.175567	0.860634	0.939214
comp150950_c1	21978	26305	20712	10470	14430	18974	26103.1	18937.6	23668.2	10543.1	15006.3	15974.3	13841.2	22903	18372.1	0.72625	0.34723	2.09155	0.0364784	0.117854
comp147408_c0	1759	2791	1649	2442	1813	2682	2089.15	2009.31	1884.36	2459.05	1885.4	2257.99	2200.82	1994.27	2097.55	-0.134317	0.264034	-0.508711	0.610955	0.797569
comp107487_c1	4	12	5	16	22	9	4.75077	8.63911	5.71365	16.1117	22.8786	7.57716	15.5225	6.36784	10.9452	-1.08515	1.08561	-0.999571	0.317518	0.552046
comp154294_c0	35	153	48	360	125	194	41.5692	110.149	54.8511	362.514	129.992	163.33	218.612	68.8563	143.734	-1.53818	0.770089	-1.99741	0.045781	0.14025
comp147756_c0	1423	2249	1402	415	483	516	1690.09	1619.11	1602.11	417.898	502.289	434.424	451.537	1637.1	1044.32	1.84859	0.278452	6.6388	3.16e-11	9.37e-10
comp102031_c0	4	0	30	3	23	66	4.75077	0	34.2819	3.02095	23.9185	55.5658	27.5018	13.0109	20.2563	-0.917679	1.43134	-0.641131	0.521438	0.735627
comp152953_c1	10622	16846	7231	8194	7795	9944	12615.7	12127.9	8263.09	8251.22	8106.29	8371.92	8243.14	11002.2	9622.67	0.390592	0.298222	1.30974	0.190285	0.396125
comp154678_c0	1746	10696	1993	2009	2476	1831	2073.71	7700.32	2277.46	2023.03	2574.88	1541.53	2046.48	4017.17	3031.82	0.738778	0.447347	1.65146	0.0986439	0.249207
comp139311_c0	29	58	19	485	919	835	34.4431	41.7557	21.7119	488.387	955.7	702.992	715.693	32.6369	374.165	-4.34982	0.475513	-9.14765	5.82e-20	4.79e-18
comp138701_c2	1191	2718	618	2246	1909	2246	1414.54	1956.76	706.208	2261.68	1985.24	1890.92	2045.95	1359.17	1702.56	-0.677332	0.4295	-1.57703	0.114789	0.278011
comp155601_c0	527	919	341	1102	873	1232	625.914	661.612	389.671	1109.7	907.863	1037.23	1018.26	559.065	788.664	-0.880967	0.381699	-2.30802	0.0209982	0.0764874
comp144695_c0	1154	1840	1435	5489	2285	2877	1370.6	1324.66	1639.82	5527.33	2376.25	2422.16	3441.92	1445.03	2443.47	-1.12598	0.444838	-2.53121	0.0113671	0.0472385
comp142968_c0	40	57	62	6	37	13	47.5077	41.0358	70.8493	6.0419	38.4776	10.9448	18.4881	53.1309	35.8095	1.54818	0.97969	1.58028	0.114043	0.276797
comp129144_c0	4623	3466	1937	4442	4531	5757	5490.7	2495.26	2213.47	4473.02	4711.95	4846.85	4677.27	3399.81	4038.54	-0.563492	0.439296	-1.28272	0.199592	0.409256
comp204644_c0	71	78	53	29	8	8	84.3261	56.1542	60.5647	29.2025	8.31948	6.73525	14.7524	67.015	40.8837	2.18346	0.854587	2.55499	0.0106192	0.0446996
comp154755_c1	979	300	1309	43	135	90	1162.75	215.978	1495.83	43.3003	140.391	75.7716	86.4877	958.187	522.338	3.1192	0.863703	3.61143	0.000304515	0.00226464
comp142319_c3	1	5	2	12	38	28	1.18769	3.59963	2.28546	12.0838	39.5175	23.5734	25.0582	2.35759	13.7079	-2.93091	1.09655	-2.67285	0.007521	0.033859
comp59533_c0	100	0	0	0	608	399	118.769	0	0	0	632.281	335.921	322.734	39.5897	181.162	-1.5472	1.64358	-0.941359	0.346521	0.5831
comp148543_c0	484	3184	755	3362	1702	2344	574.843	2292.24	862.762	3385.48	1769.97	1973.43	2376.29	1243.28	1809.79	-1.03273	0.64734	-1.59535	0.110635	0.27086
comp144018_c9	101	208	125	111	53	97	119.957	149.745	142.841	111.775	55.1166	81.6649	82.8522	137.514	110.183	0.743764	0.599344	1.24096	0.214619	0.429446
comp166886_c0	39	93	36	44	33	45	46.32	66.9531	41.1383	44.3073	34.3179	37.8858	38.837	51.4705	45.1537	0.370649	0.717948	0.516261	0.605672	0.794157
comp145990_c0	840	821	1183	275	363	390	997.661	591.059	1351.85	276.92	377.496	328.343	327.587	980.19	653.888	1.49397	0.476254	3.13692	0.00170733	0.00988232
comp154488_c0	617	1752	657	858	997	1169	732.806	1261.31	750.774	863.992	1036.82	984.188	961.665	914.963	938.314	-0.110561	0.334097	-0.330925	0.740701	0.875916
comp147823_c0	7	22	120	16	10	11	8.31384	15.8384	137.128	16.1117	10.3994	9.26097	11.924	53.76	32.842	1.46735	1.13637	1.29126	0.196613	0.405197
comp152501_c0	3944	4352	2576	3333	2566	3999	4684.26	3133.12	2943.67	3356.28	2668.47	3366.78	3130.51	3587.02	3358.76	0.1731	0.301259	0.57459	0.565568	0.767261
comp171630_c0	170	213	346	112	36	106	201.908	153.344	395.385	112.782	37.4377	89.2421	79.8206	250.212	165.016	1.61089	0.569706	2.82758	0.00469014	0.0229604
comp129280_c2	0	233	23	401	0	0	0	167.743	26.2828	403.8	0	0	134.6	64.6751	99.6376	-0.472541	1.64712	-0.286889	0.774197	0.893788
comp137871_c0	12	26	2	10	11	22	14.2523	18.7181	2.28546	10.0698	11.4393	18.5219	13.3437	11.7519	12.5478	-0.215882	1.21612	-0.177517	0.859102	0.938514
comp129428_c0	9	7	5	11	16	30	10.6892	5.03948	5.71365	11.0768	16.639	25.2572	17.6577	7.14745	12.4026	-1.14156	1.09725	-1.04039	0.298159	0.531285
comp106169_c0	2332	3637	2366	2110	2708	3050	2769.7	2618.37	2703.7	2124.73	2816.14	2567.81	2502.9	2697.26	2600.08	0.115677	0.274604	0.42125	0.673572	0.837299
comp155506_c1	112	89	85	363	331	527	133.021	64.0734	97.1321	365.535	344.219	443.685	384.479	98.0757	241.278	-1.97557	0.468326	-4.21836	2.46e-05	0.000245726
comp148639_c2	70	136	55	105	28	65	83.1384	97.9099	62.8502	105.733	29.1182	54.7239	63.1918	81.2995	72.2456	0.439394	0.761431	0.577063	0.563897	0.766116
comp147556_c0	1460	4415	2776	412	527	538	1734.03	3178.47	3172.22	414.877	548.046	452.946	471.956	2694.91	1583.43	2.44888	0.326973	7.48954	6.91e-14	2.9e-12
comp149251_c4	3705	4052	3101	1955	1837	2367	4400.4	2917.14	3543.61	1968.65	1910.36	1992.79	1957.27	3620.38	2788.82	0.861706	0.282984	3.04507	0.00232625	0.0127871
comp139444_c0	780	919	509	845	397	732	926.4	661.612	581.65	850.901	412.854	616.275	626.677	723.22	674.949	0.232958	0.360718	0.645817	0.518398	0.733198
comp149924_c3	760	67	48	76	1017	1585	902.646	48.235	54.8511	76.5307	1057.61	1334.42	822.855	335.244	579.05	-1.36228	1.18336	-1.1512	0.249649	0.472979
comp148470_c2	9	29	2	13	14	9	10.6892	20.8778	2.28546	13.0908	14.5591	7.57716	11.7423	11.2842	11.5133	-0.158995	1.13247	-0.140397	0.888347	0.952992
comp123196_c0	9	30	3	20	19	32	10.6892	21.5978	3.42819	20.1397	19.7588	26.941	22.2798	11.9051	17.0924	-0.880421	1.09808	-0.801782	0.422679	0.654601
comp143185_c1	882	1337	1254	955	1108	1335	1047.54	962.54	1432.98	961.669	1152.25	1123.94	1079.29	1147.69	1113.49	0.0720196	0.313903	0.229433	0.818532	0.917174
comp138856_c0	317	15	123	27	72	86	376.498	10.7989	140.556	27.1885	74.8753	72.4039	58.1559	175.951	117.053	1.13157	1.12157	1.00892	0.313013	0.547336
comp156354_c0	182	315	209	466	364	561	216.16	226.777	238.831	469.254	378.536	472.309	440.033	227.256	333.645	-0.936001	0.354904	-2.63733	0.00835605	0.0368679
comp181295_c0	1	23	5	12	43	14	1.18769	16.5583	5.71365	12.0838	44.7172	11.7867	22.8626	7.81988	15.3412	-1.41044	1.08499	-1.29995	0.193617	0.400656
comp154284_c2	8288	7371	5692	2768	1540	1633	9843.59	5306.57	6504.42	2787.33	1601.5	1374.83	1921.22	7218.19	4569.71	1.91519	0.276509	6.92633	4.32e-12	1.42e-10
comp141350_c0	209	24	116	93	215	181	248.228	17.2782	132.557	93.6494	223.586	152.385	156.54	132.688	144.614	-0.370599	1.0012	-0.370155	0.711267	0.860405
comp139845_c0	1293	2655	1449	1190	1378	1608	1535.69	1911.4	1655.82	1198.31	1433.03	1353.79	1328.38	1700.97	1514.67	0.352835	0.244761	1.44155	0.149429	0.335621
comp150546_c2	886	450	240	307	230	379	1052.29	323.966	274.255	309.144	239.185	319.082	289.137	550.172	419.655	0.684529	0.574386	1.19176	0.233356	0.453319
comp128174_c1	0	31	172	20	0	0	0	22.3177	196.55	20.1397	0	0	6.71322	72.9558	39.8345	1.57921	1.64901	0.957672	0.338228	0.574269
comp141999_c0	260	816	428	504	340	380	308.8	587.459	489.089	507.52	353.578	319.924	393.674	461.783	427.728	0.214317	0.511639	0.418883	0.675302	0.838329
comp52806_c0	1998	1589	1455	149	234	190	2373.01	1143.96	1662.67	150.041	243.345	159.962	184.449	1726.55	955.498	3.12516	0.503681	6.20463	5.48e-10	1.35e-08
comp170359_c0	213	487	312	78	206	195	252.978	350.604	356.532	78.5447	214.227	164.172	152.314	320.038	236.176	1.1265	0.475557	2.36881	0.0178457	0.0673326
comp133330_c0	2619	2865	2022	847	1131	1262	3110.56	2062.59	2310.6	852.915	1176.17	1062.49	1030.52	2494.58	1762.55	1.24799	0.378053	3.30111	0.000963044	0.00612354
comp104237_c0	3329	5932	4242	8603	8935	10304	3953.83	4270.6	4847.46	8663.08	9291.82	8675	8876.63	4357.3	6616.96	-1.02528	0.240744	-4.2588	2.06e-05	0.000210162
comp136509_c0	2298	3414	1607	3085	3286	4143	2729.32	2457.83	1836.37	3106.54	3417.23	3488.02	3337.26	2341.17	2839.22	-0.522794	0.313681	-1.66664	0.095585	0.243704
comp52652_c0	1334	960	623	602	809	1058	1584.38	691.128	711.921	606.204	841.308	890.737	779.416	995.81	887.613	0.257303	0.530535	0.484987	0.627685	0.80867
comp153597_c2	878	2126	1478	2297	2544	3258	1042.79	1530.56	1688.96	2313.04	2645.6	2742.93	2567.19	1420.77	1993.98	-0.871081	0.278135	-3.13186	0.001737	0.0100196
comp182214_c0	296	410	340	247	142	281	351.557	295.169	388.528	248.725	147.671	236.576	210.99	345.085	278.038	0.723747	0.38681	1.87106	0.0613362	0.175163
comp156684_c0	1118	960	473	1223	3146	2958	1327.84	691.128	540.512	1231.54	3271.64	2490.36	2331.18	853.16	1592.17	-1.41455	0.618837	-2.28581	0.0222653	0.0801071
comp136716_c0	0	2	10	197	151	210	0	1.43985	11.4273	198.376	157.03	176.8	177.402	4.28905	90.8456	-4.88321	1.12204	-4.35206	1.35e-05	0.000144341
comp146954_c2	1326	1682	904	2525	2184	3037	1574.88	1210.91	1033.03	2542.63	2271.22	2556.87	2456.91	1272.94	1864.92	-0.958788	0.301635	-3.17864	0.00147967	0.00876803
comp162591_c0	20	0	98	5	14	9	23.7538	0	111.988	5.03492	14.5591	7.57716	9.05706	45.2471	27.1521	1.46952	1.49327	0.984098	0.325067	0.560516
comp152116_c0	2491	4370	2626	1449	2291	1808	2958.54	3146.07	3000.81	1459.12	2382.49	1522.17	1787.93	3035.14	2411.53	0.790963	0.307669	2.57082	0.0101457	0.0430726
comp137007_c0	578	1071	511	1398	1064	1546	686.486	771.04	583.935	1407.76	1106.49	1301.59	1271.95	680.487	976.217	-0.895181	0.327899	-2.73005	0.00633241	0.0294388
comp136206_c0	0	0	2	70	141	101	0	0	2.28546	70.4888	146.631	85.0325	100.717	0.76182	50.7396	-5.7311	1.26031	-4.54736	5.43e-06	6.38e-05
comp176588_c0	17	117	15	108	190	139	20.1908	84.2313	17.141	108.754	197.588	117.025	141.122	40.521	90.8216	-1.93437	0.696286	-2.77813	0.00546729	0.0260437
comp148756_c0	2576	2851	1526	946	979	1272	3059.49	2052.51	1743.81	952.606	1018.1	1070.9	1013.87	2285.27	1649.57	1.12083	0.365746	3.06449	0.00218041	0.0121333
comp135565_c0	313	245	177	1711	1092	1312	371.748	176.382	202.263	1722.95	1135.61	1104.58	1321.05	250.131	785.589	-2.42367	0.311595	-7.77829	7.35e-15	3.47e-13
comp56614_c0	274	378	423	198	415	421	325.428	272.132	483.375	199.383	431.573	354.443	328.466	360.311	344.389	0.155668	0.502727	0.309647	0.75683	0.884868
comp153211_c3	2	5	0	15	11	17	2.37538	3.59963	0	15.1047	11.4393	14.3124	13.6188	1.99167	7.80524	-2.10043	1.42549	-1.47347	0.140624	0.321268
comp152817_c3	6744	11332	5406	5493	3856	6136	8009.79	8158.2	6177.6	5531.36	4009.99	5165.94	4902.43	7448.53	6175.48	0.599579	0.311492	1.92486	0.0542464	0.159602
comp136109_c0	7	13	2	17	25	22	8.31384	9.35903	2.28546	17.1187	25.9984	18.5219	20.5463	6.65278	13.5996	-1.46854	1.09085	-1.34624	0.178227	0.378818
comp155971_c0	315	1063	557	759	491	795	374.123	765.281	636.501	764.3	510.608	669.316	648.075	591.968	620.021	-0.159041	0.495152	-0.321196	0.748062	0.880033
comp145845_c1	98	307	0	220	307	301	116.394	221.017	0	221.536	319.26	253.414	264.737	112.47	188.604	-1.13402	1.30437	-0.869405	0.384626	0.620073
comp143889_c1	104	284	156	121	178	123	123.52	204.459	178.266	121.845	185.108	103.554	136.836	168.748	152.792	0.306536	0.489187	0.626624	0.530906	0.742695
comp67129_c0	6933	2185	2837	918	1278	1816	8234.27	1573.04	3241.93	924.411	1329.04	1528.9	1260.78	4349.74	2805.26	1.47972	0.648902	2.28035	0.0225869	0.0810489
comp151674_c1	126	237	112	174	68	126	149.649	170.622	127.986	175.215	70.7156	106.08	117.337	149.419	133.378	0.400056	0.599612	0.667192	0.50465	0.722081
comp63524_c0	582	1405	470	882	1048	1262	691.237	1011.5	537.083	888.159	1089.85	1062.49	1013.5	746.605	880.052	-0.472954	0.367503	-1.28694	0.198115	0.407123
comp144081_c0	549	1234	531	767	685	809	652.043	888.388	606.79	772.356	712.356	681.102	721.938	715.74	718.839	-0.0288883	0.330576	-0.0873879	0.930363	0.971581
comp148449_c0	764	2069	1262	823	620	917	907.397	1489.53	1442.13	828.747	644.76	772.028	748.512	1279.68	1014.1	0.740383	0.395973	1.86978	0.0615139	0.175514
comp189769_c0	76	191	161	84	0	84	90.2646	137.506	183.98	84.5866	0	70.7201	51.7689	137.25	94.5095	1.21498	1.32606	0.916234	0.359544	0.595765
comp152292_c8	714	1009	926	0	549	355	848.012	726.405	1058.17	0	570.924	298.877	289.934	877.528	583.731	1.39961	1.32615	1.05539	0.291247	0.523129
comp150380_c0	107	21	132	1103	870	1403	127.083	15.1184	150.84	1110.7	904.744	1181.19	1065.55	97.6806	581.614	-3.52442	0.721272	-4.88639	1.03e-06	1.41e-05
comp117703_c0	536	366	151	4741	2240	2857	636.603	263.493	172.552	4774.11	2329.45	2405.33	3169.63	357.549	1763.59	-3.22904	0.353542	-9.1334	6.64e-20	5.44e-18
comp139305_c0	502	1809	838	944	1101	1297	596.221	1302.35	957.608	950.592	1144.97	1091.95	1062.5	952.058	1007.28	-0.215561	0.355983	-0.605537	0.544823	0.752924
comp144313_c3	18	39	8	25	168	205	21.3785	28.0771	9.14185	25.1746	174.709	172.591	124.158	19.5325	71.8453	-2.29001	0.962799	-2.37849	0.0173836	0.0660076
comp148903_c7	90	309	135	339	424	315	106.892	222.457	154.269	341.367	440.933	265.2	349.167	161.206	255.186	-1.11782	0.449337	-2.4877	0.0128571	0.0520096
comp128901_c0	30	104	28	89	58	71	35.6308	74.8723	31.9965	89.6215	60.3162	59.7753	69.9044	47.4998	58.7021	-0.578899	0.740578	-0.781685	0.4344	0.665448
comp143419_c0	19	19	9	6	16	13	22.5661	13.6786	10.2846	6.0419	16.639	10.9448	11.2085	15.5098	13.3592	0.412534	1.0866	0.379657	0.7042	0.856067
comp101228_c0	1161	1813	554	2017	1650	1816	1378.91	1305.22	633.073	2031.09	1715.89	1528.9	1758.63	1105.74	1432.18	-0.723895	0.35746	-2.02511	0.0428562	0.133275
comp159615_c0	0	276	166	54	252	28	0	198.699	189.693	54.3771	262.064	23.5734	113.338	129.464	121.401	0.172492	1.3609	0.126748	0.89914	0.95847
comp154186_c1	347	113	327	69	108	118	412.129	81.3516	373.673	69.4818	112.313	99.3449	93.7133	289.051	191.382	1.38489	0.779405	1.77686	0.0755912	0.204986
comp145489_c3	6421	10134	8518	3623	4557	5527	7626.17	7295.72	9733.78	3648.3	4738.98	4653.22	4346.83	8218.56	6282.7	0.911143	0.267619	3.40463	0.000662531	0.00443229
comp141167_c1	50	0	49	19	90	99	59.3846	0	55.9938	19.1327	93.5942	83.3487	65.3585	38.4595	51.909	-0.596487	1.44375	-0.413152	0.679495	0.840887
comp191129_c0	0	61	46	85	0	0	0	43.9155	52.5656	85.5936	0	0	28.5312	32.1604	30.3458	0.128911	1.64618	0.0783094	0.937582	0.974692
comp143736_c0	349	601	492	352	458	495	414.504	432.675	562.224	354.458	476.29	416.744	415.831	469.801	442.816	0.171126	0.354098	0.483274	0.628901	0.809436
comp152432_c1	1471	478	1053	685	1151	1540	1747.09	344.124	1203.3	689.784	1196.97	1296.54	1061.09	1098.17	1079.63	-0.09864	0.685059	-0.143988	0.88551	0.95141
comp159473_c0	398	262	110	248	235	423	472.701	188.62	125.7	249.732	244.385	356.126	283.414	262.341	272.878	-0.255024	0.656793	-0.388287	0.697804	0.851854
comp151557_c0	993	1786	1156	1116	999	1472	1179.38	1285.79	1321	1123.79	1038.9	1239.29	1133.99	1262.05	1198.02	0.155406	0.2638	0.589105	0.555791	0.760894
comp154226_c6	72	117	34	184	59	160	85.5138	84.2313	38.8528	185.285	61.3562	134.705	127.115	69.5326	98.324	-0.792694	0.738372	-1.07357	0.283015	0.513185
comp140604_c0	1902	5267	2463	2736	2869	3634	2258.99	3791.85	2814.55	2755.11	2983.57	3059.49	2932.72	2955.13	2943.93	-0.018352	0.298642	-0.0614516	0.951	0.980031
comp140469_c0	2431	191	301	96	209	150	2887.28	137.506	343.962	96.6704	217.346	126.286	146.768	1122.92	634.842	2.09464	0.953584	2.1966	0.0280492	0.0960341
comp145721_c0	1166	1380	1159	1751	1311	1897	1384.85	993.497	1324.42	1763.23	1363.36	1597.1	1574.56	1234.26	1404.41	-0.355962	0.251534	-1.41516	0.15702	0.347502
comp150351_c0	965	1795	1171	1268	1004	1512	1146.12	1292.27	1338.14	1276.85	1044.09	1272.96	1197.97	1258.84	1228.41	0.0740186	0.287838	0.257154	0.79706	0.906122
comp146264_c2	49	14	45	49	131	188	58.1969	10.079	51.4229	49.3422	136.232	158.278	114.617	39.8996	77.2585	-1.43406	0.950367	-1.50896	0.131309	0.305688
comp146616_c0	121	5	23	57	70	67	143.711	3.59963	26.2828	57.398	72.7955	56.4077	62.2004	57.8644	60.0324	-0.448514	1.1156	-0.402039	0.687655	0.845688
comp143092_c2	516	256	413	900	435	638	612.849	184.301	471.948	906.285	452.372	537.136	631.931	423.033	527.482	-0.653069	0.425843	-1.53359	0.12513	0.295327
comp147996_c2	422	841	295	889	558	878	501.206	605.457	337.106	895.208	580.284	739.194	738.229	481.256	609.742	-0.623124	0.437432	-1.42451	0.1543	0.343126
comp163761_c0	76	74	15	6	18	42	90.2646	53.2745	17.141	6.0419	18.7188	35.3601	20.0403	53.56	36.8001	1.21253	1.11734	1.08519	0.277838	0.507111
comp155470_c1	21	48	1	91	45	39	24.9415	34.5564	1.14273	91.6355	46.7971	32.8343	57.089	20.2136	38.6513	-1.4288	1.11038	-1.28677	0.198175	0.407174
comp144209_c5	96	483	186	314	289	390	114.018	347.724	212.548	316.193	300.541	328.343	315.026	224.763	269.895	-0.57889	0.55376	-1.04538	0.295847	0.528611
comp133590_c0	434	2746	786	106	58	109	515.458	1976.92	898.186	106.74	60.3162	91.7678	86.2748	1130.19	608.231	3.40029	0.661479	5.14044	2.74e-07	4.23e-06
[truncated: 33,171 more rows]
