# Supplementary material for: Overlapping Patterns of Gene Expression Between Gametophyte and Sporophyte Phases in the Fern Polypodium amorphum (Polypodiales)
Source: Front Plant Sci. 2018 Oct 9;9:1450. doi: 10.3389/fpls.2018.01450 (PMC6190754; doi:10.3389/fpls.2018.01450)
Supplement: Supplementary file 3 [file Table_3.XLSX]

## Sheet: Supplementary Table S8
Supplementary Table S8: Summary of results of goatools enrichment analysis for 4 categories of differenital expressed genes (DESeq2 threshold of FC>2 and padj < 0.002). Column descriptions: A. Differential expression category ; B. GO accession number (geneontology.org); C. Term enriched or purified; D. GO annotation description; E. Representation of GO term among genes belonging to the particular…
Differential Expression Category	GO accession number	enriched (e) or purified (p)	GO description	ratio_in_study	ratio_in_pop	p_uncorrected	p_bonferroni	p_holm	p_sidak	p_fdr	genes	Domain	fold-enriched (>1) or fold-purified (<1)
gametophyte-specific	..GO:0030312	e	external encapsulating structure	8/230	88/18886	1.19e-05	0.00647	0.00515	0.00631	0.004	comp135880_c1;comp135880_c0;comp80943_c0;comp129335_c0;comp132698_c0;comp75140_c0;comp106353_c0;comp154316_c2	cellular_component	7.465
gametophyte-specific	...GO:0005618	e	cell wall	8/230	88/18886	1.19e-05	0.00647	0.00515	0.00631	0.004	comp135880_c1;comp135880_c0;comp80943_c0;comp129335_c0;comp132698_c0;comp75140_c0;comp106353_c0;comp154316_c2	cellular_component	7.465
gametophyte-specific	.....GO:0010333	e	terpene synthase activity	5/230	37/18886	8.14e-05	0.0442	0.0349	0.0431	0.024	comp153534_c2;comp142435_c1;comp145173_c3;comp95592_c0;comp128416_c0	molecular_function	11.096
gametophyte-specific	...GO:0016679	e	oxidoreductase activity, acting on diphenols and related substances as donors	7/230	34/18886	1.47e-07	8.01e-05	6.5e-05	7.81e-05	0	comp144424_c1;comp151464_c1;comp137129_c0;comp151464_c3;comp151464_c2;comp144424_c4;comp139203_c0	molecular_function	16.906
gametophyte-specific	....GO:0016682	e	oxidoreductase activity, acting on diphenols and related substances as donors, oxygen as acceptor	7/230	27/18886	2.62e-08	1.42e-05	1.18e-05	1.39e-05	0	comp144424_c1;comp151464_c1;comp137129_c0;comp151464_c3;comp151464_c2;comp144424_c4;comp139203_c0	molecular_function	21.289
gametophyte-specific	.....GO:0004097	e	catechol oxidase activity	7/230	27/18886	2.62e-08	1.42e-05	1.18e-05	1.39e-05	0	comp144424_c1;comp151464_c1;comp137129_c0;comp151464_c3;comp151464_c2;comp144424_c4;comp139203_c0	molecular_function	21.289
gametophyte-specific	.....GO:0010309	e	acireductone dioxygenase [iron(II)-requiring] activity	4/230	12/18886	9.82e-06	0.00533	0.00425	0.0052	0.004	comp133421_c0;comp132005_c2;comp154304_c1;comp132005_c3	molecular_function	27.371
gametophyte-specific	..GO:0030529	p	ribonucleoprotein complex	1/230	2948/18886	1.75e-10	9.51e-08	9.02e-08	9.28e-08	0	comp132006_c0	cellular_component	0.028
gametophyte-specific	..GO:0003735	p	structural constituent of ribosome	1/230	2896/18886	1.28e-10	6.98e-08	6.89e-08	6.8e-08	0	comp132006_c0	molecular_function	0.028
gametophyte-specific	..GO:0022892	p	substrate-specific transporter activity	1/230	2869/18886	9.93e-11	5.39e-08	5.39e-08	5.25e-08	0	comp54951_c0	molecular_function	0.029
gametophyte-specific	...GO:1901135	p	carbohydrate derivative metabolic process	1/230	2793/18886	2.23e-10	1.21e-07	1.12e-07	1.18e-07	0	comp126090_c0	biological_process	0.029
gametophyte-specific	...GO:0005840	p	ribosome	1/230	2880/18886	1.09e-10	5.91e-08	5.88e-08	5.76e-08	0	comp132006_c0	cellular_component	0.029
gametophyte-specific	...GO:0022891	p	substrate-specific transmembrane transporter activity	1/230	2813/18886	1.36e-10	7.37e-08	7.24e-08	7.19e-08	0	comp54951_c0	molecular_function	0.029
gametophyte-specific	....GO:0015075	p	ion transmembrane transporter activity	1/230	2794/18886	2.25e-10	1.22e-07	1.13e-07	1.19e-07	0	comp54951_c0	molecular_function	0.029
gametophyte-specific	.....GO:0008324	p	cation transmembrane transporter activity	1/230	2718/18886	1.38e-10	7.47e-08	7.32e-08	7.28e-08	0	comp54951_c0	molecular_function	0.03
gametophyte-specific	......GO:0022890	p	inorganic cation transmembrane transporter activity	1/230	2698/18886	1.13e-10	6.11e-08	6.07e-08	5.96e-08	0	comp54951_c0	molecular_function	0.03
gametophyte-specific	.......GO:0015077	p	monovalent inorganic cation transmembrane transporter activity	1/230	2661/18886	1.7e-10	9.21e-08	8.75e-08	8.98e-08	0	comp54951_c0	molecular_function	0.031
gametophyte-specific	........GO:0015078	p	hydrogen ion transmembrane transporter activity	1/230	2613/18886	2.38e-10	1.29e-07	1.18e-07	1.26e-07	0	comp54951_c0	molecular_function	0.031
gametophyte-specific	..GO:0033177	p	proton-transporting two-sector ATPase complex, proton-transporting domain	1/230	2516/18886	1.09e-10	5.91e-08	5.89e-08	5.76e-08	0	comp54951_c0	cellular_component	0.033
gametophyte-specific	..GO:0005622	p	intracellular	2/230	3456/18886	1.43e-10	7.78e-08	7.58e-08	7.58e-08	0	comp172247_c0;comp162464_c0	cellular_component	0.048
gametophyte-specific	.....GO:0015672	p	monovalent inorganic cation transport	2/230	2684/18886	1.02e-10	5.53e-08	5.52e-08	5.39e-08	0	comp54951_c0;comp117349_c0	biological_process	0.061
gametophyte-specific	....GO:0098662	p	inorganic cation transmembrane transport	2/230	2633/18886	1.47e-10	7.96e-08	7.67e-08	7.76e-08	0	comp54951_c0;comp117349_c0	biological_process	0.062
gametophyte-specific	....GO:0098660	p	inorganic ion transmembrane transport	2/230	2633/18886	1.47e-10	7.96e-08	7.67e-08	7.76e-08	0	comp54951_c0;comp117349_c0	biological_process	0.062
gametophyte-specific	....GO:0034220	p	ion transmembrane transport	2/230	2633/18886	1.47e-10	7.96e-08	7.67e-08	7.76e-08	0	comp54951_c0;comp117349_c0	biological_process	0.062
gametophyte-specific	.....GO:0098655	p	cation transmembrane transport	2/230	2633/18886	1.47e-10	7.96e-08	7.67e-08	7.76e-08	0	comp54951_c0;comp117349_c0	biological_process	0.062
gametophyte-specific	...GO:0006818	p	hydrogen transport	2/230	2625/18886	1.45e-10	7.87e-08	7.64e-08	7.68e-08	0	comp54951_c0;comp117349_c0	biological_process	0.063
gametophyte-specific	....GO:0015992	p	proton transport	2/230	2625/18886	1.45e-10	7.87e-08	7.64e-08	7.68e-08	0	comp54951_c0;comp117349_c0	biological_process	0.063
gametophyte-specific	.....GO:1902600	p	hydrogen ion transmembrane transport	2/230	2599/18886	1.25e-10	6.77e-08	6.69e-08	6.6e-08	0	comp54951_c0;comp117349_c0	biological_process	0.063
gametophyte-specific	.GO:0005198	p	structural molecule activity	3/230	3110/18886	1.38e-10	7.51e-08	7.35e-08	7.33e-08	0	comp52300_c0;comp72297_c0;comp132006_c0	molecular_function	0.079
gametophyte-specific	.GO:0044422	p	organelle part	3/230	3093/18886	2.21e-10	1.2e-07	1.12e-07	1.17e-07	0	comp139471_c0;comp128073_c0;comp59173_c0	cellular_component	0.08
gametophyte-specific	..GO:0044446	p	intracellular organelle part	3/230	3093/18886	2.21e-10	1.2e-07	1.12e-07	1.17e-07	0	comp139471_c0;comp128073_c0;comp59173_c0	cellular_component	0.08
gametophyte-specific	...GO:0044444	p	cytoplasmic part	4/230	3610/18886	1.85e-10	1.01e-07	9.51e-08	9.81e-08	0	comp143588_c5;comp52300_c0;comp72297_c0;comp132006_c0	cellular_component	0.091
gametophyte-specific	...GO:0042802	p	identical protein binding	3/230	2536/18886	1.32e-10	7.17e-08	7.07e-08	6.99e-08	0	comp144498_c1;comp154627_c0;comp134946_c0	molecular_function	0.097
gametophyte-specific	..GO:0043228	p	non-membrane-bounded organelle	4/230	3105/18886	2.36e-10	1.28e-07	1.18e-07	1.25e-07	0	comp129905_c0;comp111110_c0;comp132006_c0;comp146326_c2	cellular_component	0.106
gametophyte-specific	...GO:0043232	p	intracellular non-membrane-bounded organelle	4/230	3105/18886	2.36e-10	1.28e-07	1.18e-07	1.25e-07	0	comp129905_c0;comp111110_c0;comp132006_c0;comp146326_c2	cellular_component	0.106
gametophyte-specific	...GO:0006811	p	ion transport	4/230	2907/18886	1.46e-10	7.95e-08	7.67e-08	7.75e-08	0	comp122893_c0;comp149210_c2;comp54951_c0;comp117349_c0	biological_process	0.113
gametophyte-specific	....GO:1901566	p	organonitrogen compound biosynthetic process	4/230	2888/18886	1.18e-10	6.4e-08	6.34e-08	6.23e-08	0	comp148711_c0;comp155186_c0;comp164483_c0;comp138577_c1	biological_process	0.114
gametophyte-specific	....GO:0006812	p	cation transport	4/230	2843/18886	1.64e-10	8.89e-08	8.48e-08	8.66e-08	0	comp122893_c0;comp149210_c2;comp54951_c0;comp117349_c0	biological_process	0.116
gametophyte-specific	..GO:0022857	p	transmembrane transporter activity	5/230	3256/18886	1.65e-10	8.98e-08	8.55e-08	8.75e-08	0	comp132940_c0;comp134108_c1;comp138459_c0;comp54951_c0;comp117349_c0	molecular_function	0.126
gametophyte-specific	....GO:0034645	p	cellular macromolecule biosynthetic process	6/230	3896/18886	2.12e-10	1.15e-07	1.07e-07	1.12e-07	0	comp145480_c8;comp128073_c0;comp130320_c1;comp59173_c0;comp132006_c0;comp154698_c0	biological_process	0.126
gametophyte-specific	....GO:0018130	p	heterocycle biosynthetic process	5/230	3020/18886	1.43e-10	7.79e-08	7.58e-08	7.59e-08	0	comp143603_c0;comp109050_c0;comp59173_c0;comp132741_c1;comp205245_c0	biological_process	0.136
gametophyte-specific	....GO:0034654	p	nucleobase-containing compound biosynthetic process	5/230	2855/18886	1.84e-10	9.99e-08	9.45e-08	9.74e-08	0	comp143603_c0;comp109050_c0;comp59173_c0;comp132741_c1;comp205245_c0	biological_process	0.144
gametophyte-specific	...GO:1901564	p	organonitrogen compound metabolic process	6/230	3291/18886	2.03e-10	1.1e-07	1.03e-07	1.07e-07	0	comp148711_c0;comp155186_c0;comp164483_c0;comp126090_c0;comp138577_c1;comp159348_c0	biological_process	0.15
gametophyte-specific	....GO:1901362	p	organic cyclic compound biosynthetic process	6/230	3076/18886	2.12e-10	1.15e-07	1.07e-07	1.12e-07	0	comp148711_c0;comp143603_c0;comp109050_c0;comp59173_c0;comp132741_c1;comp205245_c0	biological_process	0.16
gametophyte-specific	....GO:0019438	p	aromatic compound biosynthetic process	6/230	2992/18886	2.34e-10	1.27e-07	1.17e-07	1.24e-07	0	comp148711_c0;comp143603_c0;comp109050_c0;comp59173_c0;comp132741_c1;comp205245_c0	biological_process	0.165
gametophyte-specific	.GO:0043226	p	organelle	9/230	4008/18886	1.98e-10	1.08e-07	1.01e-07	1.05e-07	0	comp145480_c8;comp129905_c0;comp111110_c0;comp141149_c1;comp52300_c0;comp140180_c0;comp132006_c0;comp138159_c0;comp146326_c2	cellular_component	0.184
gametophyte-specific	..GO:0043229	p	intracellular organelle	9/230	4008/18886	1.98e-10	1.08e-07	1.01e-07	1.05e-07	0	comp145480_c8;comp129905_c0;comp111110_c0;comp141149_c1;comp52300_c0;comp140180_c0;comp132006_c0;comp138159_c0;comp146326_c2	cellular_component	0.184
gametophyte-specific	.GO:0005215	p	transporter activity	8/230	3446/18886	1.34e-10	7.26e-08	7.14e-08	7.07e-08	0	comp125200_c0;comp99627_c0;comp132940_c0;comp134108_c1;comp144942_c0;comp138459_c0;comp54951_c0;comp117349_c0	molecular_function	0.191
gametophyte-specific	....GO:0044271	p	cellular nitrogen compound biosynthetic process	7/230	2999/18886	8.24e-10	4.47e-07	3.94e-07	4.36e-07	0	comp164483_c0;comp143603_c0;comp109050_c0;comp59173_c0;comp132741_c1;comp205245_c0;comp138577_c1	biological_process	0.192
gametophyte-specific	....GO:0009059	p	macromolecule biosynthetic process	10/230	3975/18886	1.54e-10	8.38e-08	8.01e-08	8.17e-08	0	comp145480_c8;comp143603_c0;comp128073_c0;comp130320_c1;comp109050_c0;comp59173_c0;comp132741_c1;comp205245_c0;comp132006_c0;comp154698_c0	biological_process	0.207
gametophyte-specific	.GO:0032991	p	macromolecular complex	11/230	3818/18886	2.51e-10	1.36e-07	1.24e-07	1.33e-07	0	comp139841_c0;comp139471_c0;comp143588_c5;comp128073_c0;comp59173_c0;comp72297_c0;comp140785_c2;comp140785_c0;comp132006_c0;comp54951_c0;comp117349_c0	cellular_component	0.237
gametophyte-specific	...GO:0055085	p	transmembrane transport	10/230	3408/18886	6.86e-10	3.72e-07	3.32e-07	3.63e-07	0	comp116424_c0;comp132940_c0;comp134108_c1;comp66985_c0;comp161434_c0;comp138459_c0;comp54951_c0;comp117349_c0;comp59206_c0;comp161707_c0	biological_process	0.241
gametophyte-specific	..GO:0043234	p	protein complex	10/230	3359/18886	1.03e-09	5.58e-07	4.89e-07	5.44e-07	0	comp139841_c0;comp139471_c0;comp143588_c5;comp128073_c0;comp59173_c0;comp72297_c0;comp140785_c2;comp140785_c0;comp54951_c0;comp117349_c0	cellular_component	0.244
gametophyte-specific	...GO:0046483	p	heterocycle metabolic process	14/230	4706/18886	1.45e-10	7.89e-08	7.63e-08	7.69e-08	0	comp115036_c0;comp145480_c8;comp143603_c0;comp128073_c0;comp130320_c1;comp109050_c0;comp59173_c0;comp132741_c1;comp151684_c3;comp205245_c0;comp154698_c0;comp159348_c0;comp117349_c0;comp132791_c2	biological_process	0.244
gametophyte-specific	......GO:0005507	p	copper ion binding	8/230	2639/18886	1.48e-07	8.05e-05	6.53e-05	7.85e-05	0	comp139150_c3;comp145537_c0;comp136997_c0;comp141778_c1;comp139379_c2;comp139379_c0;comp130692_c0;comp155251_c0	molecular_function	0.249
gametophyte-specific	..GO:0044424	p	intracellular part	16/230	5212/18886	2.31e-10	1.25e-07	1.16e-07	1.22e-07	0	comp139471_c0;comp145480_c8;comp129905_c0;comp111110_c0;comp143588_c5;comp128073_c0;comp133458_c1;comp59173_c0;comp141149_c1;comp52300_c0;comp72297_c0;comp140180_c0;comp132006_c0;comp138159_c0;comp159348_c0;comp146326_c2	cellular_component	0.252
gametophyte-specific	...GO:0006139	p	nucleobase-containing compound metabolic process	14/230	4527/18886	2.37e-10	1.29e-07	1.18e-07	1.26e-07	0	comp115036_c0;comp145480_c8;comp143603_c0;comp128073_c0;comp130320_c1;comp109050_c0;comp59173_c0;comp132741_c1;comp151684_c3;comp205245_c0;comp154698_c0;comp159348_c0;comp117349_c0;comp132791_c2	biological_process	0.254
gametophyte-specific	...GO:1901360	p	organic cyclic compound metabolic process	15/230	4772/18886	1.87e-10	1.01e-07	9.57e-08	9.89e-08	0	comp115036_c0;comp145480_c8;comp148711_c0;comp143603_c0;comp128073_c0;comp130320_c1;comp109050_c0;comp59173_c0;comp132741_c1;comp151684_c3;comp205245_c0;comp154698_c0;comp159348_c0;comp117349_c0;comp132791_c2	biological_process	0.258
gametophyte-specific	...GO:0006725	p	cellular aromatic compound metabolic process	15/230	4687/18886	2.38e-10	1.29e-07	1.18e-07	1.26e-07	0	comp115036_c0;comp145480_c8;comp148711_c0;comp143603_c0;comp128073_c0;comp130320_c1;comp109050_c0;comp59173_c0;comp132741_c1;comp151684_c3;comp205245_c0;comp154698_c0;comp159348_c0;comp117349_c0;comp132791_c2	biological_process	0.263
gametophyte-specific	...GO:0044711	p	single-organism biosynthetic process	11/230	3286/18886	1.17e-08	6.34e-06	5.34e-06	6.18e-06	0	comp135882_c0;comp158133_c0;comp148711_c0;comp155186_c0;comp164483_c0;comp140264_c3;comp130320_c1;comp93199_c0;comp144347_c0;comp144347_c1;comp59594_c0	biological_process	0.275
gametophyte-specific	...GO:0034641	p	cellular nitrogen compound metabolic process	16/230	4694/18886	1.41e-10	7.66e-08	7.48e-08	7.47e-08	0	comp115036_c0;comp145480_c8;comp164483_c0;comp143603_c0;comp128073_c0;comp130320_c1;comp109050_c0;comp59173_c0;comp132741_c1;comp151684_c3;comp205245_c0;comp154698_c0;comp138577_c1;comp159348_c0;comp117349_c0;comp132791_c2	biological_process	0.28
gametophyte-specific	...GO:0044281	p	small molecule metabolic process	12/230	3483/18886	5.37e-09	2.91e-06	2.48e-06	2.84e-06	0	comp135882_c0;comp147564_c0;comp158133_c0;comp148711_c0;comp155186_c0;comp164483_c0;comp130320_c1;comp133458_c1;comp93199_c0;comp144347_c0;comp144347_c1;comp159348_c0	biological_process	0.283
gametophyte-specific	.GO:0071840	p	cellular component organization or biogenesis	10/230	2875/18886	2.41e-07	0.000131	0.000106	0.000128	0	comp139841_c0;comp135880_c1;comp135880_c0;comp80943_c0;comp129335_c0;comp111110_c0;comp133458_c1;comp140785_c2;comp140785_c0;comp106353_c0	biological_process	0.286
gametophyte-specific	..GO:1902578	p	single-organism localization	14/230	3776/18886	3.47e-09	1.89e-06	1.61e-06	1.84e-06	0	comp116424_c0;comp143588_c5;comp122893_c0;comp132940_c0;comp134108_c1;comp66985_c0;comp149210_c2;comp161434_c0;comp144942_c0;comp138459_c0;comp54951_c0;comp117349_c0;comp59206_c0;comp161707_c0	biological_process	0.304
gametophyte-specific	..GO:0044765	p	single-organism transport	14/230	3743/18886	5.14e-09	2.79e-06	2.38e-06	2.72e-06	0	comp116424_c0;comp143588_c5;comp122893_c0;comp132940_c0;comp134108_c1;comp66985_c0;comp149210_c2;comp161434_c0;comp144942_c0;comp138459_c0;comp54951_c0;comp117349_c0;comp59206_c0;comp161707_c0	biological_process	0.307
gametophyte-specific	..GO:0006807	p	nitrogen compound metabolic process	19/230	4988/18886	2.13e-10	1.16e-07	1.08e-07	1.13e-07	0	comp115036_c0;comp145480_c8;comp148711_c0;comp155186_c0;comp164483_c0;comp143603_c0;comp128073_c0;comp126090_c0;comp130320_c1;comp109050_c0;comp59173_c0;comp132741_c1;comp151684_c3;comp205245_c0;comp154698_c0;comp138577_c1;comp159348_c0;comp117349_c0;comp132791_c2	biological_process	0.313
gametophyte-specific	.GO:0051179	p	localization	18/230	4200/18886	8.53e-09	4.63e-06	3.91e-06	4.51e-06	0	comp116424_c0;comp138769_c2;comp143588_c5;comp125200_c0;comp122893_c0;comp99627_c0;comp132940_c0;comp134108_c1;comp72297_c0;comp66985_c0;comp149210_c2;comp161434_c0;comp144942_c0;comp138459_c0;comp54951_c0;comp117349_c0;comp59206_c0;comp161707_c0	biological_process	0.352
gametophyte-specific	..GO:0051234	p	establishment of localization	18/230	4160/18886	1.24e-08	6.74e-06	5.64e-06	6.57e-06	0	comp116424_c0;comp138769_c2;comp143588_c5;comp125200_c0;comp122893_c0;comp99627_c0;comp132940_c0;comp134108_c1;comp72297_c0;comp66985_c0;comp149210_c2;comp161434_c0;comp144942_c0;comp138459_c0;comp54951_c0;comp117349_c0;comp59206_c0;comp161707_c0	biological_process	0.355
gametophyte-specific	...GO:0006810	p	transport	18/230	4154/18886	1.23e-08	6.67e-06	5.6e-06	6.5e-06	0	comp116424_c0;comp138769_c2;comp143588_c5;comp125200_c0;comp122893_c0;comp99627_c0;comp132940_c0;comp134108_c1;comp72297_c0;comp66985_c0;comp149210_c2;comp161434_c0;comp144942_c0;comp138459_c0;comp54951_c0;comp117349_c0;comp59206_c0;comp161707_c0	biological_process	0.356
gametophyte-specific	...GO:0044249	p	cellular biosynthetic process	20/230	4595/18886	1.41e-09	7.65e-07	6.64e-07	7.46e-07	0	comp135882_c0;comp158133_c0;comp145480_c8;comp148711_c0;comp155186_c0;comp164483_c0;comp143603_c0;comp128073_c0;comp130320_c1;comp109050_c0;comp59173_c0;comp132741_c1;comp93199_c0;comp205245_c0;comp144347_c0;comp132006_c0;comp144347_c1;comp154698_c0;comp59594_c0;comp138577_c1	biological_process	0.357
gametophyte-specific	.GO:0044464	p	cell part	26/230	5970/18886	2.83e-10	1.54e-07	1.38e-07	1.5e-07	0	comp135880_c1;comp135880_c0;comp139471_c0;comp145480_c8;comp80943_c0;comp129335_c0;comp129905_c0;comp172247_c0;comp111110_c0;comp143588_c5;comp132698_c0;comp128073_c0;comp75140_c0;comp133458_c1;comp59173_c0;comp141149_c1;comp162464_c0;comp52300_c0;comp72297_c0;comp140180_c0;comp106353_c0;comp132006_c0;comp138159_c0;comp159348_c0;comp146326_c2;comp154316_c2	cellular_component	0.358
gametophyte-specific	...GO:0006793	p	phosphorus metabolic process	20/230	4588/18886	1.4e-09	7.62e-07	6.63e-07	7.42e-07	0	comp149155_c8;comp149155_c4;comp131897_c0;comp133458_c1;comp109050_c0;comp137144_c1;comp132741_c1;comp168455_c0;comp205245_c0;comp126283_c1;comp172031_c0;comp134907_c1;comp154698_c0;comp157298_c0;comp200446_c0;comp22494_c0;comp144567_c0;comp117349_c0;comp161360_c0;comp132053_c0	biological_process	0.358
gametophyte-specific	....GO:0006796	p	phosphate-containing compound metabolic process	20/230	4579/18886	1.41e-09	7.64e-07	6.64e-07	7.45e-07	0	comp149155_c8;comp149155_c4;comp131897_c0;comp133458_c1;comp109050_c0;comp137144_c1;comp132741_c1;comp168455_c0;comp205245_c0;comp126283_c1;comp172031_c0;comp134907_c1;comp154698_c0;comp157298_c0;comp200446_c0;comp22494_c0;comp144567_c0;comp117349_c0;comp161360_c0;comp132053_c0	biological_process	0.359
gametophyte-specific	...GO:0016772	p	transferase activity, transferring phosphorus-containing groups	23/230	5134/18886	3.18e-10	1.72e-07	1.55e-07	1.68e-07	0	comp149155_c8;comp149155_c4;comp145480_c8;comp131897_c0;comp130320_c1;comp133458_c1;comp109050_c0;comp59173_c0;comp137144_c1;comp132741_c1;comp168455_c0;comp205245_c0;comp126283_c1;comp172031_c0;comp134907_c1;comp154698_c0;comp157298_c0;comp200446_c0;comp22494_c0;comp144567_c0;comp117349_c0;comp161360_c0;comp132053_c0	molecular_function	0.368
gametophyte-specific	....GO:0016301	p	kinase activity	20/230	4434/18886	6.65e-09	3.61e-06	3.07e-06	3.52e-06	0	comp149155_c8;comp149155_c4;comp131897_c0;comp133458_c1;comp109050_c0;comp137144_c1;comp132741_c1;comp168455_c0;comp205245_c0;comp126283_c1;comp172031_c0;comp134907_c1;comp154698_c0;comp157298_c0;comp200446_c0;comp22494_c0;comp144567_c0;comp117349_c0;comp161360_c0;comp132053_c0	molecular_function	0.37
gametophyte-specific	....GO:0016773	p	phosphotransferase activity, alcohol group as acceptor	20/230	4362/18886	1.42e-08	7.72e-06	6.46e-06	7.53e-06	0	comp149155_c8;comp149155_c4;comp131897_c0;comp133458_c1;comp109050_c0;comp137144_c1;comp132741_c1;comp168455_c0;comp205245_c0;comp126283_c1;comp172031_c0;comp134907_c1;comp154698_c0;comp157298_c0;comp200446_c0;comp22494_c0;comp144567_c0;comp117349_c0;comp161360_c0;comp132053_c0	molecular_function	0.376
gametophyte-specific	..GO:0044763	p	single-organism cellular process	26/230	5649/18886	2.42e-10	1.31e-07	1.2e-07	1.28e-07	0	comp116424_c0;comp135882_c0;comp147564_c0;comp158133_c0;comp139471_c0;comp148711_c0;comp155186_c0;comp164483_c0;comp143588_c5;comp130320_c1;comp132940_c0;comp133458_c1;comp137144_c1;comp93199_c0;comp134108_c1;comp144347_c0;comp66985_c0;comp144347_c1;comp161434_c0;comp59594_c0;comp159348_c0;comp138459_c0;comp54951_c0;comp117349_c0;comp59206_c0;comp161707_c0	biological_process	0.378
gametophyte-specific	....GO:0043412	p	macromolecule modification	21/230	4509/18886	8.71e-09	4.73e-06	3.99e-06	4.61e-06	0	comp149155_c8;comp149155_c4;comp131897_c0;comp133458_c1;comp109050_c0;comp137144_c1;comp132741_c1;comp168455_c0;comp205245_c0;comp126283_c1;comp172031_c0;comp134907_c1;comp154698_c0;comp157298_c0;comp200446_c0;comp22494_c0;comp144567_c0;comp173446_c0;comp117349_c0;comp161360_c0;comp132053_c0	biological_process	0.382
gametophyte-specific	..GO:0009058	p	biosynthetic process	23/230	4895/18886	2.01e-09	1.09e-06	9.45e-07	1.06e-06	0	comp115036_c0;comp135882_c0;comp158133_c0;comp145480_c8;comp148711_c0;comp155186_c0;comp164483_c0;comp143603_c0;comp140264_c3;comp128073_c0;comp130320_c1;comp109050_c0;comp59173_c0;comp132741_c1;comp190745_c0;comp93199_c0;comp205245_c0;comp144347_c0;comp132006_c0;comp144347_c1;comp154698_c0;comp59594_c0;comp138577_c1	biological_process	0.386
gametophyte-specific	...GO:1901576	p	organic substance biosynthetic process	22/230	4653/18886	7.44e-09	4.04e-06	3.42e-06	3.94e-06	0	comp135882_c0;comp158133_c0;comp145480_c8;comp148711_c0;comp155186_c0;comp164483_c0;comp143603_c0;comp140264_c3;comp128073_c0;comp130320_c1;comp109050_c0;comp59173_c0;comp132741_c1;comp190745_c0;comp93199_c0;comp205245_c0;comp144347_c0;comp132006_c0;comp144347_c1;comp154698_c0;comp59594_c0;comp138577_c1	biological_process	0.388
gametophyte-specific	....GO:0036211	p	protein modification process	21/230	4443/18886	1.83e-08	9.92e-06	8.24e-06	9.67e-06	0	comp149155_c8;comp149155_c4;comp131897_c0;comp133458_c1;comp109050_c0;comp137144_c1;comp132741_c1;comp168455_c0;comp205245_c0;comp126283_c1;comp172031_c0;comp134907_c1;comp154698_c0;comp157298_c0;comp200446_c0;comp22494_c0;comp144567_c0;comp173446_c0;comp117349_c0;comp161360_c0;comp132053_c0	biological_process	0.388
gametophyte-specific	.....GO:0006464	p	cellular protein modification process	21/230	4443/18886	1.83e-08	9.92e-06	8.24e-06	9.67e-06	0	comp149155_c8;comp149155_c4;comp131897_c0;comp133458_c1;comp109050_c0;comp137144_c1;comp132741_c1;comp168455_c0;comp205245_c0;comp126283_c1;comp172031_c0;comp134907_c1;comp154698_c0;comp157298_c0;comp200446_c0;comp22494_c0;comp144567_c0;comp173446_c0;comp117349_c0;comp161360_c0;comp132053_c0	biological_process	0.388
gametophyte-specific	.....GO:0016310	p	phosphorylation	20/230	4198/18886	6.34e-08	3.44e-05	2.82e-05	3.36e-05	0	comp149155_c8;comp149155_c4;comp131897_c0;comp133458_c1;comp109050_c0;comp137144_c1;comp132741_c1;comp168455_c0;comp205245_c0;comp126283_c1;comp172031_c0;comp134907_c1;comp154698_c0;comp157298_c0;comp200446_c0;comp22494_c0;comp144567_c0;comp117349_c0;comp161360_c0;comp132053_c0	biological_process	0.391
gametophyte-specific	.....GO:0004672	p	protein kinase activity	20/230	4166/18886	9.05e-08	4.92e-05	4.01e-05	4.79e-05	0	comp149155_c8;comp149155_c4;comp131897_c0;comp133458_c1;comp109050_c0;comp137144_c1;comp132741_c1;comp168455_c0;comp205245_c0;comp126283_c1;comp172031_c0;comp134907_c1;comp154698_c0;comp157298_c0;comp200446_c0;comp22494_c0;comp144567_c0;comp117349_c0;comp161360_c0;comp132053_c0	molecular_function	0.394
gametophyte-specific	......GO:0006468	p	protein phosphorylation	20/230	4128/18886	1.3e-07	7.05e-05	5.74e-05	6.87e-05	0	comp149155_c8;comp149155_c4;comp131897_c0;comp133458_c1;comp109050_c0;comp137144_c1;comp132741_c1;comp168455_c0;comp205245_c0;comp126283_c1;comp172031_c0;comp134907_c1;comp154698_c0;comp157298_c0;comp200446_c0;comp22494_c0;comp144567_c0;comp117349_c0;comp161360_c0;comp132053_c0	biological_process	0.398
gametophyte-specific	....GO:0044267	p	cellular protein metabolic process	25/230	5090/18886	3.18e-09	1.73e-06	1.48e-06	1.69e-06	0	comp147564_c0;comp149155_c8;comp149155_c4;comp131897_c0;comp133458_c1;comp109050_c0;comp137144_c1;comp132741_c1;comp66323_c0;comp168455_c0;comp205245_c0;comp126283_c1;comp172031_c0;comp134907_c1;comp132006_c0;comp154698_c0;comp77513_c0;comp157298_c0;comp200446_c0;comp22494_c0;comp144567_c0;comp173446_c0;comp117349_c0;comp161360_c0;comp132053_c0	biological_process	0.403
gametophyte-specific	.....GO:0032559	p	adenyl ribonucleotide binding	28/230	5673/18886	2.49e-10	1.35e-07	1.23e-07	1.32e-07	0	comp158353_c0;comp134732_c1;comp149155_c8;comp149155_c4;comp144236_c3;comp131897_c0;comp140264_c3;comp130320_c1;comp133458_c1;comp109050_c0;comp137144_c1;comp132741_c1;comp66323_c0;comp168455_c0;comp205245_c0;comp172031_c0;comp134907_c1;comp154698_c0;comp157298_c0;comp200446_c0;comp22494_c0;comp159348_c0;comp144567_c0;comp173446_c0;comp117349_c0;comp161360_c0;comp132791_c2;comp132053_c0	molecular_function	0.405
gametophyte-specific	.....GO:0030554	p	adenyl nucleotide binding	28/230	5678/18886	2.53e-10	1.37e-07	1.24e-07	1.34e-07	0	comp158353_c0;comp134732_c1;comp149155_c8;comp149155_c4;comp144236_c3;comp131897_c0;comp140264_c3;comp130320_c1;comp133458_c1;comp109050_c0;comp137144_c1;comp132741_c1;comp66323_c0;comp168455_c0;comp205245_c0;comp172031_c0;comp134907_c1;comp154698_c0;comp157298_c0;comp200446_c0;comp22494_c0;comp159348_c0;comp144567_c0;comp173446_c0;comp117349_c0;comp161360_c0;comp132791_c2;comp132053_c0	molecular_function	0.405
gametophyte-specific	.GO:0044425	p	membrane part	20/230	3967/18886	7.54e-07	0.000409	0.000329	0.000399	0	comp116424_c0;comp144236_c3;comp129905_c0;comp138769_c2;comp133908_c0;comp138353_c0;comp132940_c0;comp128463_c0;comp129731_c0;comp134108_c1;comp130239_c1;comp72297_c0;comp149210_c2;comp161434_c0;comp136981_c0;comp138459_c0;comp54951_c0;comp117349_c0;comp146326_c2;comp59206_c0	cellular_component	0.414
gametophyte-specific	.....GO:0005524	p	ATP binding	28/230	5494/18886	1.21e-09	6.55e-07	5.73e-07	6.38e-07	0	comp158353_c0;comp134732_c1;comp149155_c8;comp149155_c4;comp144236_c3;comp131897_c0;comp140264_c3;comp130320_c1;comp133458_c1;comp109050_c0;comp137144_c1;comp132741_c1;comp66323_c0;comp168455_c0;comp205245_c0;comp172031_c0;comp134907_c1;comp154698_c0;comp157298_c0;comp200446_c0;comp22494_c0;comp159348_c0;comp144567_c0;comp173446_c0;comp117349_c0;comp161360_c0;comp132791_c2;comp132053_c0	molecular_function	0.418
gametophyte-specific	...GO:0001882	p	nucleoside binding	32/230	5982/18886	7.54e-10	4.1e-07	3.62e-07	3.99e-07	0	comp139841_c0;comp158353_c0;comp134732_c1;comp149155_c8;comp149155_c4;comp144236_c3;comp131897_c0;comp140264_c3;comp130320_c1;comp133458_c1;comp109050_c0;comp137144_c1;comp132741_c1;comp66323_c0;comp168455_c0;comp205245_c0;comp130969_c1;comp172031_c0;comp140785_c2;comp140785_c0;comp134907_c1;comp154698_c0;comp157298_c0;comp200446_c0;comp22494_c0;comp159348_c0;comp144567_c0;comp173446_c0;comp11734…	molecular_function	0.439
gametophyte-specific	....GO:0032555	p	purine ribonucleotide binding	32/230	5981/18886	7.53e-10	4.09e-07	3.64e-07	3.99e-07	0	comp139841_c0;comp158353_c0;comp134732_c1;comp149155_c8;comp149155_c4;comp144236_c3;comp131897_c0;comp140264_c3;comp130320_c1;comp133458_c1;comp109050_c0;comp137144_c1;comp132741_c1;comp66323_c0;comp168455_c0;comp205245_c0;comp130969_c1;comp172031_c0;comp140785_c2;comp140785_c0;comp134907_c1;comp154698_c0;comp157298_c0;comp200446_c0;comp22494_c0;comp159348_c0;comp144567_c0;comp173446_c0;comp11734…	molecular_function	0.439
gametophyte-specific	....GO:0001883	p	purine nucleoside binding	32/230	5981/18886	7.53e-10	4.09e-07	3.64e-07	3.99e-07	0	comp139841_c0;comp158353_c0;comp134732_c1;comp149155_c8;comp149155_c4;comp144236_c3;comp131897_c0;comp140264_c3;comp130320_c1;comp133458_c1;comp109050_c0;comp137144_c1;comp132741_c1;comp66323_c0;comp168455_c0;comp205245_c0;comp130969_c1;comp172031_c0;comp140785_c2;comp140785_c0;comp134907_c1;comp154698_c0;comp157298_c0;comp200446_c0;comp22494_c0;comp159348_c0;comp144567_c0;comp173446_c0;comp11734…	molecular_function	0.439
gametophyte-specific	....GO:0032549	p	ribonucleoside binding	32/230	5981/18886	7.53e-10	4.09e-07	3.64e-07	3.99e-07	0	comp139841_c0;comp158353_c0;comp134732_c1;comp149155_c8;comp149155_c4;comp144236_c3;comp131897_c0;comp140264_c3;comp130320_c1;comp133458_c1;comp109050_c0;comp137144_c1;comp132741_c1;comp66323_c0;comp168455_c0;comp205245_c0;comp130969_c1;comp172031_c0;comp140785_c2;comp140785_c0;comp134907_c1;comp154698_c0;comp157298_c0;comp200446_c0;comp22494_c0;comp159348_c0;comp144567_c0;comp173446_c0;comp11734…	molecular_function	0.439
gametophyte-specific	....GO:0017076	p	purine nucleotide binding	32/230	5991/18886	7.69e-10	4.17e-07	3.68e-07	4.07e-07	0	comp139841_c0;comp158353_c0;comp134732_c1;comp149155_c8;comp149155_c4;comp144236_c3;comp131897_c0;comp140264_c3;comp130320_c1;comp133458_c1;comp109050_c0;comp137144_c1;comp132741_c1;comp66323_c0;comp168455_c0;comp205245_c0;comp130969_c1;comp172031_c0;comp140785_c2;comp140785_c0;comp134907_c1;comp154698_c0;comp157298_c0;comp200446_c0;comp22494_c0;comp159348_c0;comp144567_c0;comp173446_c0;comp11734…	molecular_function	0.439
gametophyte-specific	.....GO:0032550	p	purine ribonucleoside binding	32/230	5981/18886	7.53e-10	4.09e-07	3.64e-07	3.99e-07	0	comp139841_c0;comp158353_c0;comp134732_c1;comp149155_c8;comp149155_c4;comp144236_c3;comp131897_c0;comp140264_c3;comp130320_c1;comp133458_c1;comp109050_c0;comp137144_c1;comp132741_c1;comp66323_c0;comp168455_c0;comp205245_c0;comp130969_c1;comp172031_c0;comp140785_c2;comp140785_c0;comp134907_c1;comp154698_c0;comp157298_c0;comp200446_c0;comp22494_c0;comp159348_c0;comp144567_c0;comp173446_c0;comp11734…	molecular_function	0.439
gametophyte-specific	..GO:0097367	p	carbohydrate derivative binding	33/230	6049/18886	8.78e-10	4.77e-07	4.19e-07	4.65e-07	0	comp139841_c0;comp158353_c0;comp134732_c1;comp149155_c8;comp149155_c4;comp144236_c3;comp131897_c0;comp140264_c3;comp130320_c1;comp133458_c1;comp146519_c4;comp109050_c0;comp137144_c1;comp132741_c1;comp66323_c0;comp168455_c0;comp205245_c0;comp130969_c1;comp172031_c0;comp140785_c2;comp140785_c0;comp134907_c1;comp154698_c0;comp157298_c0;comp200446_c0;comp22494_c0;comp159348_c0;comp144567_c0;comp17344…	molecular_function	0.448
gametophyte-specific	...GO:0032553	p	ribonucleotide binding	33/230	6029/18886	1.31e-09	7.12e-07	6.22e-07	6.94e-07	0	comp139841_c0;comp158353_c0;comp134732_c1;comp149155_c8;comp149155_c4;comp144236_c3;comp131897_c0;comp140264_c3;comp130320_c1;comp133458_c1;comp146519_c4;comp109050_c0;comp137144_c1;comp132741_c1;comp66323_c0;comp168455_c0;comp205245_c0;comp130969_c1;comp172031_c0;comp140785_c2;comp140785_c0;comp134907_c1;comp154698_c0;comp157298_c0;comp200446_c0;comp22494_c0;comp159348_c0;comp144567_c0;comp17344…	molecular_function	0.449
gametophyte-specific	....GO:0035639	p	purine ribonucleoside triphosphate binding	32/230	5802/18886	3.6e-09	1.95e-06	1.67e-06	1.91e-06	0	comp139841_c0;comp158353_c0;comp134732_c1;comp149155_c8;comp149155_c4;comp144236_c3;comp131897_c0;comp140264_c3;comp130320_c1;comp133458_c1;comp109050_c0;comp137144_c1;comp132741_c1;comp66323_c0;comp168455_c0;comp205245_c0;comp130969_c1;comp172031_c0;comp140785_c2;comp140785_c0;comp134907_c1;comp154698_c0;comp157298_c0;comp200446_c0;comp22494_c0;comp159348_c0;comp144567_c0;comp173446_c0;comp11734…	molecular_function	0.453
gametophyte-specific	...GO:0044260	p	cellular macromolecule metabolic process	38/230	6817/18886	2.83e-10	1.53e-07	1.38e-07	1.5e-07	0	comp115036_c0;comp147564_c0;comp149155_c8;comp149155_c4;comp145480_c8;comp131897_c0;comp132698_c0;comp143603_c0;comp128073_c0;comp126090_c0;comp130320_c1;comp75140_c0;comp133458_c1;comp109050_c0;comp59173_c0;comp137144_c1;comp132741_c1;comp151684_c3;comp66323_c0;comp168455_c0;comp205245_c0;comp126283_c1;comp172031_c0;comp134907_c1;comp132006_c0;comp154698_c0;comp77513_c0;comp157298_c0;comp200446_…	biological_process	0.458
gametophyte-specific	...GO:0000166	p	nucleotide binding	37/230	6375/18886	2.31e-09	1.25e-06	1.08e-06	1.22e-06	0	comp139841_c0;comp158353_c0;comp134732_c1;comp149155_c8;comp149155_c4;comp144236_c3;comp131262_c0;comp110832_c0;comp131897_c0;comp140264_c3;comp130320_c1;comp133458_c1;comp146519_c4;comp109050_c0;comp137144_c1;comp132741_c1;comp66323_c0;comp168455_c0;comp205245_c0;comp130969_c1;comp149210_c2;comp172031_c0;comp140785_c2;comp140785_c0;comp134907_c1;comp154698_c0;comp141990_c1;comp157298_c0;comp2004…	molecular_function	0.477
gametophyte-specific	...GO:1901265	p	nucleoside phosphate binding	37/230	6375/18886	2.31e-09	1.25e-06	1.08e-06	1.22e-06	0	comp139841_c0;comp158353_c0;comp134732_c1;comp149155_c8;comp149155_c4;comp144236_c3;comp131262_c0;comp110832_c0;comp131897_c0;comp140264_c3;comp130320_c1;comp133458_c1;comp146519_c4;comp109050_c0;comp137144_c1;comp132741_c1;comp66323_c0;comp168455_c0;comp205245_c0;comp130969_c1;comp149210_c2;comp172031_c0;comp140785_c2;comp140785_c0;comp134907_c1;comp154698_c0;comp141990_c1;comp157298_c0;comp2004…	molecular_function	0.477
gametophyte-specific	..GO:0044237	p	cellular metabolic process	49/230	8222/18886	2.76e-10	1.5e-07	1.35e-07	1.46e-07	0	comp115036_c0;comp135882_c0;comp147564_c0;comp149155_c8;comp158133_c0;comp149155_c4;comp145480_c8;comp148711_c0;comp155186_c0;comp164483_c0;comp131897_c0;comp132698_c0;comp143603_c0;comp128073_c0;comp126090_c0;comp130320_c1;comp75140_c0;comp133458_c1;comp109050_c0;comp59173_c0;comp137144_c1;comp132741_c1;comp190745_c0;comp151684_c3;comp66323_c0;comp93199_c0;comp168455_c0;comp205245_c0;comp144347_…	biological_process	0.489
gametophyte-specific	...GO:0019538	p	protein metabolic process	35/230	5875/18886	3.6e-08	1.95e-05	1.61e-05	1.91e-05	0	comp147564_c0;comp149155_c8;comp149155_c4;comp144236_c3;comp149075_c0;comp139775_c0;comp131897_c0;comp154627_c0;comp130320_c1;comp133458_c1;comp109050_c0;comp111008_c0;comp137144_c1;comp132741_c1;comp160499_c0;comp66323_c0;comp168455_c0;comp205245_c0;comp142113_c0;comp126283_c1;comp172031_c0;comp134907_c1;comp132006_c0;comp154698_c0;comp77513_c0;comp139698_c0;comp157298_c0;comp200446_c0;comp22494…	biological_process	0.489
gametophyte-specific	...GO:0043168	p	anion binding	40/230	6449/18886	1.56e-08	8.48e-06	7.07e-06	8.27e-06	0	comp139841_c0;comp153232_c1;comp158353_c0;comp134732_c1;comp149155_c8;comp149155_c4;comp144236_c3;comp131262_c0;comp148711_c0;comp110832_c0;comp131897_c0;comp140264_c3;comp130320_c1;comp133458_c1;comp146519_c4;comp109050_c0;comp137144_c1;comp132741_c1;comp66323_c0;comp168455_c0;comp205245_c0;comp130969_c1;comp126283_c1;comp172031_c0;comp140785_c2;comp140785_c0;comp134907_c1;comp114355_c0;comp1546…	molecular_function	0.509
gametophyte-specific	..GO:0036094	p	small molecule binding	41/230	6485/18886	3.54e-08	1.92e-05	1.58e-05	1.87e-05	0	comp139841_c0;comp153232_c1;comp158353_c0;comp134732_c1;comp149155_c8;comp149155_c4;comp144236_c3;comp131262_c0;comp148711_c0;comp110832_c0;comp131897_c0;comp140264_c3;comp130320_c1;comp133458_c1;comp146519_c4;comp109050_c0;comp137144_c1;comp132741_c1;comp66323_c0;comp168455_c0;comp205245_c0;comp130969_c1;comp126283_c1;comp149210_c2;comp172031_c0;comp140785_c2;comp140785_c0;comp134907_c1;comp1143…	molecular_function	0.519
gametophyte-specific	...GO:0043170	p	macromolecule metabolic process	47/230	7314/18886	3.03e-09	1.65e-06	1.42e-06	1.6e-06	0	comp115036_c0;comp147564_c0;comp149155_c8;comp149155_c4;comp145480_c8;comp144236_c3;comp149075_c0;comp139775_c0;comp131897_c0;comp132698_c0;comp154627_c0;comp143603_c0;comp128073_c0;comp126090_c0;comp130320_c1;comp75140_c0;comp133458_c1;comp109050_c0;comp111008_c0;comp59173_c0;comp137144_c1;comp132741_c1;comp160499_c0;comp151684_c3;comp66323_c0;comp168455_c0;comp205245_c0;comp142113_c0;comp126283…	biological_process	0.528
gametophyte-specific	.GO:0009987	p	cellular process	66/230	9329/18886	4.09e-10	2.22e-07	1.99e-07	2.16e-07	0	comp116424_c0;comp115036_c0;comp135882_c0;comp147564_c0;comp135880_c1;comp135880_c0;comp149155_c8;comp158133_c0;comp149155_c4;comp139471_c0;comp145480_c8;comp80943_c0;comp129335_c0;comp148711_c0;comp111110_c0;comp155186_c0;comp164483_c0;comp143588_c5;comp131897_c0;comp132698_c0;comp143603_c0;comp128073_c0;comp126090_c0;comp130320_c1;comp75140_c0;comp132940_c0;comp133458_c1;comp109050_c0;comp59173…	biological_process	0.581
gametophyte-specific	..GO:0005515	p	protein binding	49/230	6740/18886	2.91e-06	0.00158	0.00126	0.00154	0	comp53202_c0;comp139223_c0;comp149155_c8;comp149155_c4;comp142523_c0;comp144498_c1;comp209280_c0;comp131249_c0;comp115764_c0;comp111110_c0;comp145989_c2;comp131897_c0;comp154627_c0;comp143603_c0;comp162115_c0;comp165274_c0;comp136098_c0;comp149021_c1;comp151625_c0;comp130320_c1;comp133458_c1;comp109050_c0;comp137144_c1;comp132741_c1;comp119161_c0;comp122986_c1;comp66323_c0;comp168455_c0;comp20524…	molecular_function	0.597
gametophyte-specific	..GO:0044238	p	primary metabolic process	65/230	8783/18886	1.63e-08	8.85e-06	7.37e-06	8.63e-06	0	comp115036_c0;comp135882_c0;comp147564_c0;comp149155_c8;comp158133_c0;comp149155_c4;comp145480_c8;comp144236_c3;comp149075_c0;comp148711_c0;comp172247_c0;comp155186_c0;comp139391_c0;comp139775_c0;comp79383_c0;comp131897_c0;comp132698_c0;comp154627_c0;comp143603_c0;comp140264_c3;comp128073_c0;comp130320_c1;comp75140_c0;comp141639_c2;comp133458_c1;comp109050_c0;comp111008_c0;comp142063_c1;comp59173…	biological_process	0.608
gametophyte-specific	GO:0005575	p	cellular_component	59/230	7729/18886	1.39e-06	0.000755	0.000604	0.000736	0	comp116424_c0;comp139841_c0;comp129137_c0;comp73312_c0;comp135880_c1;comp135880_c0;comp158133_c0;comp139471_c0;comp145480_c8;comp80943_c0;comp144236_c3;comp129335_c0;comp129905_c0;comp172247_c0;comp111110_c0;comp138769_c2;comp133908_c0;comp143588_c5;comp132698_c0;comp125200_c0;comp138353_c0;comp128073_c0;comp99627_c0;comp75140_c0;comp132940_c0;comp133458_c1;comp128463_c0;comp59173_c0;comp141149_c…	cellular_component	0.627
gametophyte-specific	..GO:0071704	p	organic substance metabolic process	70/230	9041/18886	8.16e-08	4.43e-05	3.62e-05	4.32e-05	0	comp115036_c0;comp135882_c0;comp147564_c0;comp149155_c8;comp158133_c0;comp149155_c4;comp145480_c8;comp144236_c3;comp149075_c0;comp148711_c0;comp172247_c0;comp155186_c0;comp139391_c0;comp139775_c0;comp164483_c0;comp79383_c0;comp131897_c0;comp132698_c0;comp154627_c0;comp143603_c0;comp140264_c3;comp128073_c0;comp126090_c0;comp130320_c1;comp75140_c0;comp141639_c2;comp133458_c1;comp109050_c0;comp11100…	biological_process	0.636
gametophyte-specific	..GO:0097159	p	organic cyclic compound binding	74/230	9271/18886	2.52e-07	0.000137	0.00011	0.000133	0	comp147564_c0;comp139841_c0;comp138997_c1;comp158353_c0;comp119533_c0;comp134732_c1;comp140574_c0;comp149155_c8;comp149155_c4;comp145480_c8;comp144236_c3;comp131262_c0;comp78887_c0;comp110832_c0;comp128431_c0;comp155186_c0;comp147813_c2;comp142840_c0;comp137185_c1;comp163508_c0;comp159590_c0;comp130261_c0;comp143588_c5;comp145537_c0;comp131897_c0;comp57503_c0;comp140264_c3;comp165274_c0;comp12807…	molecular_function	0.655
gametophyte-specific	..GO:1901363	p	heterocyclic compound binding	74/230	9270/18886	2.52e-07	0.000137	0.00011	0.000133	0	comp147564_c0;comp139841_c0;comp138997_c1;comp158353_c0;comp119533_c0;comp134732_c1;comp140574_c0;comp149155_c8;comp149155_c4;comp145480_c8;comp144236_c3;comp131262_c0;comp78887_c0;comp110832_c0;comp128431_c0;comp155186_c0;comp147813_c2;comp142840_c0;comp137185_c1;comp163508_c0;comp159590_c0;comp130261_c0;comp143588_c5;comp145537_c0;comp131897_c0;comp57503_c0;comp140264_c3;comp165274_c0;comp12807…	molecular_function	0.655
gametophyte-specific	.GO:0005488	p	binding	127/230	12973/18886	1.61e-05	0.00873	0.00691	0.00851	0.004	comp53202_c0;comp135882_c0;comp147564_c0;comp153534_c2;comp139841_c0;comp153232_c1;comp139223_c0;comp139150_c3;comp138997_c1;comp158353_c0;comp119533_c0;comp134732_c1;comp207340_c0;comp140574_c0;comp149155_c8;comp149155_c4;comp145480_c8;comp142523_c0;comp144498_c1;comp144236_c3;comp131262_c0;comp209280_c0;comp78887_c0;comp131249_c0;comp148711_c0;comp110832_c0;comp115764_c0;comp172247_c0;comp12843…	molecular_function	0.804
gametophyte UP-regulated	....GO:0031323	e	regulation of cellular metabolic process	80/773	1203/18886	1.6e-05	0.0151	0.0123	0.0147	0.01	comp153938_c0;comp149084_c1;comp214085_c0;comp134958_c0;comp137525_c1;comp137525_c2;comp145506_c2;comp122322_c1;comp147415_c0;comp144614_c3;comp137145_c0;comp155167_c2;comp142464_c0;comp132529_c0;comp140641_c0;comp133135_c5;comp144384_c0;comp151069_c4;comp135248_c0;comp143168_c7;comp128079_c0;comp141004_c0;comp140462_c0;comp136630_c1;comp126995_c1;comp135565_c0;comp153008_c3;comp139325_c0;comp140…	biological_process	1.625
gametophyte UP-regulated	....GO:0060255	e	regulation of macromolecule metabolic process	82/773	1228/18886	9.97e-06	0.00941	0.00772	0.00917	0.008	comp153938_c0;comp149084_c1;comp214085_c0;comp134958_c0;comp137525_c1;comp137525_c2;comp145506_c2;comp122322_c1;comp147415_c0;comp144614_c3;comp137145_c0;comp155167_c2;comp142464_c0;comp132529_c0;comp140641_c0;comp133135_c5;comp144384_c0;comp151069_c4;comp135248_c0;comp143168_c7;comp128079_c0;comp141004_c0;comp140462_c0;comp136630_c1;comp126995_c1;comp135565_c0;comp153008_c3;comp139325_c0;comp140…	biological_process	1.631
gametophyte UP-regulated	....GO:0080090	e	regulation of primary metabolic process	80/773	1193/18886	1.44e-05	0.0136	0.0111	0.0132	0.01	comp153938_c0;comp149084_c1;comp214085_c0;comp134958_c0;comp137525_c1;comp137525_c2;comp145506_c2;comp122322_c1;comp147415_c0;comp144614_c3;comp137145_c0;comp155167_c2;comp142464_c0;comp132529_c0;comp140641_c0;comp133135_c5;comp144384_c0;comp151069_c4;comp135248_c0;comp143168_c7;comp128079_c0;comp141004_c0;comp140462_c0;comp136630_c1;comp126995_c1;comp135565_c0;comp153008_c3;comp139325_c0;comp140…	biological_process	1.638
gametophyte UP-regulated	....GO:0051171	e	regulation of nitrogen compound metabolic process	79/773	1164/18886	8.3e-06	0.00783	0.00648	0.00763	0.004	comp153938_c0;comp149084_c1;comp214085_c0;comp134958_c0;comp137525_c1;comp137525_c2;comp145506_c2;comp122322_c1;comp147415_c0;comp144614_c3;comp137145_c0;comp155167_c2;comp142464_c0;comp132529_c0;comp140641_c0;comp133135_c5;comp144384_c0;comp151069_c4;comp135248_c0;comp143168_c7;comp128079_c0;comp141004_c0;comp140462_c0;comp136630_c1;comp126995_c1;comp135565_c0;comp153008_c3;comp139325_c0;comp140…	biological_process	1.658
gametophyte UP-regulated	.....GO:0019219	e	regulation of nucleobase-containing compound metabolic process	79/773	1164/18886	8.3e-06	0.00783	0.00648	0.00763	0.004	comp153938_c0;comp149084_c1;comp214085_c0;comp134958_c0;comp137525_c1;comp137525_c2;comp145506_c2;comp122322_c1;comp147415_c0;comp144614_c3;comp137145_c0;comp155167_c2;comp142464_c0;comp132529_c0;comp140641_c0;comp133135_c5;comp144384_c0;comp151069_c4;comp135248_c0;comp143168_c7;comp128079_c0;comp141004_c0;comp140462_c0;comp136630_c1;comp126995_c1;comp135565_c0;comp153008_c3;comp139325_c0;comp140…	biological_process	1.658
gametophyte UP-regulated	....GO:0009889	e	regulation of biosynthetic process	80/773	1177/18886	8.83e-06	0.00834	0.00688	0.00813	0.004	comp153938_c0;comp149084_c1;comp214085_c0;comp134958_c0;comp137525_c1;comp137525_c2;comp145506_c2;comp122322_c1;comp147415_c0;comp144614_c3;comp137145_c0;comp155167_c2;comp142464_c0;comp132529_c0;comp140641_c0;comp133135_c5;comp144384_c0;comp151069_c4;comp135248_c0;comp143168_c7;comp128079_c0;comp141004_c0;comp140462_c0;comp136630_c1;comp126995_c1;comp135565_c0;comp153008_c3;comp139325_c0;comp140…	biological_process	1.661
gametophyte UP-regulated	.....GO:0010556	e	regulation of macromolecule biosynthetic process	80/773	1177/18886	8.83e-06	0.00834	0.00688	0.00813	0.004	comp153938_c0;comp149084_c1;comp214085_c0;comp134958_c0;comp137525_c1;comp137525_c2;comp145506_c2;comp122322_c1;comp147415_c0;comp144614_c3;comp137145_c0;comp155167_c2;comp142464_c0;comp132529_c0;comp140641_c0;comp133135_c5;comp144384_c0;comp151069_c4;comp135248_c0;comp143168_c7;comp128079_c0;comp141004_c0;comp140462_c0;comp136630_c1;comp126995_c1;comp135565_c0;comp153008_c3;comp139325_c0;comp140…	biological_process	1.661
gametophyte UP-regulated	.....GO:0031326	e	regulation of cellular biosynthetic process	80/773	1177/18886	8.83e-06	0.00834	0.00688	0.00813	0.004	comp153938_c0;comp149084_c1;comp214085_c0;comp134958_c0;comp137525_c1;comp137525_c2;comp145506_c2;comp122322_c1;comp147415_c0;comp144614_c3;comp137145_c0;comp155167_c2;comp142464_c0;comp132529_c0;comp140641_c0;comp133135_c5;comp144384_c0;comp151069_c4;comp135248_c0;comp143168_c7;comp128079_c0;comp141004_c0;comp140462_c0;comp136630_c1;comp126995_c1;comp135565_c0;comp153008_c3;comp139325_c0;comp140…	biological_process	1.661
gametophyte UP-regulated	......GO:2000112	e	regulation of cellular macromolecule biosynthetic process	80/773	1177/18886	8.83e-06	0.00834	0.00688	0.00813	0.004	comp153938_c0;comp149084_c1;comp214085_c0;comp134958_c0;comp137525_c1;comp137525_c2;comp145506_c2;comp122322_c1;comp147415_c0;comp144614_c3;comp137145_c0;comp155167_c2;comp142464_c0;comp132529_c0;comp140641_c0;comp133135_c5;comp144384_c0;comp151069_c4;comp135248_c0;comp143168_c7;comp128079_c0;comp141004_c0;comp140462_c0;comp136630_c1;comp126995_c1;comp135565_c0;comp153008_c3;comp139325_c0;comp140…	biological_process	1.661
gametophyte UP-regulated	...GO:0007017	e	microtubule-based process	18/773	110/18886	4.95e-07	0.000467	0.000388	0.000455	0	comp136393_c0;comp138529_c0;comp142199_c0;comp143914_c0;comp141298_c0;comp133545_c0;comp139707_c2;comp151099_c1;comp150001_c3;comp154513_c0;comp150443_c0;comp151551_c0;comp143413_c0;comp154288_c1;comp143395_c0;comp150435_c0;comp151766_c0;comp137902_c0	biological_process	3.998
gametophyte UP-regulated	.......GO:0003774	e	motor activity	17/773	101/18886	6.79e-07	0.000641	0.000531	0.000624	0	comp136393_c0;comp138529_c0;comp142199_c0;comp143914_c0;comp141298_c0;comp133545_c0;comp139707_c2;comp151099_c1;comp154513_c0;comp150443_c0;comp151551_c0;comp143413_c0;comp154288_c1;comp143395_c0;comp150435_c0;comp151766_c0;comp137902_c0	molecular_function	4.112
gametophyte UP-regulated	...GO:0006928	e	movement of cell or subcellular component	17/773	92/18886	1.69e-07	0.000159	0.000133	0.000155	0	comp136393_c0;comp138529_c0;comp142199_c0;comp143914_c0;comp141298_c0;comp133545_c0;comp139707_c2;comp151099_c1;comp154513_c0;comp150443_c0;comp151551_c0;comp143413_c0;comp154288_c1;comp143395_c0;comp150435_c0;comp151766_c0;comp137902_c0	biological_process	4.515
gametophyte UP-regulated	....GO:0007018	e	microtubule-based movement	17/773	92/18886	1.69e-07	0.000159	0.000133	0.000155	0	comp136393_c0;comp138529_c0;comp142199_c0;comp143914_c0;comp141298_c0;comp133545_c0;comp139707_c2;comp151099_c1;comp154513_c0;comp150443_c0;comp151551_c0;comp143413_c0;comp154288_c1;comp143395_c0;comp150435_c0;comp151766_c0;comp137902_c0	biological_process	4.515
gametophyte UP-regulated	........GO:0003777	e	microtubule motor activity	17/773	92/18886	1.69e-07	0.000159	0.000133	0.000155	0	comp136393_c0;comp138529_c0;comp142199_c0;comp143914_c0;comp141298_c0;comp133545_c0;comp139707_c2;comp151099_c1;comp154513_c0;comp150443_c0;comp151551_c0;comp143413_c0;comp154288_c1;comp143395_c0;comp150435_c0;comp151766_c0;comp137902_c0	molecular_function	4.515
gametophyte UP-regulated	....GO:0016728	e	oxidoreductase activity, acting on CH or CH2 groups, disulfide as acceptor	5/773	9/18886	1.25e-05	0.0118	0.00964	0.0115	0.008	comp139384_c0;comp146916_c0;comp118036_c2;comp118036_c1;comp118036_c0	molecular_function	13.573
gametophyte UP-regulated	.....GO:0004748	e	ribonucleoside-diphosphate reductase activity, thioredoxin disulfide as acceptor	5/773	9/18886	1.25e-05	0.0118	0.00964	0.0115	0.008	comp139384_c0;comp146916_c0;comp118036_c2;comp118036_c1;comp118036_c0	molecular_function	13.573
gametophyte UP-regulated	..GO:0033177	p	proton-transporting two-sector ATPase complex, proton-transporting domain	11/773	2516/18886	2.67e-10	2.52e-07	2.41e-07	2.46e-07	0	comp146640_c1;comp146640_c4;comp146640_c6;comp146223_c1;comp147914_c1;comp146757_c2;comp148974_c7;comp139776_c0;comp137420_c0;comp149476_c2;comp147352_c1	cellular_component	0.107
gametophyte UP-regulated	..GO:0044085	p	cellular component biogenesis	11/773	2479/18886	2.94e-10	2.77e-07	2.57e-07	2.7e-07	0	comp146640_c1;comp146640_c4;comp146640_c6;comp146223_c1;comp147914_c1;comp146757_c2;comp148974_c7;comp139776_c0;comp137420_c0;comp149476_c2;comp147352_c1	biological_process	0.108
gametophyte UP-regulated	..GO:0044455	p	mitochondrial membrane part	11/773	2498/18886	2.28e-10	2.16e-07	2.11e-07	2.1e-07	0	comp146640_c1;comp146640_c4;comp146640_c6;comp146223_c1;comp147914_c1;comp146757_c2;comp148974_c7;comp139776_c0;comp137420_c0;comp149476_c2;comp147352_c1	cellular_component	0.108
gametophyte UP-regulated	...GO:0045263	p	proton-transporting ATP synthase complex, coupling factor F(o)	11/773	2496/18886	2.26e-10	2.13e-07	2.08e-07	2.08e-07	0	comp146640_c1;comp146640_c4;comp146640_c6;comp146223_c1;comp147914_c1;comp146757_c2;comp148974_c7;comp139776_c0;comp137420_c0;comp149476_c2;comp147352_c1	cellular_component	0.108
gametophyte UP-regulated	...GO:0022613	p	ribonucleoprotein complex biogenesis	11/773	2475/18886	1.94e-10	1.83e-07	1.83e-07	1.78e-07	0	comp146640_c1;comp146640_c4;comp146640_c6;comp146223_c1;comp147914_c1;comp146757_c2;comp148974_c7;comp139776_c0;comp137420_c0;comp149476_c2;comp147352_c1	biological_process	0.109
gametophyte UP-regulated	...GO:0000276	p	mitochondrial proton-transporting ATP synthase complex, coupling factor F(o)	11/773	2476/18886	2.95e-10	2.78e-07	2.58e-07	2.71e-07	0	comp146640_c1;comp146640_c4;comp146640_c6;comp146223_c1;comp147914_c1;comp146757_c2;comp148974_c7;comp139776_c0;comp137420_c0;comp149476_c2;comp147352_c1	cellular_component	0.109
gametophyte UP-regulated	....GO:0042254	p	ribosome biogenesis	11/773	2475/18886	1.94e-10	1.83e-07	1.83e-07	1.78e-07	0	comp146640_c1;comp146640_c4;comp146640_c6;comp146223_c1;comp147914_c1;comp146757_c2;comp148974_c7;comp139776_c0;comp137420_c0;comp149476_c2;comp147352_c1	biological_process	0.109
gametophyte UP-regulated	...GO:0006818	p	hydrogen transport	13/773	2625/18886	2.72e-10	2.57e-07	2.44e-07	2.5e-07	0	comp146640_c1;comp146640_c4;comp146640_c6;comp146223_c1;comp146522_c2;comp147914_c1;comp58122_c0;comp146757_c2;comp148974_c7;comp139776_c0;comp137420_c0;comp149476_c2;comp147352_c1	biological_process	0.121
gametophyte UP-regulated	....GO:0019693	p	ribose phosphate metabolic process	13/773	2635/18886	2.04e-10	1.93e-07	1.92e-07	1.88e-07	0	comp146640_c1;comp146640_c4;comp146640_c6;comp146223_c1;comp146522_c2;comp147914_c1;comp58122_c0;comp146757_c2;comp148974_c7;comp139776_c0;comp137420_c0;comp149476_c2;comp147352_c1	biological_process	0.121
gametophyte UP-regulated	....GO:0015992	p	proton transport	13/773	2625/18886	2.72e-10	2.57e-07	2.44e-07	2.5e-07	0	comp146640_c1;comp146640_c4;comp146640_c6;comp146223_c1;comp146522_c2;comp147914_c1;comp58122_c0;comp146757_c2;comp148974_c7;comp139776_c0;comp137420_c0;comp149476_c2;comp147352_c1	biological_process	0.121
gametophyte UP-regulated	....GO:1901137	p	carbohydrate derivative biosynthetic process	13/773	2634/18886	3e-10	2.84e-07	2.61e-07	2.76e-07	0	comp146640_c1;comp146640_c4;comp146640_c6;comp146223_c1;comp146522_c2;comp147914_c1;comp58122_c0;comp146757_c2;comp148974_c7;comp139776_c0;comp137420_c0;comp149476_c2;comp147352_c1	biological_process	0.121
gametophyte UP-regulated	...GO:1901135	p	carbohydrate derivative metabolic process	14/773	2793/18886	2.91e-10	2.75e-07	2.56e-07	2.68e-07	0	comp146640_c1;comp146640_c4;comp146640_c6;comp146223_c1;comp146522_c2;comp147914_c1;comp58122_c0;comp146757_c2;comp148974_c7;comp139776_c0;comp137420_c0;comp54292_c0;comp149476_c2;comp147352_c1	biological_process	0.122
gametophyte UP-regulated	.....GO:1902600	p	hydrogen ion transmembrane transport	13/773	2599/18886	2.28e-10	2.15e-07	2.1e-07	2.1e-07	0	comp146640_c1;comp146640_c4;comp146640_c6;comp146223_c1;comp146522_c2;comp147914_c1;comp58122_c0;comp146757_c2;comp148974_c7;comp139776_c0;comp137420_c0;comp149476_c2;comp147352_c1	biological_process	0.122
gametophyte UP-regulated	...GO:1901657	p	glycosyl compound metabolic process	13/773	2592/18886	3.12e-10	2.95e-07	2.67e-07	2.87e-07	0	comp146640_c1;comp146640_c4;comp146640_c6;comp146223_c1;comp146522_c2;comp147914_c1;comp58122_c0;comp146757_c2;comp148974_c7;comp139776_c0;comp137420_c0;comp149476_c2;comp147352_c1	biological_process	0.123
gametophyte UP-regulated	....GO:0072521	p	purine-containing compound metabolic process	13/773	2578/18886	2.89e-10	2.73e-07	2.55e-07	2.66e-07	0	comp146640_c1;comp146640_c4;comp146640_c6;comp146223_c1;comp146522_c2;comp147914_c1;comp58122_c0;comp146757_c2;comp148974_c7;comp139776_c0;comp137420_c0;comp149476_c2;comp147352_c1	biological_process	0.123
gametophyte UP-regulated	....GO:0009116	p	nucleoside metabolic process	13/773	2592/18886	3.12e-10	2.95e-07	2.67e-07	2.87e-07	0	comp146640_c1;comp146640_c4;comp146640_c6;comp146223_c1;comp146522_c2;comp147914_c1;comp58122_c0;comp146757_c2;comp148974_c7;comp139776_c0;comp137420_c0;comp149476_c2;comp147352_c1	biological_process	0.123
gametophyte UP-regulated	.....GO:0006163	p	purine nucleotide metabolic process	13/773	2575/18886	2.9e-10	2.74e-07	2.56e-07	2.67e-07	0	comp146640_c1;comp146640_c4;comp146640_c6;comp146223_c1;comp146522_c2;comp147914_c1;comp58122_c0;comp146757_c2;comp148974_c7;comp139776_c0;comp137420_c0;comp149476_c2;comp147352_c1	biological_process	0.123
gametophyte UP-regulated	...GO:0044429	p	mitochondrial part	13/773	2558/18886	2.45e-10	2.31e-07	2.25e-07	2.26e-07	0	comp146640_c1;comp146640_c4;comp146640_c6;comp127112_c0;comp146223_c1;comp147914_c1;comp146757_c2;comp148974_c7;comp139776_c0;comp137420_c0;comp149476_c2;comp147352_c1;comp148280_c1	cellular_component	0.124
gametophyte UP-regulated	....GO:1901293	p	nucleoside phosphate biosynthetic process	13/773	2569/18886	2.7e-10	2.55e-07	2.43e-07	2.49e-07	0	comp146640_c1;comp146640_c4;comp146640_c6;comp146223_c1;comp146522_c2;comp147914_c1;comp58122_c0;comp146757_c2;comp148974_c7;comp139776_c0;comp137420_c0;comp149476_c2;comp147352_c1	biological_process	0.124
gametophyte UP-regulated	.....GO:0042278	p	purine nucleoside metabolic process	13/773	2559/18886	2.46e-10	2.33e-07	2.25e-07	2.27e-07	0	comp146640_c1;comp146640_c4;comp146640_c6;comp146223_c1;comp146522_c2;comp147914_c1;comp58122_c0;comp146757_c2;comp148974_c7;comp139776_c0;comp137420_c0;comp149476_c2;comp147352_c1	biological_process	0.124
gametophyte UP-regulated	.....GO:0009119	p	ribonucleoside metabolic process	13/773	2565/18886	2.58e-10	2.44e-07	2.35e-07	2.38e-07	0	comp146640_c1;comp146640_c4;comp146640_c6;comp146223_c1;comp146522_c2;comp147914_c1;comp58122_c0;comp146757_c2;comp148974_c7;comp139776_c0;comp137420_c0;comp149476_c2;comp147352_c1	biological_process	0.124
gametophyte UP-regulated	.....GO:0009165	p	nucleotide biosynthetic process	13/773	2566/18886	2.61e-10	2.46e-07	2.36e-07	2.4e-07	0	comp146640_c1;comp146640_c4;comp146640_c6;comp146223_c1;comp146522_c2;comp147914_c1;comp58122_c0;comp146757_c2;comp148974_c7;comp139776_c0;comp137420_c0;comp149476_c2;comp147352_c1	biological_process	0.124
gametophyte UP-regulated	.....GO:0009259	p	ribonucleotide metabolic process	13/773	2568/18886	2.67e-10	2.52e-07	2.41e-07	2.46e-07	0	comp146640_c1;comp146640_c4;comp146640_c6;comp146223_c1;comp146522_c2;comp147914_c1;comp58122_c0;comp146757_c2;comp148974_c7;comp139776_c0;comp137420_c0;comp149476_c2;comp147352_c1	biological_process	0.124
gametophyte UP-regulated	......GO:0046128	p	purine ribonucleoside metabolic process	13/773	2559/18886	2.46e-10	2.33e-07	2.25e-07	2.27e-07	0	comp146640_c1;comp146640_c4;comp146640_c6;comp146223_c1;comp146522_c2;comp147914_c1;comp58122_c0;comp146757_c2;comp148974_c7;comp139776_c0;comp137420_c0;comp149476_c2;comp147352_c1	biological_process	0.124
gametophyte UP-regulated	......GO:0009150	p	purine ribonucleotide metabolic process	13/773	2565/18886	2.58e-10	2.44e-07	2.35e-07	2.38e-07	0	comp146640_c1;comp146640_c4;comp146640_c6;comp146223_c1;comp146522_c2;comp147914_c1;comp58122_c0;comp146757_c2;comp148974_c7;comp139776_c0;comp137420_c0;comp149476_c2;comp147352_c1	biological_process	0.124
gametophyte UP-regulated	...GO:0042802	p	identical protein binding	13/773	2536/18886	2.09e-10	1.98e-07	1.96e-07	1.93e-07	0	comp137820_c2;comp146640_c1;comp146640_c4;comp146640_c6;comp146223_c1;comp147914_c1;comp138189_c0;comp146757_c2;comp148974_c7;comp139776_c0;comp137420_c0;comp149476_c2;comp147352_c1	molecular_function	0.125
gametophyte UP-regulated	....GO:1901659	p	glycosyl compound biosynthetic process	13/773	2536/18886	2.09e-10	1.98e-07	1.96e-07	1.93e-07	0	comp146640_c1;comp146640_c4;comp146640_c6;comp146223_c1;comp146522_c2;comp147914_c1;comp58122_c0;comp146757_c2;comp148974_c7;comp139776_c0;comp137420_c0;comp149476_c2;comp147352_c1	biological_process	0.125
gametophyte UP-regulated	.....GO:0009163	p	nucleoside biosynthetic process	13/773	2536/18886	2.09e-10	1.98e-07	1.96e-07	1.93e-07	0	comp146640_c1;comp146640_c4;comp146640_c6;comp146223_c1;comp146522_c2;comp147914_c1;comp58122_c0;comp146757_c2;comp148974_c7;comp139776_c0;comp137420_c0;comp149476_c2;comp147352_c1	biological_process	0.125
gametophyte UP-regulated	.....GO:0046390	p	ribose phosphate biosynthetic process	13/773	2539/18886	2.15e-10	2.03e-07	2e-07	1.98e-07	0	comp146640_c1;comp146640_c4;comp146640_c6;comp146223_c1;comp146522_c2;comp147914_c1;comp58122_c0;comp146757_c2;comp148974_c7;comp139776_c0;comp137420_c0;comp149476_c2;comp147352_c1	biological_process	0.125
gametophyte UP-regulated	.....GO:0009124	p	nucleoside monophosphate biosynthetic process	13/773	2534/18886	3.05e-10	2.88e-07	2.64e-07	2.81e-07	0	comp146640_c1;comp146640_c4;comp146640_c6;comp146223_c1;comp146522_c2;comp147914_c1;comp58122_c0;comp146757_c2;comp148974_c7;comp139776_c0;comp137420_c0;comp149476_c2;comp147352_c1	biological_process	0.125
gametophyte UP-regulated	.....GO:0009123	p	nucleoside monophosphate metabolic process	13/773	2542/18886	3.2e-10	3.02e-07	2.73e-07	2.94e-07	0	comp146640_c1;comp146640_c4;comp146640_c6;comp146223_c1;comp146522_c2;comp147914_c1;comp58122_c0;comp146757_c2;comp148974_c7;comp139776_c0;comp137420_c0;comp149476_c2;comp147352_c1	biological_process	0.125
gametophyte UP-regulated	.....GO:0072522	p	purine-containing compound biosynthetic process	13/773	2549/18886	3.28e-10	3.09e-07	2.78e-07	3.02e-07	0	comp146640_c1;comp146640_c4;comp146640_c6;comp146223_c1;comp146522_c2;comp147914_c1;comp58122_c0;comp146757_c2;comp148974_c7;comp139776_c0;comp137420_c0;comp149476_c2;comp147352_c1	biological_process	0.125
gametophyte UP-regulated	......GO:0009199	p	ribonucleoside triphosphate metabolic process	13/773	2535/18886	2.08e-10	1.96e-07	1.95e-07	1.91e-07	0	comp146640_c1;comp146640_c4;comp146640_c6;comp146223_c1;comp146522_c2;comp147914_c1;comp58122_c0;comp146757_c2;comp148974_c7;comp139776_c0;comp137420_c0;comp149476_c2;comp147352_c1	biological_process	0.125
gametophyte UP-regulated	......GO:0009144	p	purine nucleoside triphosphate metabolic process	13/773	2535/18886	2.08e-10	1.96e-07	1.95e-07	1.91e-07	0	comp146640_c1;comp146640_c4;comp146640_c6;comp146223_c1;comp146522_c2;comp147914_c1;comp58122_c0;comp146757_c2;comp148974_c7;comp139776_c0;comp137420_c0;comp149476_c2;comp147352_c1	biological_process	0.125
gametophyte UP-regulated	......GO:0042455	p	ribonucleoside biosynthetic process	13/773	2536/18886	2.09e-10	1.98e-07	1.96e-07	1.93e-07	0	comp146640_c1;comp146640_c4;comp146640_c6;comp146223_c1;comp146522_c2;comp147914_c1;comp58122_c0;comp146757_c2;comp148974_c7;comp139776_c0;comp137420_c0;comp149476_c2;comp147352_c1	biological_process	0.125
gametophyte UP-regulated	......GO:0009126	p	purine nucleoside monophosphate metabolic process	13/773	2537/18886	2.11e-10	1.99e-07	1.97e-07	1.94e-07	0	comp146640_c1;comp146640_c4;comp146640_c6;comp146223_c1;comp146522_c2;comp147914_c1;comp58122_c0;comp146757_c2;comp148974_c7;comp139776_c0;comp137420_c0;comp149476_c2;comp147352_c1	biological_process	0.125
gametophyte UP-regulated	......GO:0009260	p	ribonucleotide biosynthetic process	13/773	2539/18886	2.15e-10	2.03e-07	2e-07	1.98e-07	0	comp146640_c1;comp146640_c4;comp146640_c6;comp146223_c1;comp146522_c2;comp147914_c1;comp58122_c0;comp146757_c2;comp148974_c7;comp139776_c0;comp137420_c0;comp149476_c2;comp147352_c1	biological_process	0.125
gametophyte UP-regulated	......GO:0009161	p	ribonucleoside monophosphate metabolic process	13/773	2540/18886	2.17e-10	2.05e-07	2.02e-07	2e-07	0	comp146640_c1;comp146640_c4;comp146640_c6;comp146223_c1;comp146522_c2;comp147914_c1;comp58122_c0;comp146757_c2;comp148974_c7;comp139776_c0;comp137420_c0;comp149476_c2;comp147352_c1	biological_process	0.125
gametophyte UP-regulated	......GO:0009156	p	ribonucleoside monophosphate biosynthetic process	13/773	2532/18886	2.97e-10	2.81e-07	2.58e-07	2.74e-07	0	comp146640_c1;comp146640_c4;comp146640_c6;comp146223_c1;comp146522_c2;comp147914_c1;comp58122_c0;comp146757_c2;comp148974_c7;comp139776_c0;comp137420_c0;comp149476_c2;comp147352_c1	biological_process	0.125
gametophyte UP-regulated	......GO:0006164	p	purine nucleotide biosynthetic process	13/773	2546/18886	3.23e-10	3.05e-07	2.75e-07	2.97e-07	0	comp146640_c1;comp146640_c4;comp146640_c6;comp146223_c1;comp146522_c2;comp147914_c1;comp58122_c0;comp146757_c2;comp148974_c7;comp139776_c0;comp137420_c0;comp149476_c2;comp147352_c1	biological_process	0.125
gametophyte UP-regulated	.......GO:0009205	p	purine ribonucleoside triphosphate metabolic process	13/773	2535/18886	2.08e-10	1.96e-07	1.95e-07	1.91e-07	0	comp146640_c1;comp146640_c4;comp146640_c6;comp146223_c1;comp146522_c2;comp147914_c1;comp58122_c0;comp146757_c2;comp148974_c7;comp139776_c0;comp137420_c0;comp149476_c2;comp147352_c1	biological_process	0.125
gametophyte UP-regulated	.......GO:0009152	p	purine ribonucleotide biosynthetic process	13/773	2536/18886	2.09e-10	1.98e-07	1.96e-07	1.93e-07	0	comp146640_c1;comp146640_c4;comp146640_c6;comp146223_c1;comp146522_c2;comp147914_c1;comp58122_c0;comp146757_c2;comp148974_c7;comp139776_c0;comp137420_c0;comp149476_c2;comp147352_c1	biological_process	0.125
gametophyte UP-regulated	.......GO:0009167	p	purine ribonucleoside monophosphate metabolic process	13/773	2537/18886	2.11e-10	1.99e-07	1.97e-07	1.94e-07	0	comp146640_c1;comp146640_c4;comp146640_c6;comp146223_c1;comp146522_c2;comp147914_c1;comp58122_c0;comp146757_c2;comp148974_c7;comp139776_c0;comp137420_c0;comp149476_c2;comp147352_c1	biological_process	0.125
gametophyte UP-regulated	.....GO:0009142	p	nucleoside triphosphate biosynthetic process	13/773	2527/18886	2.82e-10	2.66e-07	2.52e-07	2.59e-07	0	comp146640_c1;comp146640_c4;comp146640_c6;comp146223_c1;comp146522_c2;comp147914_c1;comp58122_c0;comp146757_c2;comp148974_c7;comp139776_c0;comp137420_c0;comp149476_c2;comp147352_c1	biological_process	0.126
gametophyte UP-regulated	......GO:0009145	p	purine nucleoside triphosphate biosynthetic process	13/773	2527/18886	2.82e-10	2.66e-07	2.52e-07	2.59e-07	0	comp146640_c1;comp146640_c4;comp146640_c6;comp146223_c1;comp146522_c2;comp147914_c1;comp58122_c0;comp146757_c2;comp148974_c7;comp139776_c0;comp137420_c0;comp149476_c2;comp147352_c1	biological_process	0.126
gametophyte UP-regulated	......GO:0009201	p	ribonucleoside triphosphate biosynthetic process	13/773	2527/18886	2.82e-10	2.66e-07	2.52e-07	2.59e-07	0	comp146640_c1;comp146640_c4;comp146640_c6;comp146223_c1;comp146522_c2;comp147914_c1;comp58122_c0;comp146757_c2;comp148974_c7;comp139776_c0;comp137420_c0;comp149476_c2;comp147352_c1	biological_process	0.126
gametophyte UP-regulated	......GO:0009127	p	purine nucleoside monophosphate biosynthetic process	13/773	2529/18886	2.87e-10	2.71e-07	2.55e-07	2.64e-07	0	comp146640_c1;comp146640_c4;comp146640_c6;comp146223_c1;comp146522_c2;comp147914_c1;comp58122_c0;comp146757_c2;comp148974_c7;comp139776_c0;comp137420_c0;comp149476_c2;comp147352_c1	biological_process	0.126
gametophyte UP-regulated	......GO:0042451	p	purine nucleoside biosynthetic process	13/773	2530/18886	2.9e-10	2.74e-07	2.56e-07	2.67e-07	0	comp146640_c1;comp146640_c4;comp146640_c6;comp146223_c1;comp146522_c2;comp147914_c1;comp58122_c0;comp146757_c2;comp148974_c7;comp139776_c0;comp137420_c0;comp149476_c2;comp147352_c1	biological_process	0.126
gametophyte UP-regulated	......GO:0015985	p	energy coupled proton transport, down electrochemical gradient	13/773	2513/18886	3.64e-10	3.43e-07	3.01e-07	3.35e-07	0	comp146640_c1;comp146640_c4;comp146640_c6;comp146223_c1;comp146522_c2;comp147914_c1;comp58122_c0;comp146757_c2;comp148974_c7;comp139776_c0;comp137420_c0;comp149476_c2;comp147352_c1	biological_process	0.126
gametophyte UP-regulated	.......GO:0046034	p	ATP metabolic process	13/773	2527/18886	2.82e-10	2.66e-07	2.52e-07	2.59e-07	0	comp146640_c1;comp146640_c4;comp146640_c6;comp146223_c1;comp146522_c2;comp147914_c1;comp58122_c0;comp146757_c2;comp148974_c7;comp139776_c0;comp137420_c0;comp149476_c2;comp147352_c1	biological_process	0.126
gametophyte UP-regulated	.......GO:0009206	p	purine ribonucleoside triphosphate biosynthetic process	13/773	2527/18886	2.82e-10	2.66e-07	2.52e-07	2.59e-07	0	comp146640_c1;comp146640_c4;comp146640_c6;comp146223_c1;comp146522_c2;comp147914_c1;comp58122_c0;comp146757_c2;comp148974_c7;comp139776_c0;comp137420_c0;comp149476_c2;comp147352_c1	biological_process	0.126
gametophyte UP-regulated	.......GO:0009168	p	purine ribonucleoside monophosphate biosynthetic process	13/773	2529/18886	2.87e-10	2.71e-07	2.55e-07	2.64e-07	0	comp146640_c1;comp146640_c4;comp146640_c6;comp146223_c1;comp146522_c2;comp147914_c1;comp58122_c0;comp146757_c2;comp148974_c7;comp139776_c0;comp137420_c0;comp149476_c2;comp147352_c1	biological_process	0.126
gametophyte UP-regulated	.......GO:0046129	p	purine ribonucleoside biosynthetic process	13/773	2530/18886	2.9e-10	2.74e-07	2.56e-07	2.67e-07	0	comp146640_c1;comp146640_c4;comp146640_c6;comp146223_c1;comp146522_c2;comp147914_c1;comp58122_c0;comp146757_c2;comp148974_c7;comp139776_c0;comp137420_c0;comp149476_c2;comp147352_c1	biological_process	0.126
gametophyte UP-regulated	.......GO:0015986	p	ATP synthesis coupled proton transport	13/773	2513/18886	3.64e-10	3.43e-07	3.01e-07	3.35e-07	0	comp146640_c1;comp146640_c4;comp146640_c6;comp146223_c1;comp146522_c2;comp147914_c1;comp58122_c0;comp146757_c2;comp148974_c7;comp139776_c0;comp137420_c0;comp149476_c2;comp147352_c1	biological_process	0.126
gametophyte UP-regulated	........GO:0006754	p	ATP biosynthetic process	13/773	2519/18886	2.68e-10	2.53e-07	2.42e-07	2.47e-07	0	comp146640_c1;comp146640_c4;comp146640_c6;comp146223_c1;comp146522_c2;comp147914_c1;comp58122_c0;comp146757_c2;comp148974_c7;comp139776_c0;comp137420_c0;comp149476_c2;comp147352_c1	biological_process	0.126
gametophyte UP-regulated	....GO:0090407	p	organophosphate biosynthetic process	14/773	2701/18886	2.25e-10	2.12e-07	2.08e-07	2.07e-07	0	comp146640_c1;comp146640_c4;comp146640_c6;comp136129_c0;comp146223_c1;comp146522_c2;comp147914_c1;comp58122_c0;comp146757_c2;comp148974_c7;comp139776_c0;comp137420_c0;comp149476_c2;comp147352_c1	biological_process	0.127
gametophyte UP-regulated	.....GO:0009117	p	nucleotide metabolic process	14/773	2660/18886	2.42e-10	2.28e-07	2.22e-07	2.22e-07	0	comp146640_c1;comp146640_c4;comp146640_c6;comp146223_c1;comp146522_c2;comp147914_c1;comp58122_c0;comp146757_c2;comp148974_c7;comp139776_c0;comp137420_c0;comp54292_c0;comp149476_c2;comp147352_c1	biological_process	0.129
gametophyte UP-regulated	.....GO:0009141	p	nucleoside triphosphate metabolic process	14/773	2539/18886	2.15e-10	2.03e-07	2e-07	1.98e-07	0	comp146640_c1;comp146640_c4;comp146640_c6;comp146223_c1;comp146522_c2;comp147914_c1;comp58122_c0;comp146757_c2;comp148974_c7;comp139776_c0;comp137420_c0;comp54292_c0;comp149476_c2;comp147352_c1	biological_process	0.135
gametophyte UP-regulated	.....GO:0006414	p	translational elongation	14/773	2511/18886	3.59e-10	3.39e-07	2.98e-07	3.31e-07	0	comp124565_c0;comp146640_c1;comp146640_c4;comp146640_c6;comp146223_c1;comp151723_c0;comp147914_c1;comp146757_c2;comp145683_c2;comp148974_c7;comp139776_c0;comp137420_c0;comp149476_c2;comp147352_c1	biological_process	0.136
gametophyte UP-regulated	....GO:0019438	p	aromatic compound biosynthetic process	17/773	2992/18886	3.4e-10	3.21e-07	2.87e-07	3.13e-07	0	comp146640_c1;comp146640_c4;comp146640_c6;comp146223_c1;comp149676_c2;comp146522_c2;comp147914_c1;comp142536_c0;comp58122_c0;comp146757_c2;comp148974_c7;comp139776_c0;comp140789_c2;comp137420_c0;comp149476_c2;comp139408_c4;comp147352_c1	biological_process	0.139
gametophyte UP-regulated	...GO:0019637	p	organophosphate metabolic process	17/773	2880/18886	2.46e-10	2.33e-07	2.25e-07	2.27e-07	0	comp139384_c0;comp146916_c0;comp146640_c1;comp146640_c4;comp146640_c6;comp136129_c0;comp146223_c1;comp146522_c2;comp147914_c1;comp58122_c0;comp146757_c2;comp148974_c7;comp139776_c0;comp137420_c0;comp54292_c0;comp149476_c2;comp147352_c1	biological_process	0.144
gametophyte UP-regulated	...GO:0055086	p	nucleobase-containing small molecule metabolic process	16/773	2700/18886	2.23e-10	2.1e-07	2.06e-07	2.05e-07	0	comp139384_c0;comp146916_c0;comp146640_c1;comp146640_c4;comp146640_c6;comp146223_c1;comp146522_c2;comp147914_c1;comp58122_c0;comp146757_c2;comp148974_c7;comp139776_c0;comp137420_c0;comp54292_c0;comp149476_c2;comp147352_c1	biological_process	0.145
gametophyte UP-regulated	....GO:0034654	p	nucleobase-containing compound biosynthetic process	17/773	2855/18886	3.03e-10	2.86e-07	2.62e-07	2.79e-07	0	comp146640_c1;comp146640_c4;comp146640_c6;comp146223_c1;comp149676_c2;comp146522_c2;comp147914_c1;comp142536_c0;comp58122_c0;comp146757_c2;comp148974_c7;comp139776_c0;comp140789_c2;comp137420_c0;comp149476_c2;comp139408_c4;comp147352_c1	biological_process	0.145
gametophyte UP-regulated	....GO:0006753	p	nucleoside phosphate metabolic process	16/773	2667/18886	2.58e-10	2.43e-07	2.35e-07	2.37e-07	0	comp139384_c0;comp146916_c0;comp146640_c1;comp146640_c4;comp146640_c6;comp146223_c1;comp146522_c2;comp147914_c1;comp58122_c0;comp146757_c2;comp148974_c7;comp139776_c0;comp137420_c0;comp54292_c0;comp149476_c2;comp147352_c1	biological_process	0.147
gametophyte UP-regulated	........GO:0015078	p	hydrogen ion transmembrane transporter activity	16/773	2613/18886	3.56e-10	3.36e-07	2.96e-07	3.27e-07	0	comp144251_c0;comp146640_c1;comp146640_c4;comp146640_c6;comp146223_c1;comp129776_c0;comp129776_c2;comp146522_c2;comp147914_c1;comp58122_c0;comp146757_c2;comp148974_c7;comp139776_c0;comp137420_c0;comp149476_c2;comp147352_c1	molecular_function	0.15
gametophyte UP-regulated	.....GO:0015672	p	monovalent inorganic cation transport	17/773	2684/18886	2.83e-10	2.68e-07	2.51e-07	2.61e-07	0	comp149084_c1;comp134958_c0;comp129544_c0;comp146640_c1;comp146640_c4;comp146640_c6;comp139513_c6;comp146223_c1;comp146522_c2;comp147914_c1;comp58122_c0;comp146757_c2;comp148974_c7;comp139776_c0;comp137420_c0;comp149476_c2;comp147352_c1	biological_process	0.155
gametophyte UP-regulated	....GO:0034220	p	ion transmembrane transport	17/773	2633/18886	2.96e-10	2.8e-07	2.59e-07	2.73e-07	0	comp149084_c1;comp134958_c0;comp129544_c0;comp146640_c1;comp146640_c4;comp146640_c6;comp139513_c6;comp146223_c1;comp146522_c2;comp147914_c1;comp58122_c0;comp146757_c2;comp148974_c7;comp139776_c0;comp137420_c0;comp149476_c2;comp147352_c1	biological_process	0.158
gametophyte UP-regulated	....GO:0098662	p	inorganic cation transmembrane transport	17/773	2633/18886	2.96e-10	2.8e-07	2.59e-07	2.73e-07	0	comp149084_c1;comp134958_c0;comp129544_c0;comp146640_c1;comp146640_c4;comp146640_c6;comp139513_c6;comp146223_c1;comp146522_c2;comp147914_c1;comp58122_c0;comp146757_c2;comp148974_c7;comp139776_c0;comp137420_c0;comp149476_c2;comp147352_c1	biological_process	0.158
gametophyte UP-regulated	....GO:0098660	p	inorganic ion transmembrane transport	17/773	2633/18886	2.96e-10	2.8e-07	2.59e-07	2.73e-07	0	comp149084_c1;comp134958_c0;comp129544_c0;comp146640_c1;comp146640_c4;comp146640_c6;comp139513_c6;comp146223_c1;comp146522_c2;comp147914_c1;comp58122_c0;comp146757_c2;comp148974_c7;comp139776_c0;comp137420_c0;comp149476_c2;comp147352_c1	biological_process	0.158
gametophyte UP-regulated	.....GO:0098655	p	cation transmembrane transport	17/773	2633/18886	2.96e-10	2.8e-07	2.59e-07	2.73e-07	0	comp149084_c1;comp134958_c0;comp129544_c0;comp146640_c1;comp146640_c4;comp146640_c6;comp139513_c6;comp146223_c1;comp146522_c2;comp147914_c1;comp58122_c0;comp146757_c2;comp148974_c7;comp139776_c0;comp137420_c0;comp149476_c2;comp147352_c1	biological_process	0.158
gametophyte UP-regulated	....GO:1901362	p	organic cyclic compound biosynthetic process	20/773	3076/18886	2.82e-10	2.66e-07	2.5e-07	2.59e-07	0	comp146640_c1;comp146640_c4;comp146640_c6;comp136129_c0;comp146223_c1;comp149676_c2;comp146522_c2;comp147914_c1;comp142536_c0;comp134221_c1;comp58122_c0;comp146757_c2;comp148974_c7;comp139776_c0;comp140789_c2;comp137420_c0;comp149476_c2;comp142162_c0;comp139408_c4;comp147352_c1	biological_process	0.159
gametophyte UP-regulated	....GO:0018130	p	heterocycle biosynthetic process	20/773	3020/18886	3.95e-10	3.73e-07	3.22e-07	3.63e-07	0	comp146640_c1;comp146640_c4;comp146640_c6;comp136129_c0;comp146223_c1;comp149676_c2;comp146522_c2;comp147914_c1;comp142536_c0;comp134221_c1;comp58122_c0;comp146757_c2;comp148974_c7;comp139776_c0;comp140789_c2;comp137420_c0;comp149476_c2;comp142162_c0;comp139408_c4;comp147352_c1	biological_process	0.162
gametophyte UP-regulated	.GO:0044422	p	organelle part	23/773	3093/18886	3.06e-10	2.89e-07	2.64e-07	2.82e-07	0	comp155167_c2;comp140866_c3;comp146640_c1;comp146640_c4;comp146640_c6;comp127112_c0;comp146223_c1;comp143071_c1;comp152762_c0;comp147914_c1;comp127218_c0;comp128259_c0;comp150001_c3;comp146757_c2;comp148974_c7;comp132992_c0;comp139776_c0;comp141224_c1;comp137420_c0;comp113471_c0;comp149476_c2;comp147352_c1;comp148280_c1	cellular_component	0.182
gametophyte UP-regulated	..GO:0044446	p	intracellular organelle part	23/773	3093/18886	3.06e-10	2.89e-07	2.64e-07	2.82e-07	0	comp155167_c2;comp140866_c3;comp146640_c1;comp146640_c4;comp146640_c6;comp127112_c0;comp146223_c1;comp143071_c1;comp152762_c0;comp147914_c1;comp127218_c0;comp128259_c0;comp150001_c3;comp146757_c2;comp148974_c7;comp132992_c0;comp139776_c0;comp141224_c1;comp137420_c0;comp113471_c0;comp149476_c2;comp147352_c1;comp148280_c1	cellular_component	0.182
gametophyte UP-regulated	.......GO:0015077	p	monovalent inorganic cation transmembrane transporter activity	20/773	2661/18886	2.43e-10	2.3e-07	2.23e-07	2.24e-07	0	comp149084_c1;comp134958_c0;comp144251_c0;comp129544_c0;comp146640_c1;comp146640_c4;comp146640_c6;comp139513_c6;comp146223_c1;comp129776_c0;comp129776_c2;comp146522_c2;comp147914_c1;comp58122_c0;comp146757_c2;comp148974_c7;comp139776_c0;comp137420_c0;comp149476_c2;comp147352_c1	molecular_function	0.184
gametophyte UP-regulated	....GO:0016070	p	RNA metabolic process	6/773	787/18886	1.85e-08	1.74e-05	1.46e-05	1.7e-05	0	comp149676_c2;comp152762_c0;comp54303_c0;comp142536_c0;comp140789_c2;comp139408_c4	biological_process	0.186
gametophyte UP-regulated	....GO:0044271	p	cellular nitrogen compound biosynthetic process	23/773	2999/18886	3.51e-10	3.32e-07	2.93e-07	3.23e-07	0	comp146640_c1;comp146640_c4;comp146640_c6;comp146223_c1;comp153076_c4;comp153076_c2;comp149676_c2;comp146522_c2;comp147914_c1;comp142536_c0;comp134221_c1;comp58122_c0;comp146757_c2;comp148974_c7;comp126154_c0;comp139776_c0;comp129564_c0;comp140789_c2;comp137420_c0;comp149476_c2;comp142162_c0;comp139408_c4;comp147352_c1	biological_process	0.187
gametophyte UP-regulated	.....GO:0008324	p	cation transmembrane transporter activity	21/773	2718/18886	2.51e-10	2.37e-07	2.29e-07	2.31e-07	0	comp149084_c1;comp134958_c0;comp144251_c0;comp129544_c0;comp146640_c1;comp146640_c4;comp146640_c6;comp139513_c6;comp146223_c1;comp129776_c0;comp129776_c2;comp146522_c2;comp147914_c1;comp58122_c0;comp146757_c2;comp148974_c7;comp139776_c0;comp137420_c0;comp149476_c2;comp147352_c1;comp140352_c0	molecular_function	0.189
gametophyte UP-regulated	......GO:0022890	p	inorganic cation transmembrane transporter activity	21/773	2698/18886	2.19e-10	2.07e-07	2.03e-07	2.02e-07	0	comp149084_c1;comp134958_c0;comp144251_c0;comp129544_c0;comp146640_c1;comp146640_c4;comp146640_c6;comp139513_c6;comp146223_c1;comp129776_c0;comp129776_c2;comp146522_c2;comp147914_c1;comp58122_c0;comp146757_c2;comp148974_c7;comp139776_c0;comp137420_c0;comp149476_c2;comp147352_c1;comp140352_c0	molecular_function	0.19
gametophyte UP-regulated	....GO:0015075	p	ion transmembrane transporter activity	24/773	2794/18886	2.95e-10	2.79e-07	2.58e-07	2.72e-07	0	comp149084_c1;comp134958_c0;comp113983_c0;comp141393_c0;comp144251_c0;comp129544_c0;comp146640_c1;comp146640_c4;comp146640_c6;comp139513_c6;comp146223_c1;comp135092_c0;comp129776_c0;comp129776_c2;comp146522_c2;comp147914_c1;comp58122_c0;comp146757_c2;comp148974_c7;comp139776_c0;comp137420_c0;comp149476_c2;comp147352_c1;comp140352_c0	molecular_function	0.21
gametophyte UP-regulated	...GO:0005840	p	ribosome	25/773	2880/18886	2.46e-10	2.33e-07	2.25e-07	2.27e-07	0	comp121162_c0;comp152657_c4;comp66626_c0;comp124565_c0;comp146640_c1;comp146640_c4;comp146640_c6;comp146223_c1;comp54094_c0;comp147914_c1;comp129273_c1;comp146868_c6;comp146757_c2;comp145683_c2;comp148974_c7;comp139776_c0;comp138700_c0;comp140536_c4;comp121044_c0;comp137420_c0;comp149476_c2;comp112993_c0;comp139453_c0;comp83962_c0;comp147352_c1	cellular_component	0.212
gametophyte UP-regulated	..GO:0003735	p	structural constituent of ribosome	26/773	2896/18886	3.78e-10	3.57e-07	3.1e-07	3.48e-07	0	comp121162_c0;comp152657_c4;comp66626_c0;comp124565_c0;comp146640_c1;comp146640_c4;comp146640_c6;comp146223_c1;comp54094_c0;comp147914_c1;comp128259_c0;comp129273_c1;comp146868_c6;comp146757_c2;comp145683_c2;comp148974_c7;comp139776_c0;comp138700_c0;comp140536_c4;comp121044_c0;comp137420_c0;comp149476_c2;comp112993_c0;comp139453_c0;comp83962_c0;comp147352_c1	molecular_function	0.219
gametophyte UP-regulated	....GO:1901566	p	organonitrogen compound biosynthetic process	26/773	2888/18886	2.59e-10	2.45e-07	2.35e-07	2.39e-07	0	comp119784_c0;comp146640_c1;comp146640_c4;comp146640_c6;comp136129_c0;comp146223_c1;comp147800_c0;comp118868_c1;comp153076_c4;comp153076_c2;comp146522_c2;comp147914_c1;comp134221_c1;comp58122_c0;comp147790_c0;comp146757_c2;comp148974_c7;comp126154_c0;comp139776_c0;comp129564_c0;comp63083_c0;comp118868_c0;comp137420_c0;comp149476_c2;comp142162_c0;comp147352_c1	biological_process	0.22
gametophyte UP-regulated	..GO:0022892	p	substrate-specific transporter activity	26/773	2869/18886	3.23e-10	3.05e-07	2.75e-07	2.97e-07	0	comp149084_c1;comp134958_c0;comp113983_c0;comp141393_c0;comp144251_c0;comp129544_c0;comp146640_c1;comp146640_c4;comp146640_c6;comp127112_c0;comp139513_c6;comp146223_c1;comp135092_c0;comp129776_c0;comp129776_c2;comp146522_c2;comp147914_c1;comp58122_c0;comp146757_c2;comp148974_c7;comp139776_c0;comp137420_c0;comp149476_c2;comp147352_c1;comp148280_c1;comp140352_c0	molecular_function	0.221
gametophyte UP-regulated	..GO:0030529	p	ribonucleoprotein complex	27/773	2948/18886	2.62e-10	2.48e-07	2.38e-07	2.42e-07	0	comp121162_c0;comp152657_c4;comp66626_c0;comp124565_c0;comp146640_c1;comp146640_c4;comp146640_c6;comp146223_c1;comp54094_c0;comp152762_c0;comp147914_c1;comp128259_c0;comp129273_c1;comp146868_c6;comp146757_c2;comp145683_c2;comp148974_c7;comp139776_c0;comp138700_c0;comp140536_c4;comp121044_c0;comp137420_c0;comp149476_c2;comp112993_c0;comp139453_c0;comp83962_c0;comp147352_c1	cellular_component	0.224
gametophyte UP-regulated	...GO:0022891	p	substrate-specific transmembrane transporter activity	26/773	2813/18886	3.23e-10	3.05e-07	2.75e-07	2.97e-07	0	comp149084_c1;comp134958_c0;comp113983_c0;comp141393_c0;comp144251_c0;comp129544_c0;comp146640_c1;comp146640_c4;comp146640_c6;comp127112_c0;comp139513_c6;comp146223_c1;comp135092_c0;comp129776_c0;comp129776_c2;comp146522_c2;comp147914_c1;comp58122_c0;comp146757_c2;comp148974_c7;comp139776_c0;comp137420_c0;comp149476_c2;comp147352_c1;comp148280_c1;comp140352_c0	molecular_function	0.226
gametophyte UP-regulated	.GO:0005198	p	structural molecule activity	29/773	3110/18886	2.43e-10	2.29e-07	2.23e-07	2.23e-07	0	comp121162_c0;comp152657_c4;comp155167_c2;comp66626_c0;comp124565_c0;comp146640_c1;comp146640_c4;comp146640_c6;comp146223_c1;comp94407_c0;comp54094_c0;comp147914_c1;comp128259_c0;comp129273_c1;comp146868_c6;comp146757_c2;comp145683_c2;comp148974_c7;comp139776_c0;comp138700_c0;comp140536_c4;comp121044_c0;comp61809_c0;comp137420_c0;comp149476_c2;comp112993_c0;comp139453_c0;comp83962_c0;comp147352_c1	molecular_function	0.228
gametophyte UP-regulated	...GO:1901564	p	organonitrogen compound metabolic process	31/773	3291/18886	3.34e-10	3.16e-07	2.83e-07	3.08e-07	0	comp158613_c0;comp119784_c0;comp146640_c1;comp146640_c4;comp146640_c6;comp136129_c0;comp146223_c1;comp147800_c0;comp118868_c1;comp153076_c4;comp153076_c2;comp146522_c2;comp147914_c1;comp134221_c1;comp58122_c0;comp147790_c0;comp146757_c2;comp148974_c7;comp151551_c0;comp126154_c0;comp139776_c0;comp129564_c0;comp63083_c0;comp118868_c0;comp150435_c0;comp137420_c0;comp54292_c0;comp141932_c0;comp149476…	biological_process	0.23
gametophyte UP-regulated	.GO:0071840	p	cellular component organization or biogenesis	29/773	2875/18886	3.34e-10	3.16e-07	2.83e-07	3.08e-07	0	comp146640_c1;comp146640_c4;comp146640_c6;comp136710_c4;comp143781_c0;comp137647_c4;comp146223_c1;comp136710_c3;comp54094_c0;comp147914_c1;comp127218_c0;comp136655_c0;comp146536_c1;comp153064_c0;comp138354_c0;comp141414_c0;comp130378_c0;comp146757_c2;comp148974_c7;comp68817_c0;comp139776_c0;comp150380_c0;comp105274_c0;comp137420_c0;comp113471_c0;comp149476_c2;comp140056_c0;comp147352_c1;comp15652…	biological_process	0.246
gametophyte UP-regulated	..GO:0043228	p	non-membrane-bounded organelle	32/773	3105/18886	2.35e-10	2.22e-07	2.17e-07	2.16e-07	0	comp121162_c0;comp152657_c4;comp155167_c2;comp66626_c0;comp124565_c0;comp140866_c3;comp146640_c1;comp146640_c4;comp146640_c6;comp143781_c0;comp146223_c1;comp54094_c0;comp147914_c1;comp153064_c0;comp154185_c1;comp129273_c1;comp146868_c6;comp146757_c2;comp145683_c2;comp148974_c7;comp139776_c0;comp141224_c1;comp138700_c0;comp140536_c4;comp121044_c0;comp150380_c0;comp137420_c0;comp149476_c2;comp11299…	cellular_component	0.252
gametophyte UP-regulated	...GO:0043232	p	intracellular non-membrane-bounded organelle	32/773	3105/18886	2.35e-10	2.22e-07	2.17e-07	2.16e-07	0	comp121162_c0;comp152657_c4;comp155167_c2;comp66626_c0;comp124565_c0;comp140866_c3;comp146640_c1;comp146640_c4;comp146640_c6;comp143781_c0;comp146223_c1;comp54094_c0;comp147914_c1;comp153064_c0;comp154185_c1;comp129273_c1;comp146868_c6;comp146757_c2;comp145683_c2;comp148974_c7;comp139776_c0;comp141224_c1;comp138700_c0;comp140536_c4;comp121044_c0;comp150380_c0;comp137420_c0;comp149476_c2;comp11299…	cellular_component	0.252
gametophyte UP-regulated	....GO:0006812	p	cation transport	30/773	2843/18886	2.77e-10	2.61e-07	2.48e-07	2.55e-07	0	comp150989_c2;comp139985_c0;comp149084_c1;comp134958_c0;comp144251_c0;comp129544_c0;comp146640_c1;comp146640_c4;comp146640_c6;comp139513_c6;comp146223_c1;comp129776_c0;comp144376_c1;comp129776_c2;comp146522_c2;comp147914_c1;comp137333_c0;comp58122_c0;comp146757_c2;comp148974_c7;comp155108_c0;comp139776_c0;comp145117_c0;comp137420_c0;comp149476_c2;comp149210_c3;comp147352_c1;comp140352_c0;comp1430…	biological_process	0.258
gametophyte UP-regulated	...GO:0006811	p	ion transport	31/773	2907/18886	2.89e-10	2.72e-07	2.55e-07	2.66e-07	0	comp150989_c2;comp139985_c0;comp149084_c1;comp134958_c0;comp141393_c0;comp144251_c0;comp129544_c0;comp146640_c1;comp146640_c4;comp146640_c6;comp139513_c6;comp146223_c1;comp129776_c0;comp144376_c1;comp129776_c2;comp146522_c2;comp147914_c1;comp137333_c0;comp58122_c0;comp146757_c2;comp148974_c7;comp155108_c0;comp139776_c0;comp145117_c0;comp137420_c0;comp149476_c2;comp149210_c3;comp147352_c1;comp1403…	biological_process	0.261
gametophyte UP-regulated	...GO:0044444	p	cytoplasmic part	39/773	3610/18886	3.07e-10	2.9e-07	2.64e-07	2.83e-07	0	comp121162_c0;comp152657_c4;comp155167_c2;comp66626_c0;comp124565_c0;comp146640_c1;comp146640_c4;comp146640_c6;comp127112_c0;comp146223_c1;comp94407_c0;comp143071_c1;comp137414_c0;comp54094_c0;comp118036_c2;comp147914_c1;comp128259_c0;comp129273_c1;comp146868_c6;comp146757_c2;comp145683_c2;comp118036_c1;comp118036_c0;comp148974_c7;comp132992_c0;comp139776_c0;comp138700_c0;comp140536_c4;comp121044…	cellular_component	0.264
gametophyte UP-regulated	..GO:0043234	p	protein complex	37/773	3359/18886	3.41e-10	3.22e-07	2.88e-07	3.14e-07	0	comp137525_c1;comp137525_c2;comp134949_c0;comp154204_c0;comp147415_c0;comp142438_c2;comp57857_c0;comp146640_c1;comp146640_c4;comp146640_c6;comp136710_c4;comp137647_c4;comp146223_c1;comp139063_c0;comp143071_c1;comp136710_c3;comp118036_c2;comp147914_c1;comp150001_c3;comp141900_c0;comp141414_c0;comp58122_c0;comp146868_c6;comp146757_c2;comp118036_c1;comp118036_c0;comp148974_c7;comp68817_c0;comp153042…	cellular_component	0.269
gametophyte UP-regulated	..GO:0022857	p	transmembrane transporter activity	37/773	3256/18886	2.73e-10	2.57e-07	2.44e-07	2.51e-07	0	comp149084_c1;comp134958_c0;comp150252_c0;comp113983_c0;comp141393_c0;comp144251_c0;comp155167_c2;comp129544_c0;comp146640_c1;comp146640_c4;comp146640_c6;comp133135_c5;comp127112_c0;comp139513_c6;comp146223_c1;comp128953_c0;comp135092_c0;comp129776_c0;comp137154_c0;comp129776_c2;comp147799_c0;comp139325_c0;comp146522_c2;comp147914_c1;comp135377_c6;comp58122_c0;comp146757_c2;comp148974_c7;comp1397…	molecular_function	0.278
gametophyte UP-regulated	......GO:0005507	p	copper ion binding	32/773	2639/18886	3.1e-10	2.93e-07	2.66e-07	2.85e-07	0	comp139981_c2;comp145254_c0;comp146640_c1;comp146640_c4;comp146640_c6;comp129431_c0;comp146223_c1;comp149852_c3;comp142738_c0;comp133989_c0;comp147914_c1;comp150262_c1;comp191448_c0;comp134907_c4;comp155201_c2;comp155201_c3;comp71969_c0;comp143327_c0;comp146757_c2;comp115595_c0;comp148974_c7;comp139776_c0;comp149852_c0;comp155170_c2;comp153496_c0;comp121398_c1;comp54947_c0;comp137420_c0;comp14759…	molecular_function	0.296
gametophyte UP-regulated	..GO:0005622	p	intracellular	44/773	3456/18886	3.83e-10	3.61e-07	3.14e-07	3.52e-07	0	comp145358_c1;comp113983_c0;comp152657_c4;comp66626_c0;comp124565_c0;comp146640_c1;comp146640_c4;comp146640_c6;comp138605_c0;comp156461_c0;comp146223_c1;comp135092_c0;comp130227_c0;comp147914_c1;comp129920_c0;comp148299_c2;comp152139_c2;comp129273_c1;comp144483_c0;comp146868_c6;comp146027_c0;comp146757_c2;comp145683_c2;comp148974_c7;comp138646_c0;comp152429_c0;comp139776_c0;comp130831_c0;comp1505…	cellular_component	0.311
gametophyte UP-regulated	...GO:0016705	p	oxidoreductase activity, acting on paired donors, with incorporation or reduction of molecular oxygen	39/773	3059/18886	3.52e-10	3.32e-07	2.94e-07	3.24e-07	0	comp139519_c0;comp145254_c0;comp147813_c0;comp149940_c0;comp155167_c2;comp109698_c0;comp150264_c3;comp150612_c4;comp146640_c1;comp146640_c4;comp146640_c6;comp118835_c0;comp136379_c0;comp146223_c1;comp142499_c2;comp142738_c0;comp142872_c5;comp151182_c2;comp141006_c3;comp125994_c0;comp134989_c2;comp145807_c1;comp150712_c2;comp147914_c1;comp141631_c1;comp134268_c0;comp134268_c1;comp157182_c0;comp143…	molecular_function	0.311
gametophyte UP-regulated	......GO:0005506	p	iron ion binding	40/773	3019/18886	3.93e-10	3.71e-07	3.22e-07	3.62e-07	0	comp139519_c0;comp145254_c0;comp147813_c0;comp155167_c2;comp109698_c0;comp150612_c4;comp146640_c1;comp146640_c4;comp146640_c6;comp118835_c0;comp136379_c0;comp146223_c1;comp142499_c2;comp142738_c0;comp142872_c5;comp151182_c2;comp140423_c0;comp125994_c0;comp134989_c2;comp150712_c2;comp147914_c1;comp138027_c0;comp144236_c2;comp144236_c0;comp137333_c0;comp134268_c0;comp134268_c1;comp157182_c0;comp143…	molecular_function	0.324
gametophyte UP-regulated	.GO:0032991	p	macromolecular complex	52/773	3818/18886	3.98e-10	3.76e-07	3.25e-07	3.67e-07	0	comp137525_c1;comp137525_c2;comp121162_c0;comp134949_c0;comp154204_c0;comp147415_c0;comp152657_c4;comp142438_c2;comp66626_c0;comp124565_c0;comp57857_c0;comp146640_c1;comp146640_c4;comp146640_c6;comp136710_c4;comp137647_c4;comp146223_c1;comp139063_c0;comp143071_c1;comp136710_c3;comp54094_c0;comp118036_c2;comp152762_c0;comp147914_c1;comp128259_c0;comp150001_c3;comp141900_c0;comp141414_c0;comp129273…	cellular_component	0.333
gametophyte UP-regulated	.GO:0005215	p	transporter activity	47/773	3446/18886	2.69e-10	2.54e-07	2.42e-07	2.47e-07	0	comp149084_c1;comp134958_c0;comp127674_c0;comp150252_c0;comp113983_c0;comp141393_c0;comp144251_c0;comp155167_c2;comp141038_c1;comp129544_c0;comp146640_c1;comp146640_c4;comp146640_c6;comp133135_c5;comp127112_c0;comp139513_c6;comp146223_c1;comp128953_c0;comp135092_c0;comp168995_c0;comp129776_c0;comp137154_c0;comp129776_c2;comp127674_c1;comp147799_c0;comp139325_c0;comp139417_c1;comp146522_c2;comp147…	molecular_function	0.333
gametophyte UP-regulated	...GO:0044711	p	single-organism biosynthetic process	45/773	3286/18886	3.19e-10	3.01e-07	2.73e-07	2.94e-07	0	comp146407_c0;comp145527_c0;comp145288_c1;comp142438_c2;comp144627_c0;comp132979_c0;comp144396_c0;comp119784_c0;comp146640_c1;comp146640_c4;comp146640_c6;comp154462_c2;comp151835_c3;comp151835_c1;comp146223_c1;comp147800_c0;comp118868_c1;comp145527_c2;comp153252_c0;comp146844_c0;comp146522_c2;comp147914_c1;comp80408_c0;comp141900_c0;comp134221_c1;comp58122_c0;comp147790_c0;comp146757_c2;comp14897…	biological_process	0.335
gametophyte UP-regulated	...GO:0044281	p	small molecule metabolic process	51/773	3483/18886	3.27e-10	3.08e-07	2.78e-07	3.01e-07	0	comp158613_c0;comp146407_c0;comp139384_c0;comp147125_c1;comp145527_c0;comp145288_c1;comp144627_c0;comp132979_c0;comp146916_c0;comp144396_c0;comp119784_c0;comp146640_c1;comp146640_c4;comp146640_c6;comp151835_c3;comp151835_c1;comp146223_c1;comp71238_c0;comp71238_c1;comp147800_c0;comp118868_c1;comp145527_c2;comp153252_c0;comp146844_c0;comp146522_c2;comp147914_c1;comp80408_c0;comp134221_c1;comp129307…	biological_process	0.358
gametophyte UP-regulated	...GO:0055085	p	transmembrane transport	52/773	3408/18886	3.06e-10	2.89e-07	2.64e-07	2.82e-07	0	comp146677_c1;comp149084_c1;comp134958_c0;comp145227_c0;comp150252_c0;comp113983_c0;comp141393_c0;comp132213_c1;comp147889_c0;comp144251_c0;comp155167_c2;comp141038_c1;comp145647_c0;comp129544_c0;comp146640_c1;comp146640_c4;comp146640_c6;comp133135_c5;comp139513_c6;comp146223_c1;comp128953_c0;comp135092_c0;comp152399_c0;comp129776_c0;comp137154_c0;comp129776_c2;comp147799_c0;comp139325_c0;comp146…	biological_process	0.373
gametophyte UP-regulated	...GO:0006725	p	cellular aromatic compound metabolic process	72/773	4687/18886	3.41e-10	3.22e-07	2.88e-07	3.14e-07	0	comp139384_c0;comp143439_c0;comp146297_c0;comp149089_c0;comp145203_c0;comp155167_c2;comp146916_c0;comp144396_c0;comp135964_c0;comp146640_c1;comp146640_c4;comp146640_c6;comp141073_c0;comp146310_c1;comp140323_c1;comp132191_c1;comp156461_c0;comp151835_c3;comp151835_c1;comp146223_c1;comp151182_c2;comp138323_c0;comp130227_c0;comp153508_c0;comp138317_c0;comp126685_c0;comp153252_c0;comp135694_c0;comp146…	biological_process	0.375
gametophyte UP-regulated	...GO:0046906	p	tetrapyrrole binding	48/773	3075/18886	2.79e-10	2.64e-07	2.5e-07	2.57e-07	0	comp139519_c0;comp145254_c0;comp142295_c0;comp150068_c0;comp150068_c1;comp147813_c0;comp124850_c0;comp155167_c2;comp109698_c0;comp150612_c4;comp146640_c1;comp146640_c4;comp146640_c6;comp140851_c0;comp118835_c0;comp136379_c0;comp146223_c1;comp142499_c2;comp142738_c0;comp142872_c5;comp151182_c2;comp125994_c0;comp134989_c2;comp140225_c1;comp150712_c2;comp147914_c1;comp138685_c1;comp134523_c0;comp572…	molecular_function	0.381
gametophyte UP-regulated	....GO:0020037	p	heme binding	48/773	3069/18886	2.68e-10	2.53e-07	2.42e-07	2.47e-07	0	comp139519_c0;comp145254_c0;comp142295_c0;comp150068_c0;comp150068_c1;comp147813_c0;comp124850_c0;comp155167_c2;comp109698_c0;comp150612_c4;comp146640_c1;comp146640_c4;comp146640_c6;comp140851_c0;comp118835_c0;comp136379_c0;comp146223_c1;comp142499_c2;comp142738_c0;comp142872_c5;comp151182_c2;comp125994_c0;comp134989_c2;comp140225_c1;comp150712_c2;comp147914_c1;comp138685_c1;comp134523_c0;comp572…	molecular_function	0.382
gametophyte UP-regulated	....GO:0034645	p	cellular macromolecule biosynthetic process	61/773	3896/18886	3.03e-10	2.86e-07	2.62e-07	2.79e-07	0	comp143439_c0;comp121162_c0;comp152657_c4;comp149089_c0;comp142438_c2;comp155167_c2;comp144396_c0;comp66626_c0;comp124565_c0;comp146640_c1;comp146640_c4;comp146640_c6;comp146310_c1;comp132191_c1;comp151835_c3;comp151835_c1;comp146223_c1;comp151182_c2;comp138323_c0;comp153508_c0;comp138317_c0;comp126685_c0;comp153252_c0;comp135694_c0;comp54094_c0;comp149676_c2;comp118036_c2;comp151723_c0;comp14791…	biological_process	0.383
gametophyte UP-regulated	...GO:1901360	p	organic cyclic compound metabolic process	75/773	4772/18886	4.29e-10	4.05e-07	3.48e-07	3.95e-07	0	comp139384_c0;comp143439_c0;comp146297_c0;comp149089_c0;comp145203_c0;comp155167_c2;comp146916_c0;comp144396_c0;comp135964_c0;comp146640_c1;comp146640_c4;comp146640_c6;comp136129_c0;comp141073_c0;comp146310_c1;comp140323_c1;comp132191_c1;comp156461_c0;comp151835_c3;comp151835_c1;comp146223_c1;comp151182_c2;comp138323_c0;comp130227_c0;comp153508_c0;comp138317_c0;comp126685_c0;comp153252_c0;comp135…	biological_process	0.384
gametophyte UP-regulated	....GO:0003723	p	RNA binding	20/773	1268/18886	2.19e-07	0.000206	0.000172	0.000201	0	comp138588_c0;comp155167_c2;comp144396_c0;comp147965_c0;comp132191_c1;comp151835_c3;comp151835_c1;comp119405_c0;comp151182_c2;comp153252_c0;comp151723_c0;comp154958_c1;comp142596_c1;comp128259_c0;comp148299_c2;comp141118_c2;comp130831_c0;comp150154_c0;comp152235_c0;comp152890_c0	molecular_function	0.385
gametophyte UP-regulated	...GO:0006139	p	nucleobase-containing compound metabolic process	72/773	4527/18886	3.64e-10	3.44e-07	3.01e-07	3.35e-07	0	comp139384_c0;comp143439_c0;comp146297_c0;comp149089_c0;comp145203_c0;comp155167_c2;comp146916_c0;comp144396_c0;comp135964_c0;comp146640_c1;comp146640_c4;comp146640_c6;comp141073_c0;comp146310_c1;comp140323_c1;comp132191_c1;comp156461_c0;comp151835_c3;comp151835_c1;comp146223_c1;comp151182_c2;comp138323_c0;comp130227_c0;comp153508_c0;comp138317_c0;comp126685_c0;comp153252_c0;comp135694_c0;comp146…	biological_process	0.389
gametophyte UP-regulated	...GO:0046483	p	heterocycle metabolic process	75/773	4706/18886	3.65e-10	3.44e-07	3.01e-07	3.36e-07	0	comp139384_c0;comp143439_c0;comp146297_c0;comp149089_c0;comp145203_c0;comp155167_c2;comp146916_c0;comp144396_c0;comp135964_c0;comp146640_c1;comp146640_c4;comp146640_c6;comp136129_c0;comp141073_c0;comp146310_c1;comp140323_c1;comp132191_c1;comp156461_c0;comp151835_c3;comp151835_c1;comp146223_c1;comp151182_c2;comp138323_c0;comp130227_c0;comp153508_c0;comp138317_c0;comp126685_c0;comp153252_c0;comp135…	biological_process	0.389
gametophyte UP-regulated	....GO:0009059	p	macromolecule biosynthetic process	64/773	3975/18886	3.02e-10	2.85e-07	2.62e-07	2.78e-07	0	comp143439_c0;comp121162_c0;comp152657_c4;comp149089_c0;comp142438_c2;comp155167_c2;comp144396_c0;comp66626_c0;comp124565_c0;comp146640_c1;comp146640_c4;comp146640_c6;comp146310_c1;comp132191_c1;comp151835_c3;comp151835_c1;comp146223_c1;comp151182_c2;comp138323_c0;comp153508_c0;comp138317_c0;comp126685_c0;comp153252_c0;comp135694_c0;comp54094_c0;comp149676_c2;comp118036_c2;comp151723_c0;comp14791…	biological_process	0.393
gametophyte UP-regulated	...GO:0034641	p	cellular nitrogen compound metabolic process	78/773	4694/18886	3.43e-10	3.24e-07	2.88e-07	3.16e-07	0	comp139384_c0;comp143439_c0;comp146297_c0;comp149089_c0;comp145203_c0;comp155167_c2;comp146916_c0;comp144396_c0;comp135964_c0;comp146640_c1;comp146640_c4;comp146640_c6;comp141073_c0;comp146310_c1;comp140323_c1;comp132191_c1;comp156461_c0;comp151835_c3;comp151835_c1;comp146223_c1;comp151182_c2;comp138323_c0;comp153076_c4;comp153076_c2;comp130227_c0;comp153508_c0;comp138317_c0;comp126685_c0;comp153…	biological_process	0.406
gametophyte UP-regulated	.GO:0044425	p	membrane part	67/773	3967/18886	3.94e-10	3.72e-07	3.22e-07	3.63e-07	0	comp150989_c2;comp146677_c1;comp136552_c1;comp139519_c0;comp214085_c0;comp145227_c0;comp150252_c0;comp113983_c0;comp142438_c2;comp144251_c0;comp155167_c2;comp141038_c1;comp146640_c1;comp146640_c4;comp146640_c6;comp133135_c5;comp134974_c0;comp146223_c1;comp128953_c0;comp140423_c0;comp135092_c0;comp152399_c0;comp129776_c0;comp137154_c0;comp132152_c0;comp129776_c2;comp143071_c1;comp147799_c0;comp142…	cellular_component	0.413
gametophyte UP-regulated	.GO:0043226	p	organelle	71/773	4008/18886	3.47e-10	3.28e-07	2.91e-07	3.19e-07	0	comp136393_c0;comp149084_c1;comp134958_c0;comp133903_c0;comp143439_c0;comp121162_c0;comp152657_c4;comp137145_c0;comp155167_c2;comp66626_c0;comp138898_c0;comp124565_c0;comp140866_c3;comp146640_c1;comp146640_c4;comp146640_c6;comp133135_c5;comp151069_c4;comp140323_c1;comp143781_c0;comp127112_c0;comp128079_c0;comp146223_c1;comp94407_c0;comp138317_c0;comp126685_c0;comp137414_c0;comp139325_c0;comp54094…	cellular_component	0.433
gametophyte UP-regulated	..GO:0043229	p	intracellular organelle	71/773	4008/18886	3.47e-10	3.28e-07	2.91e-07	3.19e-07	0	comp136393_c0;comp149084_c1;comp134958_c0;comp133903_c0;comp143439_c0;comp121162_c0;comp152657_c4;comp137145_c0;comp155167_c2;comp66626_c0;comp138898_c0;comp124565_c0;comp140866_c3;comp146640_c1;comp146640_c4;comp146640_c6;comp133135_c5;comp151069_c4;comp140323_c1;comp143781_c0;comp127112_c0;comp128079_c0;comp146223_c1;comp94407_c0;comp138317_c0;comp126685_c0;comp137414_c0;comp139325_c0;comp54094…	cellular_component	0.433
gametophyte UP-regulated	..GO:0006807	p	nitrogen compound metabolic process	89/773	4988/18886	3.46e-10	3.27e-07	2.91e-07	3.18e-07	0	comp158613_c0;comp139384_c0;comp143439_c0;comp146297_c0;comp149089_c0;comp145203_c0;comp155167_c2;comp146916_c0;comp144396_c0;comp119784_c0;comp135964_c0;comp146640_c1;comp146640_c4;comp146640_c6;comp136129_c0;comp141073_c0;comp146310_c1;comp140323_c1;comp132191_c1;comp156461_c0;comp151835_c3;comp151835_c1;comp146223_c1;comp147800_c0;comp151182_c2;comp138323_c0;comp118868_c1;comp153076_c4;comp153…	biological_process	0.436
gametophyte UP-regulated	.GO:0009055	p	electron carrier activity	58/773	3202/18886	2.91e-10	2.74e-07	2.55e-07	2.67e-07	0	comp139519_c0;comp145254_c0;comp147813_c0;comp155167_c2;comp134882_c0;comp109698_c0;comp150612_c4;comp146640_c1;comp146640_c4;comp146640_c6;comp129431_c0;comp118835_c0;comp136379_c0;comp146223_c1;comp142499_c2;comp142738_c0;comp142872_c5;comp151182_c2;comp140423_c0;comp125994_c0;comp140110_c6;comp134989_c2;comp150712_c2;comp147914_c1;comp150262_c1;comp144236_c2;comp144236_c0;comp191448_c0;comp138…	molecular_function	0.443
gametophyte UP-regulated	..GO:0044765	p	single-organism transport	68/773	3743/18886	2.93e-10	2.77e-07	2.57e-07	2.7e-07	0	comp150989_c2;comp146677_c1;comp139985_c0;comp149084_c1;comp134958_c0;comp145227_c0;comp150252_c0;comp113983_c0;comp141393_c0;comp132213_c1;comp147889_c0;comp144251_c0;comp155167_c2;comp141038_c1;comp145647_c0;comp129544_c0;comp146640_c1;comp146640_c4;comp146640_c6;comp133135_c5;comp139513_c6;comp146223_c1;comp128953_c0;comp135092_c0;comp168995_c0;comp152399_c0;comp129776_c0;comp137154_c0;comp144…	biological_process	0.444
gametophyte UP-regulated	..GO:0051234	p	establishment of localization	77/773	4160/18886	3.43e-10	3.24e-07	2.89e-07	3.15e-07	0	comp150989_c2;comp146677_c1;comp139985_c0;comp149084_c1;comp134958_c0;comp145227_c0;comp127674_c0;comp150252_c0;comp113983_c0;comp141393_c0;comp132213_c1;comp147889_c0;comp144251_c0;comp155167_c2;comp141038_c1;comp145647_c0;comp129544_c0;comp146640_c1;comp146640_c4;comp146640_c6;comp133135_c5;comp127112_c0;comp139513_c6;comp146223_c1;comp128953_c0;comp135092_c0;comp168995_c0;comp152399_c0;comp129…	biological_process	0.452
gametophyte UP-regulated	...GO:0006810	p	transport	77/773	4154/18886	3.28e-10	3.1e-07	2.78e-07	3.02e-07	0	comp150989_c2;comp146677_c1;comp139985_c0;comp149084_c1;comp134958_c0;comp145227_c0;comp127674_c0;comp150252_c0;comp113983_c0;comp141393_c0;comp132213_c1;comp147889_c0;comp144251_c0;comp155167_c2;comp141038_c1;comp145647_c0;comp129544_c0;comp146640_c1;comp146640_c4;comp146640_c6;comp133135_c5;comp127112_c0;comp139513_c6;comp146223_c1;comp128953_c0;comp135092_c0;comp168995_c0;comp152399_c0;comp129…	biological_process	0.453
gametophyte UP-regulated	..GO:1902578	p	single-organism localization	71/773	3776/18886	3.46e-10	3.27e-07	2.91e-07	3.19e-07	0	comp150989_c2;comp146677_c1;comp139985_c0;comp139519_c0;comp149084_c1;comp134958_c0;comp145227_c0;comp150252_c0;comp113983_c0;comp141393_c0;comp132213_c1;comp147889_c0;comp144251_c0;comp155167_c2;comp141038_c1;comp145647_c0;comp129544_c0;comp146640_c1;comp146640_c4;comp146640_c6;comp133135_c5;comp139513_c6;comp146223_c1;comp128953_c0;comp135092_c0;comp168995_c0;comp152399_c0;comp129776_c0;comp137…	biological_process	0.459
gametophyte UP-regulated	.GO:0051179	p	localization	80/773	4200/18886	3.84e-10	3.62e-07	3.14e-07	3.53e-07	0	comp150989_c2;comp146677_c1;comp139985_c0;comp139519_c0;comp149084_c1;comp134958_c0;comp145227_c0;comp127674_c0;comp150252_c0;comp113983_c0;comp141393_c0;comp132213_c1;comp147889_c0;comp144251_c0;comp155167_c2;comp141038_c1;comp145647_c0;comp129544_c0;comp146640_c1;comp146640_c4;comp146640_c6;comp133135_c5;comp127112_c0;comp139513_c6;comp146223_c1;comp128953_c0;comp135092_c0;comp168995_c0;comp152…	biological_process	0.465
gametophyte UP-regulated	..GO:0044424	p	intracellular part	100/773	5212/18886	3.57e-10	3.37e-07	2.97e-07	3.29e-07	0	comp136393_c0;comp158613_c0;comp149084_c1;comp134958_c0;comp137525_c1;comp137525_c2;comp133903_c0;comp143439_c0;comp121162_c0;comp134949_c0;comp154204_c0;comp147415_c0;comp152657_c4;comp137145_c0;comp155167_c2;comp66626_c0;comp138898_c0;comp124565_c0;comp140866_c3;comp57857_c0;comp146640_c1;comp146640_c4;comp146640_c6;comp133135_c5;comp151069_c4;comp140323_c1;comp143781_c0;comp127112_c0;comp12807…	cellular_component	0.469
gametophyte UP-regulated	...GO:0044249	p	cellular biosynthetic process	89/773	4595/18886	4.46e-10	4.21e-07	3.6e-07	4.1e-07	0	comp146407_c0;comp143439_c0;comp121162_c0;comp145527_c0;comp152657_c4;comp149089_c0;comp145288_c1;comp142438_c2;comp144627_c0;comp132979_c0;comp155167_c2;comp144396_c0;comp66626_c0;comp124565_c0;comp119784_c0;comp146640_c1;comp146640_c4;comp146640_c6;comp136129_c0;comp146310_c1;comp132191_c1;comp151835_c3;comp151835_c1;comp146223_c1;comp147800_c0;comp151182_c2;comp138323_c0;comp118868_c1;comp1530…	biological_process	0.473
gametophyte UP-regulated	...GO:1901576	p	organic substance biosynthetic process	92/773	4653/18886	4.04e-10	3.81e-07	3.29e-07	3.72e-07	0	comp146407_c0;comp143439_c0;comp121162_c0;comp145527_c0;comp152657_c4;comp149089_c0;comp145288_c1;comp142438_c2;comp144627_c0;comp132979_c0;comp155167_c2;comp144396_c0;comp66626_c0;comp124565_c0;comp119784_c0;comp146640_c1;comp146640_c4;comp146640_c6;comp136129_c0;comp154462_c2;comp146310_c1;comp132191_c1;comp151835_c3;comp151835_c1;comp146223_c1;comp147800_c0;comp151182_c2;comp138323_c0;comp1188…	biological_process	0.483
gametophyte UP-regulated	..GO:0009058	p	biosynthetic process	100/773	4895/18886	3.49e-10	3.3e-07	2.92e-07	3.21e-07	0	comp139237_c2;comp146407_c0;comp143439_c0;comp139237_c0;comp121162_c0;comp145527_c0;comp145306_c0;comp152657_c4;comp149089_c0;comp145288_c1;comp142438_c2;comp144627_c0;comp132979_c0;comp155167_c2;comp144396_c0;comp66626_c0;comp124565_c0;comp119784_c0;comp146640_c1;comp146640_c4;comp146640_c6;comp136129_c0;comp154462_c2;comp146310_c1;comp132191_c1;comp151835_c3;comp151835_c1;comp146223_c1;comp1478…	biological_process	0.499
gametophyte UP-regulated	...GO:0055114	p	oxidation-reduction process	94/773	4352/18886	3.64e-10	3.44e-07	3e-07	3.35e-07	0	comp157491_c0;comp139981_c2;comp139519_c0;comp143263_c2;comp145254_c0;comp147239_c0;comp140979_c0;comp142295_c0;comp139384_c0;comp150068_c0;comp150068_c1;comp147813_c0;comp149037_c0;comp155967_c1;comp124850_c0;comp149940_c0;comp155167_c2;comp134882_c0;comp109698_c0;comp150264_c3;comp146916_c0;comp144396_c0;comp150612_c4;comp146640_c1;comp146640_c4;comp146640_c6;comp140851_c0;comp146310_c1;comp118…	biological_process	0.528
gametophyte UP-regulated	.GO:0044464	p	cell part	132/773	5970/18886	3.67e-10	3.46e-07	3.02e-07	3.37e-07	0	comp145358_c1;comp136393_c0;comp158613_c0;comp149084_c1;comp134958_c0;comp137525_c1;comp137525_c2;comp133903_c0;comp143439_c0;comp121162_c0;comp134949_c0;comp154204_c0;comp113983_c0;comp147415_c0;comp152657_c4;comp126795_c0;comp137145_c0;comp142438_c2;comp155167_c2;comp66626_c0;comp138898_c0;comp124565_c0;comp140866_c3;comp57857_c0;comp146640_c1;comp146640_c4;comp146640_c6;comp133135_c5;comp13860…	cellular_component	0.54
gametophyte UP-regulated	.....GO:0046914	p	transition metal ion binding	100/773	4387/18886	3.07e-10	2.9e-07	2.64e-07	2.82e-07	0	comp139981_c2;comp139519_c0;comp149084_c1;comp145254_c0;comp134958_c0;comp145063_c1;comp146467_c1;comp143439_c0;comp147813_c0;comp136987_c0;comp144614_c3;comp212441_c0;comp155167_c2;comp109698_c0;comp150612_c4;comp146640_c1;comp146640_c4;comp146640_c6;comp127112_c0;comp129431_c0;comp118835_c0;comp147066_c1;comp136379_c0;comp141294_c2;comp146223_c1;comp149852_c3;comp142499_c2;comp142738_c0;comp133…	molecular_function	0.557
gametophyte UP-regulated	..GO:0016491	p	oxidoreductase activity	113/773	4614/18886	3.59e-10	3.39e-07	2.99e-07	3.31e-07	0	comp157491_c0;comp139981_c2;comp139519_c0;comp143263_c2;comp145254_c0;comp147239_c0;comp140979_c0;comp142295_c0;comp139384_c0;comp103275_c0;comp150068_c0;comp150068_c1;comp147813_c0;comp149037_c0;comp155967_c1;comp124850_c0;comp143978_c0;comp149940_c0;comp155167_c2;comp134882_c0;comp109698_c0;comp150264_c3;comp146916_c0;comp144396_c0;comp148472_c1;comp150612_c4;comp146640_c1;comp146640_c4;comp146…	molecular_function	0.598
gametophyte UP-regulated	...GO:0043169	p	cation binding	124/773	4918/18886	3.72e-10	3.51e-07	3.06e-07	3.42e-07	0	comp150989_c2;comp139981_c2;comp139985_c0;comp136552_c1;comp139519_c0;comp149084_c1;comp145254_c0;comp134958_c0;comp145063_c1;comp146467_c1;comp143439_c0;comp147813_c0;comp136987_c0;comp144614_c3;comp212441_c0;comp155167_c2;comp109698_c0;comp144396_c0;comp150612_c4;comp142124_c1;comp146640_c1;comp146640_c4;comp146640_c6;comp127112_c0;comp129431_c0;comp118835_c0;comp151835_c3;comp151835_c1;comp147…	molecular_function	0.616
gametophyte UP-regulated	...GO:0006793	p	phosphorus metabolic process	116/773	4588/18886	5.76e-10	5.43e-07	4.63e-07	5.3e-07	0	comp154801_c3;comp154801_c2;comp136552_c1;comp149084_c1;comp134958_c0;comp143389_c1;comp139384_c0;comp135774_c1;comp113983_c0;comp149994_c2;comp149994_c3;comp151465_c1;comp155167_c2;comp144058_c0;comp146916_c0;comp135540_c0;comp129353_c1;comp125047_c0;comp150612_c4;comp145975_c0;comp137190_c0;comp142636_c0;comp139640_c2;comp139640_c1;comp146640_c1;comp146640_c4;comp146640_c6;comp144384_c0;comp136…	biological_process	0.618
gametophyte UP-regulated	....GO:0046872	p	metal ion binding	124/773	4901/18886	3.59e-10	3.39e-07	2.98e-07	3.31e-07	0	comp150989_c2;comp139981_c2;comp139985_c0;comp136552_c1;comp139519_c0;comp149084_c1;comp145254_c0;comp134958_c0;comp145063_c1;comp146467_c1;comp143439_c0;comp147813_c0;comp136987_c0;comp144614_c3;comp212441_c0;comp155167_c2;comp109698_c0;comp144396_c0;comp150612_c4;comp142124_c1;comp146640_c1;comp146640_c4;comp146640_c6;comp127112_c0;comp129431_c0;comp118835_c0;comp151835_c3;comp151835_c1;comp147…	molecular_function	0.618
gametophyte UP-regulated	....GO:0006796	p	phosphate-containing compound metabolic process	116/773	4579/18886	5.66e-10	5.34e-07	4.55e-07	5.21e-07	0	comp154801_c3;comp154801_c2;comp136552_c1;comp149084_c1;comp134958_c0;comp143389_c1;comp139384_c0;comp135774_c1;comp113983_c0;comp149994_c2;comp149994_c3;comp151465_c1;comp155167_c2;comp144058_c0;comp146916_c0;comp135540_c0;comp129353_c1;comp125047_c0;comp150612_c4;comp145975_c0;comp137190_c0;comp142636_c0;comp139640_c2;comp139640_c1;comp146640_c1;comp146640_c4;comp146640_c6;comp144384_c0;comp136…	biological_process	0.619
gametophyte UP-regulated	......GO:0006468	p	protein phosphorylation	108/773	4128/18886	1.87e-08	1.77e-05	1.48e-05	1.72e-05	0	comp154801_c3;comp154801_c2;comp136552_c1;comp149084_c1;comp134958_c0;comp143389_c1;comp135774_c1;comp149994_c2;comp149994_c3;comp151465_c1;comp155167_c2;comp144058_c0;comp135540_c0;comp129353_c1;comp125047_c0;comp150612_c4;comp145975_c0;comp137190_c0;comp142636_c0;comp139640_c2;comp139640_c1;comp146640_c1;comp146640_c4;comp146640_c6;comp144384_c0;comp136710_c4;comp145354_c1;comp148188_c0;comp137…	biological_process	0.639
gametophyte UP-regulated	.....GO:0016310	p	phosphorylation	110/773	4198/18886	1.36e-08	1.29e-05	1.08e-05	1.25e-05	0	comp154801_c3;comp154801_c2;comp136552_c1;comp149084_c1;comp134958_c0;comp143389_c1;comp135774_c1;comp113983_c0;comp149994_c2;comp149994_c3;comp151465_c1;comp155167_c2;comp144058_c0;comp135540_c0;comp129353_c1;comp125047_c0;comp150612_c4;comp145975_c0;comp137190_c0;comp142636_c0;comp139640_c2;comp139640_c1;comp146640_c1;comp146640_c4;comp146640_c6;comp144384_c0;comp136710_c4;comp145354_c1;comp148…	biological_process	0.64
gametophyte UP-regulated	....GO:0044267	p	cellular protein metabolic process	135/773	5090/18886	5.82e-10	5.5e-07	4.68e-07	5.36e-07	0	comp154801_c3;comp154801_c2;comp136552_c1;comp149084_c1;comp134958_c0;comp143389_c1;comp121162_c0;comp134949_c0;comp135774_c1;comp154204_c0;comp149994_c2;comp149994_c3;comp152657_c4;comp151465_c1;comp155167_c2;comp144058_c0;comp135540_c0;comp66626_c0;comp129353_c1;comp125047_c0;comp150612_c4;comp145975_c0;comp57857_c0;comp137190_c0;comp142636_c0;comp139640_c2;comp139640_c1;comp146640_c1;comp14664…	biological_process	0.648
gametophyte UP-regulated	...GO:0019538	p	protein metabolic process	156/773	5875/18886	4.06e-10	3.84e-07	3.3e-07	3.74e-07	0	comp154801_c3;comp154801_c2;comp136552_c1;comp149084_c1;comp134958_c0;comp143389_c1;comp121162_c0;comp134949_c0;comp135774_c1;comp154204_c0;comp149994_c2;comp149994_c3;comp152657_c4;comp151465_c1;comp212441_c0;comp155167_c2;comp144058_c0;comp135540_c0;comp144396_c0;comp66626_c0;comp129353_c1;comp125047_c0;comp150612_c4;comp145975_c0;comp57857_c0;comp137190_c0;comp142636_c0;comp139640_c2;comp13964…	biological_process	0.649
gametophyte UP-regulated	....GO:0043412	p	macromolecule modification	120/773	4509/18886	8.71e-09	8.22e-06	6.96e-06	8.02e-06	0	comp154801_c3;comp154801_c2;comp136552_c1;comp149084_c1;comp134958_c0;comp143389_c1;comp134949_c0;comp135774_c1;comp154204_c0;comp149994_c2;comp149994_c3;comp151465_c1;comp155167_c2;comp144058_c0;comp135540_c0;comp129353_c1;comp125047_c0;comp150612_c4;comp145975_c0;comp57857_c0;comp137190_c0;comp142636_c0;comp139640_c2;comp139640_c1;comp146640_c1;comp146640_c4;comp146640_c6;comp144384_c0;comp1367…	biological_process	0.65
gametophyte UP-regulated	....GO:0036211	p	protein modification process	119/773	4443/18886	1.6e-08	1.51e-05	1.27e-05	1.47e-05	0	comp154801_c3;comp154801_c2;comp136552_c1;comp149084_c1;comp134958_c0;comp143389_c1;comp134949_c0;comp135774_c1;comp154204_c0;comp149994_c2;comp149994_c3;comp151465_c1;comp155167_c2;comp144058_c0;comp135540_c0;comp129353_c1;comp125047_c0;comp150612_c4;comp145975_c0;comp57857_c0;comp137190_c0;comp142636_c0;comp139640_c2;comp139640_c1;comp146640_c1;comp146640_c4;comp146640_c6;comp144384_c0;comp1367…	biological_process	0.654
gametophyte UP-regulated	.....GO:0006464	p	cellular protein modification process	119/773	4443/18886	1.6e-08	1.51e-05	1.27e-05	1.47e-05	0	comp154801_c3;comp154801_c2;comp136552_c1;comp149084_c1;comp134958_c0;comp143389_c1;comp134949_c0;comp135774_c1;comp154204_c0;comp149994_c2;comp149994_c3;comp151465_c1;comp155167_c2;comp144058_c0;comp135540_c0;comp129353_c1;comp125047_c0;comp150612_c4;comp145975_c0;comp57857_c0;comp137190_c0;comp142636_c0;comp139640_c2;comp139640_c1;comp146640_c1;comp146640_c4;comp146640_c6;comp144384_c0;comp1367…	biological_process	0.654
gametophyte UP-regulated	....GO:0016773	p	phosphotransferase activity, alcohol group as acceptor	117/773	4362/18886	2.75e-08	2.6e-05	2.18e-05	2.54e-05	0	comp154801_c3;comp154801_c2;comp136552_c1;comp149084_c1;comp214085_c0;comp134958_c0;comp143389_c1;comp135774_c1;comp149994_c2;comp149994_c3;comp151465_c1;comp156113_c0;comp155167_c2;comp144058_c0;comp135540_c0;comp129353_c1;comp125047_c0;comp150612_c4;comp145975_c0;comp137190_c0;comp142636_c0;comp139640_c2;comp139640_c1;comp146640_c1;comp146640_c4;comp146640_c6;comp144384_c0;comp136710_c4;comp145…	molecular_function	0.655
gametophyte UP-regulated	....GO:0016301	p	kinase activity	119/773	4434/18886	2e-08	1.89e-05	1.58e-05	1.84e-05	0	comp154801_c3;comp154801_c2;comp136552_c1;comp149084_c1;comp214085_c0;comp134958_c0;comp143389_c1;comp135774_c1;comp113983_c0;comp149994_c2;comp149994_c3;comp151465_c1;comp155167_c2;comp144058_c0;comp135540_c0;comp129353_c1;comp125047_c0;comp150612_c4;comp145975_c0;comp137190_c0;comp142636_c0;comp139640_c2;comp139640_c1;comp146640_c1;comp146640_c4;comp146640_c6;comp144384_c0;comp136710_c4;comp145…	molecular_function	0.656
gametophyte UP-regulated	...GO:0016772	p	transferase activity, transferring phosphorus-containing groups	140/773	5134/18886	2.38e-09	2.25e-06	1.91e-06	2.19e-06	0	comp154801_c3;comp154801_c2;comp136552_c1;comp149084_c1;comp214085_c0;comp134958_c0;comp143389_c1;comp143439_c0;comp135774_c1;comp113983_c0;comp149994_c2;comp149994_c3;comp151465_c1;comp149089_c0;comp156113_c0;comp155167_c2;comp144058_c0;comp135540_c0;comp144396_c0;comp129353_c1;comp125047_c0;comp150612_c4;comp145975_c0;comp137190_c0;comp142636_c0;comp139640_c2;comp139640_c1;comp146640_c1;comp146…	molecular_function	0.666
gametophyte UP-regulated	.....GO:0004672	p	protein kinase activity	114/773	4166/18886	2.02e-07	0.000191	0.000159	0.000186	0	comp154801_c3;comp154801_c2;comp136552_c1;comp149084_c1;comp214085_c0;comp134958_c0;comp143389_c1;comp135774_c1;comp149994_c2;comp149994_c3;comp151465_c1;comp155167_c2;comp144058_c0;comp135540_c0;comp129353_c1;comp125047_c0;comp150612_c4;comp145975_c0;comp137190_c0;comp142636_c0;comp139640_c2;comp139640_c1;comp146640_c1;comp146640_c4;comp146640_c6;comp144384_c0;comp136710_c4;comp145354_c1;comp148…	molecular_function	0.669
gametophyte UP-regulated	..GO:0044763	p	single-organism cellular process	157/773	5649/18886	1.2e-09	1.13e-06	9.64e-07	1.11e-06	0	comp136393_c0;comp158613_c0;comp146677_c1;comp139519_c0;comp149084_c1;comp134958_c0;comp146407_c0;comp143389_c1;comp145227_c0;comp140979_c0;comp139384_c0;comp138529_c0;comp147125_c1;comp140887_c3;comp135517_c1;comp145527_c0;comp150252_c0;comp113983_c0;comp141393_c0;comp151465_c1;comp145288_c1;comp142438_c2;comp144627_c0;comp145203_c0;comp132213_c1;comp147889_c0;comp132979_c0;comp144251_c0;comp142…	biological_process	0.679
gametophyte UP-regulated	...GO:0043170	p	macromolecule metabolic process	207/773	7314/18886	4.31e-10	4.07e-07	3.49e-07	3.97e-07	0	comp154801_c3;comp154801_c2;comp152845_c0;comp136552_c1;comp149084_c1;comp134958_c0;comp143389_c1;comp143439_c0;comp121162_c0;comp134949_c0;comp146297_c0;comp135774_c1;comp154204_c0;comp149994_c2;comp149994_c3;comp152657_c4;comp151465_c1;comp126795_c0;comp149089_c0;comp142438_c2;comp145203_c0;comp212441_c0;comp155167_c2;comp144058_c0;comp135540_c0;comp144396_c0;comp66626_c0;comp129353_c1;comp1245…	biological_process	0.691
gametophyte UP-regulated	...GO:0044260	p	cellular macromolecule metabolic process	193/773	6817/18886	4.99e-10	4.71e-07	4.02e-07	4.6e-07	0	comp154801_c3;comp154801_c2;comp152845_c0;comp136552_c1;comp149084_c1;comp134958_c0;comp143389_c1;comp143439_c0;comp121162_c0;comp134949_c0;comp146297_c0;comp135774_c1;comp154204_c0;comp149994_c2;comp149994_c3;comp152657_c4;comp151465_c1;comp126795_c0;comp149089_c0;comp142438_c2;comp145203_c0;comp155167_c2;comp144058_c0;comp135540_c0;comp144396_c0;comp66626_c0;comp129353_c1;comp124565_c0;comp1250…	biological_process	0.692
gametophyte UP-regulated	..GO:0005515	p	protein binding	192/773	6740/18886	4.51e-10	4.26e-07	3.65e-07	4.15e-07	0	comp154801_c3;comp154801_c2;comp128876_c0;comp136552_c1;comp129105_c0;comp131228_c0;comp142662_c0;comp124443_c1;comp145227_c0;comp145063_c1;comp156273_c0;comp116143_c0;comp149097_c0;comp141881_c0;comp141464_c0;comp142408_c0;comp135165_c3;comp149994_c2;comp149994_c3;comp141393_c0;comp147203_c0;comp142853_c2;comp125571_c0;comp156113_c0;comp156022_c0;comp143503_c0;comp153211_c0;comp155167_c2;comp144…	molecular_function	0.696
gametophyte UP-regulated	..GO:0044710	p	single-organism metabolic process	173/773	6003/18886	4.66e-09	4.4e-06	3.73e-06	4.29e-06	0	comp158613_c0;comp157491_c0;comp139981_c2;comp139519_c0;comp143263_c2;comp147640_c0;comp145254_c0;comp146407_c0;comp147239_c0;comp135091_c1;comp140979_c0;comp148304_c2;comp142295_c0;comp139384_c0;comp147125_c1;comp150068_c0;comp150068_c1;comp147813_c0;comp145527_c0;comp149037_c0;comp136726_c0;comp155967_c1;comp145288_c1;comp142438_c2;comp144627_c0;comp145203_c0;comp124850_c0;comp149940_c0;comp163…	biological_process	0.704
gametophyte UP-regulated	GO:0005575	p	cellular_component	226/773	7729/18886	4.86e-10	4.59e-07	3.93e-07	4.48e-07	0	comp145358_c1;comp136393_c0;comp158613_c0;comp150989_c2;comp146677_c1;comp136552_c1;comp139519_c0;comp149084_c1;comp214085_c0;comp134958_c0;comp137525_c1;comp137525_c2;comp146407_c0;comp133903_c0;comp145227_c0;comp127674_c0;comp143439_c0;comp121162_c0;comp134949_c0;comp145527_c0;comp150252_c0;comp146297_c0;comp154204_c0;comp113983_c0;comp147415_c0;comp152657_c4;comp139228_c2;comp141393_c0;comp126…	cellular_component	0.714
gametophyte UP-regulated	..GO:0044237	p	cellular metabolic process	241/773	8222/18886	4.23e-10	3.99e-07	3.44e-07	3.89e-07	0	comp158613_c0;comp154801_c3;comp154801_c2;comp152845_c0;comp136552_c1;comp149084_c1;comp134958_c0;comp146407_c0;comp143389_c1;comp140979_c0;comp139384_c0;comp143439_c0;comp147125_c1;comp121162_c0;comp134949_c0;comp145527_c0;comp146297_c0;comp135774_c1;comp154204_c0;comp113983_c0;comp149994_c2;comp149994_c3;comp152657_c4;comp151465_c1;comp126795_c0;comp149089_c0;comp145288_c1;comp142438_c2;comp144…	biological_process	0.716
gametophyte UP-regulated	..GO:0044238	p	primary metabolic process	282/773	8783/18886	1.04e-08	9.81e-06	8.28e-06	9.56e-06	0	comp158613_c0;comp154801_c3;comp154801_c2;comp139981_c2;comp136552_c1;comp149084_c1;comp147640_c0;comp134958_c0;comp142662_c0;comp146407_c0;comp143389_c1;comp135091_c1;comp148304_c2;comp139384_c0;comp137844_c0;comp143439_c0;comp138698_c0;comp121162_c0;comp134949_c0;comp145527_c0;comp146297_c0;comp135774_c1;comp154204_c0;comp136726_c0;comp149994_c2;comp149994_c3;comp152657_c4;comp151465_c1;comp150…	biological_process	0.784
gametophyte UP-regulated	..GO:0071704	p	organic substance metabolic process	292/773	9041/18886	8.82e-09	8.33e-06	7.04e-06	8.12e-06	0	comp158613_c0;comp154801_c3;comp154801_c2;comp139981_c2;comp152845_c0;comp136552_c1;comp149084_c1;comp147640_c0;comp134958_c0;comp142662_c0;comp146407_c0;comp143389_c1;comp135091_c1;comp148304_c2;comp139384_c0;comp137844_c0;comp143439_c0;comp138698_c0;comp147125_c1;comp121162_c0;comp134949_c0;comp145527_c0;comp146297_c0;comp135774_c1;comp154204_c0;comp136726_c0;comp149994_c2;comp149994_c3;comp152…	biological_process	0.789
gametophyte UP-regulated	...GO:0043168	p	anion binding	209/773	6449/18886	1.66e-05	0.0157	0.0128	0.0153	0.01	comp136393_c0;comp154801_c3;comp154801_c2;comp139985_c0;comp136552_c1;comp149084_c1;comp214085_c0;comp134958_c0;comp122322_c1;comp138529_c0;comp138698_c0;comp142408_c0;comp147125_c1;comp146297_c0;comp135774_c1;comp113983_c0;comp149994_c2;comp149994_c3;comp139228_c2;comp142858_c0;comp151465_c1;comp145288_c1;comp137775_c0;comp145203_c0;comp149940_c0;comp142199_c0;comp155167_c2;comp134882_c0;comp144…	molecular_function	0.792
gametophyte UP-regulated	.GO:0009987	p	cellular process	312/773	9329/18886	3.09e-07	0.000291	0.000242	0.000284	0	comp136393_c0;comp158613_c0;comp154801_c3;comp154801_c2;comp146677_c1;comp152845_c0;comp136552_c1;comp139519_c0;comp149084_c1;comp134958_c0;comp146407_c0;comp143389_c1;comp145227_c0;comp140979_c0;comp139384_c0;comp143439_c0;comp138529_c0;comp147125_c1;comp121162_c0;comp140887_c3;comp135517_c1;comp134949_c0;comp145527_c0;comp150252_c0;comp146297_c0;comp135774_c1;comp154204_c0;comp113983_c0;comp149…	biological_process	0.817
sporophyte-specific	.GO:0005198	p	structural molecule activity	1/86	3110/18886	6.14e-06	0.00342	0.00341	0.00333	0	comp208124_c0	molecular_function	0.071
sporophyte-specific	..GO:0043228	p	non-membrane-bounded organelle	1/86	3105/18886	6.12e-06	0.00341	0.00341	0.00332	0	comp208124_c0	cellular_component	0.071
sporophyte-specific	...GO:0043232	p	intracellular non-membrane-bounded organelle	1/86	3105/18886	6.12e-06	0.00341	0.00341	0.00332	0	comp208124_c0	cellular_component	0.071
sporophyte-specific	..GO:0030529	p	ribonucleoprotein complex	1/86	2948/18886	1.6e-05	0.00894	0.00883	0.00871	0.006	comp208124_c0	cellular_component	0.074
sporophyte-specific	..GO:0003735	p	structural constituent of ribosome	1/86	2896/18886	1.57e-05	0.00874	0.00866	0.00852	0.006	comp208124_c0	molecular_function	0.076
sporophyte-specific	...GO:0005840	p	ribosome	1/86	2880/18886	1.59e-05	0.00884	0.00874	0.00861	0.006	comp208124_c0	cellular_component	0.076
sporophyte-specific	....GO:1901137	p	carbohydrate derivative biosynthetic process	1/86	2634/18886	6.15e-05	0.0343	0.0335	0.0334	0.02	comp208124_c0	biological_process	0.083
sporophyte-specific	..GO:0005622	p	intracellular	2/86	3456/18886	8.82e-06	0.00491	0.00488	0.00479	0.002	comp208124_c0;comp151036_c0	cellular_component	0.127
sporophyte-specific	.GO:0044422	p	organelle part	2/86	3093/18886	5.44e-05	0.0303	0.0298	0.0296	0.012	comp208124_c0;comp186905_c0	cellular_component	0.142
sporophyte-specific	..GO:0044446	p	intracellular organelle part	2/86	3093/18886	5.44e-05	0.0303	0.0298	0.0296	0.012	comp208124_c0;comp186905_c0	cellular_component	0.142
sporophyte-specific	....GO:0034645	p	cellular macromolecule biosynthetic process	3/86	3896/18886	6.81e-06	0.0038	0.00378	0.0037	0	comp208124_c0;comp137187_c0;comp119412_c0	biological_process	0.169
sporophyte-specific	....GO:0009059	p	macromolecule biosynthetic process	4/86	3975/18886	2.87e-05	0.016	0.0157	0.0156	0.01	comp208124_c0;comp137187_c0;comp119412_c0;comp54521_c0	biological_process	0.221
sporophyte-specific	...GO:0006139	p	nucleobase-containing compound metabolic process	6/86	4527/18886	6.33e-05	0.0353	0.0344	0.0344	0.02	comp208124_c0;comp137187_c0;comp12980_c0;comp119412_c0;comp166052_c0;comp54521_c0	biological_process	0.291
sporophyte-specific	.....GO:0030554	p	adenyl nucleotide binding	10/86	5678/18886	7.9e-05	0.044	0.0429	0.0429	0.022	comp173826_c0;comp208124_c0;comp151036_c0;comp85794_c0;comp137187_c0;comp119412_c0;comp124800_c0;comp145519_c1;comp2680_c0;comp146143_c1	molecular_function	0.387
sporophyte-specific	.....GO:0032559	p	adenyl ribonucleotide binding	10/86	5673/18886	7.92e-05	0.0441	0.0429	0.043	0.022	comp173826_c0;comp208124_c0;comp151036_c0;comp85794_c0;comp137187_c0;comp119412_c0;comp124800_c0;comp145519_c1;comp2680_c0;comp146143_c1	molecular_function	0.387
sporophyte-specific	...GO:0044260	p	cellular macromolecule metabolic process	13/86	6817/18886	2.31e-05	0.0129	0.0127	0.0125	0.01	comp208124_c0;comp151036_c0;comp85794_c0;comp137187_c0;comp163923_c0;comp178513_c0;comp119412_c0;comp124800_c0;comp145519_c1;comp166052_c0;comp2680_c0;comp54521_c0;comp146143_c1	biological_process	0.419
sporophyte up-regulated	...GO:0005975	e	carbohydrate metabolic process	68/669	894/18886	2.54e-09	2.47e-06	2.11e-06	2.41e-06	0	comp197195_c0;comp144486_c2;comp145591_c0;comp137837_c0;comp150457_c1;comp149877_c0;comp52382_c0;comp26362_c0;comp54926_c0;comp154718_c5;comp155230_c3;comp152328_c2;comp144364_c2;comp19947_c0;comp145638_c0;comp139034_c0;comp146992_c0;comp151926_c0;comp70641_c0;comp151375_c5;comp144054_c0;comp155802_c1;comp154858_c1;comp107415_c0;comp153072_c4;comp136068_c0;comp54137_c0;comp145126_c2;comp146253_c0…	biological_process	2.147
sporophyte up-regulated	....GO:0071705	e	nitrogen compound transport	13/669	62/18886	2.07e-07	0.000202	0.000166	0.000197	0	comp145295_c1;comp153489_c3;comp144364_c2;comp156332_c1;comp153343_c0;comp155327_c0;comp139749_c5;comp145921_c0;comp153801_c0;comp153801_c1;comp139123_c1;comp139123_c4;comp149862_c1	biological_process	5.919
sporophyte up-regulated	...GO:0042886	e	amide transport	13/669	58/18886	8.94e-08	8.73e-05	7.21e-05	8.51e-05	0	comp145295_c1;comp153489_c3;comp144364_c2;comp156332_c1;comp153343_c0;comp155327_c0;comp139749_c5;comp145921_c0;comp153801_c0;comp153801_c1;comp139123_c1;comp139123_c4;comp149862_c1	biological_process	6.327
sporophyte up-regulated	....GO:0015833	e	peptide transport	13/669	58/18886	8.94e-08	8.73e-05	7.21e-05	8.51e-05	0	comp145295_c1;comp153489_c3;comp144364_c2;comp156332_c1;comp153343_c0;comp155327_c0;comp139749_c5;comp145921_c0;comp153801_c0;comp153801_c1;comp139123_c1;comp139123_c4;comp149862_c1	biological_process	6.327
sporophyte up-regulated	.....GO:0006857	e	oligopeptide transport	13/669	58/18886	8.94e-08	8.73e-05	7.21e-05	8.51e-05	0	comp145295_c1;comp153489_c3;comp144364_c2;comp156332_c1;comp153343_c0;comp155327_c0;comp139749_c5;comp145921_c0;comp153801_c0;comp153801_c1;comp139123_c1;comp139123_c4;comp149862_c1	biological_process	6.327
sporophyte up-regulated	...GO:0016021	e	integral component of membrane	65/669	1100/18886	4.83e-05	0.0471	0.0379	0.0459	0.016	comp155616_c0;comp154813_c0;comp133590_c0;comp155471_c0;comp143136_c0;comp151362_c0;comp148199_c0;comp153570_c1;comp144534_c2;comp154580_c3;comp154902_c0;comp155686_c1;comp155813_c0;comp140175_c2;comp153590_c0;comp129750_c0;comp153753_c0;comp125769_c0;comp125769_c1;comp140771_c0;comp146713_c0;comp57010_c0;comp154193_c0;comp154472_c0;comp147496_c0;comp154981_c1;comp150074_c0;comp153825_c0;comp1487…	cellular_component	1.668
sporophyte up-regulated	.GO:0016020	e	membrane	86/669	1250/18886	2.66e-09	2.6e-06	2.21e-06	2.53e-06	0	comp149153_c1;comp156075_c1;comp140509_c0;comp156467_c1;comp145295_c1;comp142990_c1;comp134544_c1;comp153920_c0;comp153920_c2;comp151601_c3;comp155637_c2;comp94515_c0;comp154580_c3;comp138331_c1;comp143953_c0;comp149017_c0;comp156198_c2;comp151550_c0;comp151550_c2;comp131508_c0;comp155230_c3;comp150412_c0;comp152199_c0;comp151558_c0;comp153489_c3;comp144364_c2;comp148958_c0;comp146992_c0;comp1490…	cellular_component	1.942
sporophyte up-regulated	..GO:0016787	e	hydrolase activity	180/669	3202/18886	3.18e-10	3.1e-07	2.76e-07	3.03e-07	0	comp197195_c0;comp155616_c0;comp147809_c0;comp154813_c0;comp144486_c2;comp140509_c0;comp137837_c0;comp149526_c0;comp156467_c1;comp150457_c1;comp25754_c0;comp150149_c1;comp149877_c0;comp146956_c0;comp152663_c0;comp153570_c1;comp152663_c2;comp137938_c1;comp155637_c2;comp54926_c0;comp140431_c0;comp154308_c2;comp152866_c1;comp149017_c0;comp148268_c0;comp146052_c2;comp156198_c2;comp154718_c5;comp14017…	molecular_function	1.587
sporophyte up-regulated	...GO:0016788	e	hydrolase activity, acting on ester bonds	57/669	841/18886	3.3e-06	0.00322	0.00263	0.00314	0.002	comp144486_c2;comp150149_c1;comp149877_c0;comp152663_c0;comp153570_c1;comp152663_c2;comp154308_c2;comp152866_c1;comp148268_c0;comp146052_c2;comp156198_c2;comp143507_c0;comp147072_c0;comp146344_c1;comp144980_c2;comp151313_c0;comp135719_c1;comp151866_c0;comp151380_c0;comp151380_c1;comp155895_c4;comp146753_c0;comp147306_c1;comp147383_c2;comp158201_c0;comp146045_c1;comp140270_c1;comp155648_c1;comp141…	molecular_function	1.913
sporophyte up-regulated	....GO:0004553	e	hydrolase activity, hydrolyzing O-glycosyl compounds	37/669	397/18886	8.97e-08	8.76e-05	7.2e-05	8.53e-05	0	comp197195_c0;comp144486_c2;comp137837_c0;comp150457_c1;comp54926_c0;comp154718_c5;comp152328_c2;comp144364_c2;comp145638_c0;comp139034_c0;comp151926_c0;comp70641_c0;comp151375_c5;comp144054_c0;comp155707_c0;comp153072_c4;comp146253_c0;comp147839_c0;comp127542_c0;comp148510_c0;comp151042_c0;comp149624_c1;comp131490_c2;comp81985_c0;comp145025_c1;comp147102_c0;comp151536_c0;comp142719_c0;comp154401…	molecular_function	2.631
sporophyte up-regulated	...GO:0016798	e	hydrolase activity, acting on glycosyl bonds	39/669	416/18886	3.42e-08	3.34e-05	2.78e-05	3.25e-05	0	comp197195_c0;comp144486_c2;comp137837_c0;comp150457_c1;comp54926_c0;comp154718_c5;comp152328_c2;comp144364_c2;comp145638_c0;comp139034_c0;comp151926_c0;comp70641_c0;comp151375_c5;comp144054_c0;comp155707_c0;comp153072_c4;comp146253_c0;comp147839_c0;comp127542_c0;comp148510_c0;comp151042_c0;comp149624_c1;comp131490_c2;comp81985_c0;comp145025_c1;comp147102_c0;comp151536_c0;comp152782_c0;comp142719…	molecular_function	2.647
sporophyte up-regulated	...GO:0016684	e	oxidoreductase activity, acting on peroxide as acceptor	16/669	137/18886	2.84e-05	0.0277	0.0225	0.027	0.01	comp145250_c0;comp82062_c0;comp142644_c0;comp154472_c0;comp142207_c0;comp153113_c0;comp149691_c0;comp147099_c1;comp155125_c1;comp145588_c3;comp144308_c0;comp143655_c0;comp143346_c3;comp141913_c1;comp147824_c0;comp155034_c2	molecular_function	3.297
sporophyte up-regulated	.....GO:0008234	e	cysteine-type peptidase activity	15/669	122/18886	2.73e-05	0.0266	0.0216	0.026	0.01	comp25754_c0;comp156545_c0;comp154727_c1;comp113605_c0;comp149474_c0;comp140183_c2;comp138230_c0;comp153999_c2;comp141995_c0;comp146298_c0;comp154130_c2;comp141600_c0;comp115443_c0;comp143094_c0;comp141256_c3	molecular_function	3.471
sporophyte up-regulated	..GO:0004601	e	peroxidase activity	16/669	129/18886	1.33e-05	0.013	0.0106	0.0126	0.006	comp145250_c0;comp82062_c0;comp142644_c0;comp154472_c0;comp142207_c0;comp153113_c0;comp149691_c0;comp147099_c1;comp155125_c1;comp145588_c3;comp144308_c0;comp143655_c0;comp143346_c3;comp141913_c1;comp147824_c0;comp155034_c2	molecular_function	3.501
sporophyte up-regulated	...GO:0016701	e	oxidoreductase activity, acting on single donors with incorporation of molecular oxygen	15/669	116/18886	1.48e-05	0.0145	0.0118	0.0141	0.006	comp25754_c0;comp140368_c0;comp154727_c1;comp155802_c1;comp113605_c0;comp149474_c0;comp152839_c0;comp133491_c0;comp153999_c2;comp155946_c0;comp141995_c0;comp146298_c0;comp154130_c2;comp143094_c0;comp54467_c0	molecular_function	3.65
sporophyte up-regulated	.....GO:0050080	e	malonyl-CoA decarboxylase activity	9/669	48/18886	4.05e-05	0.0395	0.0319	0.0385	0.012	comp25754_c0;comp154727_c1;comp113605_c0;comp149474_c0;comp153999_c2;comp141995_c0;comp146298_c0;comp154130_c2;comp143094_c0	molecular_function	5.293
sporophyte up-regulated	....GO:0016682	e	oxidoreductase activity, acting on diphenols and related substances as donors, oxygen as acceptor	7/669	27/18886	3.24e-05	0.0316	0.0256	0.0308	0.01	comp148992_c0;comp154806_c0;comp140841_c2;comp146753_c0;comp140841_c3;comp155457_c0;comp155457_c4	molecular_function	7.319
sporophyte up-regulated	.....GO:0004097	e	catechol oxidase activity	7/669	27/18886	3.24e-05	0.0316	0.0256	0.0308	0.01	comp148992_c0;comp154806_c0;comp140841_c2;comp146753_c0;comp140841_c3;comp155457_c0;comp155457_c4	molecular_function	7.319
sporophyte up-regulated	..GO:0044085	p	cellular component biogenesis	1/669	2479/18886	3.02e-10	2.95e-07	2.67e-07	2.88e-07	0	comp145477_c0	biological_process	0.011
sporophyte up-regulated	...GO:0022613	p	ribonucleoprotein complex biogenesis	1/669	2475/18886	2.94e-10	2.87e-07	2.64e-07	2.8e-07	0	comp145477_c0	biological_process	0.011
sporophyte up-regulated	....GO:1901659	p	glycosyl compound biosynthetic process	1/669	2536/18886	2.11e-10	2.06e-07	2.04e-07	2.01e-07	0	comp145477_c0	biological_process	0.011
sporophyte up-regulated	....GO:0042254	p	ribosome biogenesis	1/669	2475/18886	2.94e-10	2.87e-07	2.64e-07	2.8e-07	0	comp145477_c0	biological_process	0.011
sporophyte up-regulated	.....GO:0009124	p	nucleoside monophosphate biosynthetic process	1/669	2534/18886	2.07e-10	2.02e-07	2.01e-07	1.97e-07	0	comp145477_c0	biological_process	0.011
sporophyte up-regulated	.....GO:0009163	p	nucleoside biosynthetic process	1/669	2536/18886	2.11e-10	2.06e-07	2.04e-07	2.01e-07	0	comp145477_c0	biological_process	0.011
sporophyte up-regulated	.....GO:0046390	p	ribose phosphate biosynthetic process	1/669	2539/18886	2.18e-10	2.13e-07	2.08e-07	2.07e-07	0	comp145477_c0	biological_process	0.011
sporophyte up-regulated	.....GO:0006414	p	translational elongation	1/669	2511/18886	2.65e-10	2.59e-07	2.45e-07	2.52e-07	0	comp145477_c0	biological_process	0.011
sporophyte up-regulated	.....GO:0009142	p	nucleoside triphosphate biosynthetic process	1/669	2527/18886	2.95e-10	2.87e-07	2.64e-07	2.8e-07	0	comp145477_c0	biological_process	0.011
sporophyte up-regulated	.....GO:0072522	p	purine-containing compound biosynthetic process	1/669	2549/18886	3.38e-10	3.3e-07	2.89e-07	3.22e-07	0	comp145477_c0	biological_process	0.011
sporophyte up-regulated	......GO:0009127	p	purine nucleoside monophosphate biosynthetic process	1/669	2529/18886	2e-10	1.96e-07	1.95e-07	1.91e-07	0	comp145477_c0	biological_process	0.011
sporophyte up-regulated	......GO:0042451	p	purine nucleoside biosynthetic process	1/669	2530/18886	2.01e-10	1.97e-07	1.96e-07	1.92e-07	0	comp145477_c0	biological_process	0.011
sporophyte up-regulated	......GO:0009156	p	ribonucleoside monophosphate biosynthetic process	1/669	2532/18886	2.04e-10	1.99e-07	1.98e-07	1.94e-07	0	comp145477_c0	biological_process	0.011
sporophyte up-regulated	......GO:0042455	p	ribonucleoside biosynthetic process	1/669	2536/18886	2.11e-10	2.06e-07	2.04e-07	2.01e-07	0	comp145477_c0	biological_process	0.011
sporophyte up-regulated	......GO:0009260	p	ribonucleotide biosynthetic process	1/669	2539/18886	2.18e-10	2.13e-07	2.08e-07	2.07e-07	0	comp145477_c0	biological_process	0.011
sporophyte up-regulated	......GO:0015985	p	energy coupled proton transport, down electrochemical gradient	1/669	2513/18886	2.66e-10	2.6e-07	2.46e-07	2.53e-07	0	comp145477_c0	biological_process	0.011
sporophyte up-regulated	......GO:0009145	p	purine nucleoside triphosphate biosynthetic process	1/669	2527/18886	2.95e-10	2.87e-07	2.64e-07	2.8e-07	0	comp145477_c0	biological_process	0.011
sporophyte up-regulated	......GO:0009201	p	ribonucleoside triphosphate biosynthetic process	1/669	2527/18886	2.95e-10	2.87e-07	2.64e-07	2.8e-07	0	comp145477_c0	biological_process	0.011
sporophyte up-regulated	......GO:0006164	p	purine nucleotide biosynthetic process	1/669	2546/18886	3.32e-10	3.25e-07	2.86e-07	3.16e-07	0	comp145477_c0	biological_process	0.011
sporophyte up-regulated	.......GO:0009168	p	purine ribonucleoside monophosphate biosynthetic process	1/669	2529/18886	2e-10	1.96e-07	1.95e-07	1.91e-07	0	comp145477_c0	biological_process	0.011
sporophyte up-regulated	.......GO:0046129	p	purine ribonucleoside biosynthetic process	1/669	2530/18886	2.01e-10	1.97e-07	1.96e-07	1.92e-07	0	comp145477_c0	biological_process	0.011
sporophyte up-regulated	.......GO:0009152	p	purine ribonucleotide biosynthetic process	1/669	2536/18886	2.11e-10	2.06e-07	2.04e-07	2.01e-07	0	comp145477_c0	biological_process	0.011
sporophyte up-regulated	.......GO:0015986	p	ATP synthesis coupled proton transport	1/669	2513/18886	2.66e-10	2.6e-07	2.46e-07	2.53e-07	0	comp145477_c0	biological_process	0.011
sporophyte up-regulated	.......GO:0009206	p	purine ribonucleoside triphosphate biosynthetic process	1/669	2527/18886	2.95e-10	2.87e-07	2.64e-07	2.8e-07	0	comp145477_c0	biological_process	0.011
sporophyte up-regulated	........GO:0006754	p	ATP biosynthetic process	1/669	2519/18886	2.74e-10	2.67e-07	2.51e-07	2.6e-07	0	comp145477_c0	biological_process	0.011
sporophyte up-regulated	....GO:1901293	p	nucleoside phosphate biosynthetic process	2/669	2569/18886	2.69e-10	2.62e-07	2.47e-07	2.56e-07	0	comp153072_c4;comp145477_c0	biological_process	0.022
sporophyte up-regulated	.....GO:0009141	p	nucleoside triphosphate metabolic process	2/669	2539/18886	2.18e-10	2.13e-07	2.08e-07	2.07e-07	0	comp141151_c0;comp145477_c0	biological_process	0.022
sporophyte up-regulated	.....GO:0009123	p	nucleoside monophosphate metabolic process	2/669	2542/18886	2.26e-10	2.21e-07	2.15e-07	2.15e-07	0	comp141151_c0;comp145477_c0	biological_process	0.022
sporophyte up-regulated	.....GO:0009165	p	nucleotide biosynthetic process	2/669	2566/18886	2.61e-10	2.55e-07	2.42e-07	2.48e-07	0	comp153072_c4;comp145477_c0	biological_process	0.022
sporophyte up-regulated	......GO:0009199	p	ribonucleoside triphosphate metabolic process	2/669	2535/18886	2.09e-10	2.04e-07	2.02e-07	1.99e-07	0	comp141151_c0;comp145477_c0	biological_process	0.022
sporophyte up-regulated	......GO:0009144	p	purine nucleoside triphosphate metabolic process	2/669	2535/18886	2.09e-10	2.04e-07	2.02e-07	1.99e-07	0	comp141151_c0;comp145477_c0	biological_process	0.022
sporophyte up-regulated	......GO:0009126	p	purine nucleoside monophosphate metabolic process	2/669	2537/18886	2.13e-10	2.08e-07	2.05e-07	2.03e-07	0	comp141151_c0;comp145477_c0	biological_process	0.022
sporophyte up-regulated	......GO:0009161	p	ribonucleoside monophosphate metabolic process	2/669	2540/18886	2.2e-10	2.15e-07	2.1e-07	2.1e-07	0	comp141151_c0;comp145477_c0	biological_process	0.022
sporophyte up-regulated	.......GO:0009205	p	purine ribonucleoside triphosphate metabolic process	2/669	2535/18886	2.09e-10	2.04e-07	2.02e-07	1.99e-07	0	comp141151_c0;comp145477_c0	biological_process	0.022
sporophyte up-regulated	.......GO:0009167	p	purine ribonucleoside monophosphate metabolic process	2/669	2537/18886	2.13e-10	2.08e-07	2.05e-07	2.03e-07	0	comp141151_c0;comp145477_c0	biological_process	0.022
sporophyte up-regulated	.......GO:0046034	p	ATP metabolic process	2/669	2527/18886	2.95e-10	2.87e-07	2.64e-07	2.8e-07	0	comp141151_c0;comp145477_c0	biological_process	0.022
sporophyte up-regulated	....GO:0072521	p	purine-containing compound metabolic process	3/669	2578/18886	1.93e-10	1.88e-07	1.88e-07	1.84e-07	0	comp85529_c0;comp141151_c0;comp145477_c0	biological_process	0.033
sporophyte up-regulated	.....GO:0006163	p	purine nucleotide metabolic process	3/669	2575/18886	1.88e-10	1.84e-07	1.84e-07	1.79e-07	0	comp85529_c0;comp141151_c0;comp145477_c0	biological_process	0.033
sporophyte up-regulated	.....GO:0042278	p	purine nucleoside metabolic process	3/669	2559/18886	2.48e-10	2.42e-07	2.33e-07	2.36e-07	0	comp85529_c0;comp141151_c0;comp145477_c0	biological_process	0.033
sporophyte up-regulated	.....GO:0009119	p	ribonucleoside metabolic process	3/669	2565/18886	2.58e-10	2.52e-07	2.41e-07	2.46e-07	0	comp85529_c0;comp141151_c0;comp145477_c0	biological_process	0.033
sporophyte up-regulated	.....GO:0009259	p	ribonucleotide metabolic process	3/669	2568/18886	2.66e-10	2.6e-07	2.46e-07	2.53e-07	0	comp85529_c0;comp141151_c0;comp145477_c0	biological_process	0.033
sporophyte up-regulated	......GO:0046128	p	purine ribonucleoside metabolic process	3/669	2559/18886	2.48e-10	2.42e-07	2.33e-07	2.36e-07	0	comp85529_c0;comp141151_c0;comp145477_c0	biological_process	0.033
sporophyte up-regulated	......GO:0009150	p	purine ribonucleotide metabolic process	3/669	2565/18886	2.58e-10	2.52e-07	2.41e-07	2.46e-07	0	comp85529_c0;comp141151_c0;comp145477_c0	biological_process	0.033
sporophyte up-regulated	....GO:1901137	p	carbohydrate derivative biosynthetic process	4/669	2634/18886	2.83e-10	2.76e-07	2.56e-07	2.69e-07	0	comp156198_c2;comp144068_c0;comp155981_c1;comp145477_c0	biological_process	0.043
sporophyte up-regulated	...GO:1901657	p	glycosyl compound metabolic process	4/669	2592/18886	3.11e-10	3.03e-07	2.71e-07	2.96e-07	0	comp143052_c1;comp85529_c0;comp141151_c0;comp145477_c0	biological_process	0.044
sporophyte up-regulated	....GO:0009116	p	nucleoside metabolic process	4/669	2592/18886	3.11e-10	3.03e-07	2.71e-07	2.96e-07	0	comp143052_c1;comp85529_c0;comp141151_c0;comp145477_c0	biological_process	0.044
sporophyte up-regulated	....GO:0090407	p	organophosphate biosynthetic process	5/669	2701/18886	3.07e-10	2.99e-07	2.69e-07	2.92e-07	0	comp156198_c2;comp153072_c4;comp144068_c0;comp155981_c1;comp145477_c0	biological_process	0.052
sporophyte up-regulated	....GO:1901566	p	organonitrogen compound biosynthetic process	6/669	2888/18886	3.26e-10	3.18e-07	2.81e-07	3.1e-07	0	comp138909_c0;comp153072_c4;comp134060_c0;comp148266_c2;comp145477_c0;comp77204_c0	biological_process	0.059
sporophyte up-regulated	....GO:0019693	p	ribose phosphate metabolic process	8/669	2635/18886	2.85e-10	2.78e-07	2.57e-07	2.71e-07	0	comp153570_c1;comp85529_c0;comp111082_c0;comp141151_c0;comp139293_c2;comp143240_c0;comp143240_c1;comp145477_c0	biological_process	0.086
sporophyte up-regulated	.....GO:1902600	p	hydrogen ion transmembrane transport	8/669	2599/18886	2.25e-10	2.2e-07	2.14e-07	2.14e-07	0	comp147809_c0;comp150386_c0;comp162466_c0;comp126675_c0;comp141151_c0;comp153156_c1;comp145477_c0;comp150846_c2	biological_process	0.087
sporophyte up-regulated	....GO:0006753	p	nucleoside phosphate metabolic process	9/669	2667/18886	2.51e-10	2.45e-07	2.34e-07	2.38e-07	0	comp153570_c1;comp153072_c4;comp85529_c0;comp111082_c0;comp141151_c0;comp139293_c2;comp143240_c0;comp143240_c1;comp145477_c0	biological_process	0.095
sporophyte up-regulated	.....GO:0009117	p	nucleotide metabolic process	9/669	2660/18886	3.39e-10	3.31e-07	2.89e-07	3.22e-07	0	comp153570_c1;comp153072_c4;comp85529_c0;comp111082_c0;comp141151_c0;comp139293_c2;comp143240_c0;comp143240_c1;comp145477_c0	biological_process	0.096
sporophyte up-regulated	...GO:0055086	p	nucleobase-containing small molecule metabolic process	10/669	2700/18886	3.06e-10	2.99e-07	2.69e-07	2.91e-07	0	comp153570_c1;comp143052_c1;comp153072_c4;comp85529_c0;comp111082_c0;comp141151_c0;comp139293_c2;comp143240_c0;comp143240_c1;comp145477_c0	biological_process	0.105
sporophyte up-regulated	...GO:0006818	p	hydrogen transport	10/669	2625/18886	2.75e-10	2.68e-07	2.51e-07	2.61e-07	0	comp147809_c0;comp156467_c1;comp150386_c0;comp162466_c0;comp126675_c0;comp148504_c0;comp141151_c0;comp153156_c1;comp145477_c0;comp150846_c2	biological_process	0.108
sporophyte up-regulated	....GO:0015992	p	proton transport	10/669	2625/18886	2.75e-10	2.68e-07	2.51e-07	2.61e-07	0	comp147809_c0;comp156467_c1;comp150386_c0;comp162466_c0;comp126675_c0;comp148504_c0;comp141151_c0;comp153156_c1;comp145477_c0;comp150846_c2	biological_process	0.108
sporophyte up-regulated	....GO:0098660	p	inorganic ion transmembrane transport	11/669	2633/18886	2.81e-10	2.75e-07	2.56e-07	2.68e-07	0	comp147809_c0;comp138331_c1;comp150386_c0;comp162466_c0;comp126675_c0;comp138437_c2;comp141151_c0;comp153156_c1;comp152716_c0;comp145477_c0;comp150846_c2	biological_process	0.118
sporophyte up-regulated	....GO:0034220	p	ion transmembrane transport	11/669	2633/18886	2.81e-10	2.75e-07	2.56e-07	2.68e-07	0	comp147809_c0;comp138331_c1;comp150386_c0;comp162466_c0;comp126675_c0;comp138437_c2;comp141151_c0;comp153156_c1;comp152716_c0;comp145477_c0;comp150846_c2	biological_process	0.118
sporophyte up-regulated	....GO:0098662	p	inorganic cation transmembrane transport	11/669	2633/18886	2.81e-10	2.75e-07	2.56e-07	2.68e-07	0	comp147809_c0;comp138331_c1;comp150386_c0;comp162466_c0;comp126675_c0;comp138437_c2;comp141151_c0;comp153156_c1;comp152716_c0;comp145477_c0;comp150846_c2	biological_process	0.118
sporophyte up-regulated	.....GO:0098655	p	cation transmembrane transport	11/669	2633/18886	2.81e-10	2.75e-07	2.56e-07	2.68e-07	0	comp147809_c0;comp138331_c1;comp150386_c0;comp162466_c0;comp126675_c0;comp138437_c2;comp141151_c0;comp153156_c1;comp152716_c0;comp145477_c0;comp150846_c2	biological_process	0.118
sporophyte up-regulated	...GO:0019637	p	organophosphate metabolic process	14/669	2880/18886	2.14e-10	2.09e-07	2.05e-07	2.03e-07	0	comp153570_c1;comp140642_c2;comp156198_c2;comp153072_c4;comp85529_c0;comp144068_c0;comp111082_c0;comp141151_c0;comp155981_c1;comp139293_c2;comp143240_c0;comp143240_c1;comp145477_c0;comp142989_c0	biological_process	0.137
sporophyte up-regulated	.....GO:0015672	p	monovalent inorganic cation transport	13/669	2684/18886	2.75e-10	2.68e-07	2.51e-07	2.61e-07	0	comp147809_c0;comp156467_c1;comp138331_c1;comp150386_c0;comp162466_c0;comp126675_c0;comp148504_c0;comp138437_c2;comp141151_c0;comp153156_c1;comp152716_c0;comp145477_c0;comp150846_c2	biological_process	0.137
sporophyte up-regulated	...GO:1901135	p	carbohydrate derivative metabolic process	14/669	2793/18886	2.6e-10	2.53e-07	2.41e-07	2.47e-07	0	comp153570_c1;comp143052_c1;comp156198_c2;comp85529_c0;comp144068_c0;comp147102_c0;comp111082_c0;comp141151_c0;comp155981_c1;comp142719_c0;comp139293_c2;comp143240_c0;comp143240_c1;comp145477_c0	biological_process	0.142
sporophyte up-regulated	....GO:0018130	p	heterocycle biosynthetic process	16/669	3020/18886	2.36e-10	2.31e-07	2.23e-07	2.25e-07	0	comp153007_c1;comp156198_c2;comp155230_c3;comp155042_c1;comp149622_c0;comp151563_c0;comp153072_c4;comp153219_c1;comp82000_c0;comp144068_c0;comp141151_c0;comp155981_c1;comp145219_c0;comp151280_c0;comp153156_c1;comp145477_c0	biological_process	0.15
sporophyte up-regulated	....GO:0019438	p	aromatic compound biosynthetic process	16/669	2992/18886	3e-10	2.93e-07	2.67e-07	2.86e-07	0	comp153007_c1;comp156198_c2;comp155230_c3;comp155042_c1;comp149622_c0;comp151563_c0;comp153072_c4;comp153219_c1;comp82000_c0;comp144068_c0;comp141151_c0;comp155981_c1;comp145219_c0;comp151280_c0;comp153156_c1;comp145477_c0	biological_process	0.151
sporophyte up-regulated	....GO:0044271	p	cellular nitrogen compound biosynthetic process	16/669	2999/18886	3.08e-10	3.01e-07	2.7e-07	2.93e-07	0	comp153007_c1;comp156198_c2;comp155230_c3;comp155042_c1;comp149622_c0;comp151563_c0;comp153072_c4;comp153219_c1;comp82000_c0;comp144068_c0;comp141151_c0;comp155981_c1;comp145219_c0;comp151280_c0;comp153156_c1;comp145477_c0	biological_process	0.151
sporophyte up-regulated	....GO:1901362	p	organic cyclic compound biosynthetic process	17/669	3076/18886	3.25e-10	3.18e-07	2.81e-07	3.1e-07	0	comp153007_c1;comp156198_c2;comp155230_c3;comp155042_c1;comp149622_c0;comp151563_c0;comp153072_c4;comp153219_c1;comp82000_c0;comp144068_c0;comp141151_c0;comp155981_c1;comp149574_c1;comp145219_c0;comp151280_c0;comp153156_c1;comp145477_c0	biological_process	0.156
sporophyte up-regulated	....GO:0034654	p	nucleobase-containing compound biosynthetic process	16/669	2855/18886	2.72e-10	2.65e-07	2.49e-07	2.58e-07	0	comp153007_c1;comp156198_c2;comp155230_c3;comp155042_c1;comp149622_c0;comp151563_c0;comp153072_c4;comp153219_c1;comp82000_c0;comp144068_c0;comp141151_c0;comp155981_c1;comp145219_c0;comp151280_c0;comp153156_c1;comp145477_c0	biological_process	0.158
sporophyte up-regulated	...GO:1901564	p	organonitrogen compound metabolic process	25/669	3291/18886	3.55e-10	3.46e-07	3e-07	3.37e-07	0	comp67952_c0;comp153570_c1;comp143052_c1;comp156759_c0;comp138909_c0;comp153072_c4;comp85529_c0;comp134060_c0;comp153219_c1;comp147102_c0;comp111082_c0;comp152446_c2;comp141151_c0;comp142719_c0;comp139293_c2;comp148266_c2;comp143240_c0;comp145219_c0;comp142598_c1;comp143240_c1;comp153181_c2;comp152446_c5;comp145477_c0;comp107227_c0;comp77204_c0	biological_process	0.214
sporophyte up-regulated	.GO:0071840	p	cellular component organization or biogenesis	23/669	2875/18886	3.07e-10	3e-07	2.69e-07	2.92e-07	0	comp144486_c2;comp139796_c0;comp141507_c0;comp155230_c3;comp155984_c1;comp155802_c1;comp151313_c0;comp162660_c0;comp155895_c4;comp152839_c0;comp155376_c1;comp155946_c0;comp148358_c1;comp155648_c1;comp159916_c0;comp147938_c3;comp147938_c1;comp146895_c0;comp144311_c0;comp150439_c0;comp145477_c0;comp83531_c0;comp155283_c3	biological_process	0.226
sporophyte up-regulated	....GO:0006812	p	cation transport	24/669	2843/18886	2.5e-10	2.44e-07	2.34e-07	2.38e-07	0	comp147809_c0;comp156467_c1;comp151362_c0;comp144534_c2;comp154580_c3;comp138331_c1;comp150386_c0;comp138601_c0;comp152973_c2;comp162466_c0;comp124437_c0;comp126675_c0;comp148504_c0;comp138437_c2;comp141151_c0;comp150283_c0;comp153156_c1;comp155281_c0;comp153669_c0;comp152716_c0;comp145477_c0;comp142407_c0;comp153771_c1;comp150846_c2	biological_process	0.238
sporophyte up-regulated	...GO:0006811	p	ion transport	28/669	2907/18886	2.51e-10	2.45e-07	2.34e-07	2.39e-07	0	comp147809_c0;comp156075_c1;comp156467_c1;comp151362_c0;comp144534_c2;comp154580_c3;comp138331_c1;comp150386_c0;comp138601_c0;comp152973_c2;comp162466_c0;comp124437_c0;comp126675_c0;comp148504_c0;comp138437_c2;comp141151_c0;comp150283_c0;comp155784_c0;comp153156_c1;comp154445_c1;comp155281_c0;comp151199_c2;comp153669_c0;comp152716_c0;comp145477_c0;comp142407_c0;comp153771_c1;comp150846_c2	biological_process	0.272
sporophyte up-regulated	...GO:0044711	p	single-organism biosynthetic process	41/669	3286/18886	2.45e-10	2.39e-07	2.31e-07	2.33e-07	0	comp145591_c0;comp25754_c0;comp156198_c2;comp155230_c3;comp146992_c0;comp154727_c1;comp138909_c0;comp143108_c0;comp153072_c4;comp146303_c1;comp113605_c0;comp149474_c0;comp136068_c0;comp54137_c0;comp150006_c3;comp146753_c0;comp102188_c0;comp156352_c0;comp153999_c2;comp146325_c0;comp134060_c0;comp147388_c0;comp154240_c3;comp141995_c0;comp146298_c0;comp54220_c0;comp142465_c0;comp144068_c0;comp129952…	biological_process	0.352
sporophyte up-regulated	....GO:0034645	p	cellular macromolecule biosynthetic process	54/669	3896/18886	3.67e-10	3.58e-07	3.09e-07	3.49e-07	0	comp67952_c0;comp126590_c0;comp25754_c0;comp152663_c0;comp152663_c2;comp148209_c0;comp154308_c2;comp152866_c1;comp140368_c0;comp156198_c2;comp155230_c3;comp140175_c2;comp146992_c0;comp154727_c1;comp150386_c0;comp113605_c0;comp149474_c0;comp136068_c0;comp133491_c0;comp153999_c2;comp146325_c0;comp90783_c0;comp151239_c0;comp113067_c1;comp147388_c0;comp155911_c0;comp154553_c1;comp153219_c1;comp141995…	biological_process	0.391
sporophyte up-regulated	...GO:0044281	p	small molecule metabolic process	50/669	3483/18886	3.21e-10	3.13e-07	2.78e-07	3.05e-07	0	comp67952_c0;comp25754_c0;comp149877_c0;comp153570_c1;comp52382_c0;comp140642_c2;comp143052_c1;comp19947_c0;comp156759_c0;comp154727_c1;comp155802_c1;comp157687_c0;comp138909_c0;comp143108_c0;comp153072_c4;comp146303_c1;comp113605_c0;comp149474_c0;comp97843_c0;comp152839_c0;comp85529_c0;comp146753_c0;comp138033_c0;comp156352_c0;comp153999_c2;comp155946_c0;comp134060_c0;comp153219_c1;comp141995_c0…	biological_process	0.405
sporophyte up-regulated	....GO:0009059	p	macromolecule biosynthetic process	58/669	3975/18886	3.62e-10	3.53e-07	3.05e-07	3.44e-07	0	comp67952_c0;comp126590_c0;comp25754_c0;comp152663_c0;comp152663_c2;comp148209_c0;comp154308_c2;comp152866_c1;comp153007_c1;comp140368_c0;comp156198_c2;comp155230_c3;comp140175_c2;comp155042_c1;comp146992_c0;comp154727_c1;comp150386_c0;comp149622_c0;comp151563_c0;comp113605_c0;comp149474_c0;comp136068_c0;comp133491_c0;comp153999_c2;comp146325_c0;comp90783_c0;comp151239_c0;comp113067_c1;comp147388…	biological_process	0.412
sporophyte up-regulated	...GO:0046483	p	heterocycle metabolic process	69/669	4706/18886	2.66e-10	2.6e-07	2.45e-07	2.53e-07	0	comp145871_c1;comp154605_c2;comp147809_c0;comp67952_c0;comp25754_c0;comp152663_c0;comp153570_c1;comp152663_c2;comp148209_c0;comp154308_c2;comp152866_c1;comp153007_c1;comp149017_c0;comp143052_c1;comp156198_c2;comp155230_c3;comp140175_c2;comp150073_c0;comp155042_c1;comp154727_c1;comp149622_c0;comp154459_c0;comp162660_c0;comp151563_c0;comp153072_c4;comp113605_c0;comp149474_c0;comp85529_c0;comp166587…	biological_process	0.414
sporophyte up-regulated	...GO:1901360	p	organic cyclic compound metabolic process	70/669	4772/18886	3.3e-10	3.22e-07	2.83e-07	3.14e-07	0	comp145871_c1;comp154605_c2;comp147809_c0;comp67952_c0;comp25754_c0;comp152663_c0;comp153570_c1;comp152663_c2;comp148209_c0;comp154308_c2;comp152866_c1;comp153007_c1;comp149017_c0;comp143052_c1;comp156198_c2;comp155230_c3;comp140175_c2;comp150073_c0;comp155042_c1;comp154727_c1;comp149622_c0;comp154459_c0;comp162660_c0;comp151563_c0;comp153072_c4;comp113605_c0;comp149474_c0;comp85529_c0;comp166587…	biological_process	0.414
sporophyte up-regulated	...GO:0006725	p	cellular aromatic compound metabolic process	69/669	4687/18886	3.39e-10	3.31e-07	2.9e-07	3.23e-07	0	comp145871_c1;comp154605_c2;comp147809_c0;comp67952_c0;comp25754_c0;comp152663_c0;comp153570_c1;comp152663_c2;comp148209_c0;comp154308_c2;comp152866_c1;comp153007_c1;comp149017_c0;comp143052_c1;comp156198_c2;comp155230_c3;comp140175_c2;comp150073_c0;comp155042_c1;comp154727_c1;comp149622_c0;comp154459_c0;comp162660_c0;comp151563_c0;comp153072_c4;comp113605_c0;comp149474_c0;comp85529_c0;comp166587…	biological_process	0.416
sporophyte up-regulated	...GO:0034641	p	cellular nitrogen compound metabolic process	70/669	4694/18886	3.47e-10	3.39e-07	2.95e-07	3.3e-07	0	comp145871_c1;comp154605_c2;comp147809_c0;comp67952_c0;comp25754_c0;comp152663_c0;comp153570_c1;comp152663_c2;comp148209_c0;comp154308_c2;comp152866_c1;comp153007_c1;comp149017_c0;comp143052_c1;comp156198_c2;comp155230_c3;comp140175_c2;comp150073_c0;comp155042_c1;comp156759_c0;comp154727_c1;comp149622_c0;comp154459_c0;comp162660_c0;comp151563_c0;comp153072_c4;comp113605_c0;comp149474_c0;comp85529…	biological_process	0.421
sporophyte up-regulated	...GO:0006139	p	nucleobase-containing compound metabolic process	69/669	4527/18886	2.82e-10	2.75e-07	2.55e-07	2.68e-07	0	comp145871_c1;comp154605_c2;comp147809_c0;comp67952_c0;comp25754_c0;comp152663_c0;comp153570_c1;comp152663_c2;comp148209_c0;comp154308_c2;comp152866_c1;comp153007_c1;comp149017_c0;comp143052_c1;comp156198_c2;comp155230_c3;comp140175_c2;comp150073_c0;comp155042_c1;comp154727_c1;comp149622_c0;comp154459_c0;comp162660_c0;comp151563_c0;comp153072_c4;comp113605_c0;comp149474_c0;comp85529_c0;comp166587…	biological_process	0.43
sporophyte up-regulated	..GO:0006807	p	nitrogen compound metabolic process	78/669	4988/18886	3.26e-10	3.18e-07	2.81e-07	3.1e-07	0	comp145871_c1;comp154605_c2;comp147809_c0;comp67952_c0;comp25754_c0;comp152663_c0;comp153570_c1;comp152663_c2;comp148209_c0;comp154308_c2;comp152866_c1;comp153007_c1;comp149017_c0;comp143052_c1;comp156198_c2;comp155230_c3;comp140175_c2;comp150073_c0;comp155042_c1;comp156759_c0;comp154727_c1;comp149622_c0;comp154459_c0;comp162660_c0;comp138909_c0;comp151563_c0;comp153072_c4;comp113605_c0;comp14947…	biological_process	0.441
sporophyte up-regulated	...GO:0044249	p	cellular biosynthetic process	73/669	4595/18886	3.49e-10	3.41e-07	2.96e-07	3.32e-07	0	comp67952_c0;comp126590_c0;comp25754_c0;comp152663_c0;comp152663_c2;comp148209_c0;comp154308_c2;comp152866_c1;comp153007_c1;comp140368_c0;comp156198_c2;comp155230_c3;comp140175_c2;comp155042_c1;comp146992_c0;comp154727_c1;comp150386_c0;comp149622_c0;comp138909_c0;comp143108_c0;comp151563_c0;comp153072_c4;comp146303_c1;comp113605_c0;comp149474_c0;comp136068_c0;comp54137_c0;comp150006_c3;comp146753…	biological_process	0.448
sporophyte up-regulated	...GO:0055085	p	transmembrane transport	55/669	3408/18886	3.16e-10	3.09e-07	2.75e-07	3.01e-07	0	comp149153_c1;comp155616_c0;comp147809_c0;comp154813_c0;comp156075_c1;comp155471_c0;comp151362_c0;comp148199_c0;comp153570_c1;comp144534_c2;comp154580_c3;comp138331_c1;comp154902_c0;comp155813_c0;comp140175_c2;comp153590_c0;comp153753_c0;comp148958_c0;comp150386_c0;comp153741_c0;comp57010_c0;comp154193_c0;comp159159_c0;comp145515_c0;comp152973_c2;comp155145_c3;comp162466_c0;comp151239_c0;comp1483…	biological_process	0.456
sporophyte up-regulated	....GO:0044267	p	cellular protein metabolic process	85/669	5090/18886	3.17e-10	3.1e-07	2.76e-07	3.02e-07	0	comp147809_c0;comp146057_c2;comp67952_c0;comp153385_c2;comp126590_c0;comp154966_c0;comp130616_c1;comp156467_c1;comp153007_c1;comp140368_c0;comp149965_c0;comp155686_c1;comp156198_c2;comp155230_c3;comp140175_c2;comp52806_c0;comp140900_c0;comp155042_c1;comp155042_c2;comp150386_c0;comp64352_c0;comp154520_c1;comp153180_c1;comp156332_c1;comp155802_c1;comp151866_c0;comp154858_c1;comp155224_c0;comp154343…	biological_process	0.471
sporophyte up-regulated	...GO:1901576	p	organic substance biosynthetic process	78/669	4653/18886	3.1e-10	3.03e-07	2.71e-07	2.95e-07	0	comp145591_c0;comp67952_c0;comp126590_c0;comp150080_c0;comp25754_c0;comp152663_c0;comp152663_c2;comp148209_c0;comp154308_c2;comp152866_c1;comp153007_c1;comp140368_c0;comp156198_c2;comp155230_c3;comp140175_c2;comp155042_c1;comp146992_c0;comp154727_c1;comp150386_c0;comp149622_c0;comp138909_c0;comp143108_c0;comp151563_c0;comp153072_c4;comp146303_c1;comp113605_c0;comp149474_c0;comp136068_c0;comp54137…	biological_process	0.473
sporophyte up-regulated	....GO:0043412	p	macromolecule modification	78/669	4509/18886	3.65e-10	3.57e-07	3.08e-07	3.48e-07	0	comp147809_c0;comp146057_c2;comp67952_c0;comp153385_c2;comp154966_c0;comp130616_c1;comp156467_c1;comp153007_c1;comp140368_c0;comp149965_c0;comp156198_c2;comp155230_c3;comp140175_c2;comp52806_c0;comp140900_c0;comp155042_c1;comp155042_c2;comp64352_c0;comp154520_c1;comp153180_c1;comp156332_c1;comp155802_c1;comp151866_c0;comp154858_c1;comp155224_c0;comp154343_c0;comp152041_c0;comp156257_c1;comp151563…	biological_process	0.488
sporophyte up-regulated	..GO:0009058	p	biosynthetic process	86/669	4895/18886	3.4e-10	3.32e-07	2.89e-07	3.23e-07	0	comp145591_c0;comp67952_c0;comp126590_c0;comp150080_c0;comp25754_c0;comp152663_c0;comp152663_c2;comp148209_c0;comp154308_c2;comp152866_c1;comp153007_c1;comp140368_c0;comp156198_c2;comp155230_c3;comp140175_c2;comp155042_c1;comp146992_c0;comp154727_c1;comp150386_c0;comp149622_c0;comp138909_c0;comp153398_c0;comp143108_c0;comp151563_c0;comp153072_c4;comp146303_c1;comp113605_c0;comp149474_c0;comp13606…	biological_process	0.496
sporophyte up-regulated	....GO:0036211	p	protein modification process	78/669	4443/18886	3.95e-10	3.86e-07	3.32e-07	3.76e-07	0	comp147809_c0;comp146057_c2;comp67952_c0;comp153385_c2;comp154966_c0;comp130616_c1;comp156467_c1;comp153007_c1;comp140368_c0;comp149965_c0;comp156198_c2;comp155230_c3;comp140175_c2;comp52806_c0;comp140900_c0;comp155042_c1;comp155042_c2;comp64352_c0;comp154520_c1;comp153180_c1;comp156332_c1;comp155802_c1;comp151866_c0;comp154858_c1;comp155224_c0;comp154343_c0;comp152041_c0;comp156257_c1;comp151563…	biological_process	0.496
sporophyte up-regulated	.....GO:0006464	p	cellular protein modification process	78/669	4443/18886	3.95e-10	3.86e-07	3.32e-07	3.76e-07	0	comp147809_c0;comp146057_c2;comp67952_c0;comp153385_c2;comp154966_c0;comp130616_c1;comp156467_c1;comp153007_c1;comp140368_c0;comp149965_c0;comp156198_c2;comp155230_c3;comp140175_c2;comp52806_c0;comp140900_c0;comp155042_c1;comp155042_c2;comp64352_c0;comp154520_c1;comp153180_c1;comp156332_c1;comp155802_c1;comp151866_c0;comp154858_c1;comp155224_c0;comp154343_c0;comp152041_c0;comp156257_c1;comp151563…	biological_process	0.496
sporophyte up-regulated	......GO:0006468	p	protein phosphorylation	75/669	4128/18886	2.48e-10	2.42e-07	2.33e-07	2.36e-07	0	comp147809_c0;comp146057_c2;comp67952_c0;comp153385_c2;comp154966_c0;comp130616_c1;comp156467_c1;comp153007_c1;comp140368_c0;comp149965_c0;comp156198_c2;comp140175_c2;comp52806_c0;comp140900_c0;comp155042_c1;comp155042_c2;comp64352_c0;comp154520_c1;comp153180_c1;comp156332_c1;comp155802_c1;comp151866_c0;comp155224_c0;comp154343_c0;comp152041_c0;comp156257_c1;comp151563_c0;comp146972_c0;comp52782_…	biological_process	0.513
sporophyte up-regulated	.....GO:0016310	p	phosphorylation	77/669	4198/18886	3.28e-10	3.2e-07	2.83e-07	3.12e-07	0	comp147809_c0;comp146057_c2;comp67952_c0;comp153385_c2;comp154966_c0;comp130616_c1;comp156467_c1;comp153007_c1;comp140368_c0;comp149965_c0;comp156198_c2;comp140175_c2;comp52806_c0;comp140900_c0;comp155042_c1;comp155042_c2;comp64352_c0;comp154520_c1;comp153180_c1;comp156332_c1;comp155802_c1;comp151866_c0;comp155224_c0;comp154343_c0;comp152041_c0;comp156257_c1;comp151563_c0;comp146972_c0;comp52782_…	biological_process	0.518
sporophyte up-regulated	....GO:0006796	p	phosphate-containing compound metabolic process	89/669	4579/18886	3.38e-10	3.3e-07	2.89e-07	3.22e-07	0	comp147809_c0;comp146057_c2;comp67952_c0;comp153385_c2;comp154966_c0;comp130616_c1;comp156467_c1;comp153570_c1;comp140642_c2;comp153007_c1;comp140368_c0;comp149965_c0;comp156198_c2;comp140175_c2;comp52806_c0;comp140900_c0;comp155042_c1;comp155042_c2;comp64352_c0;comp154520_c1;comp153180_c1;comp156332_c1;comp155802_c1;comp151866_c0;comp155224_c0;comp154343_c0;comp152041_c0;comp156257_c1;comp151563…	biological_process	0.549
sporophyte up-regulated	...GO:0006793	p	phosphorus metabolic process	90/669	4588/18886	3.4e-10	3.31e-07	2.89e-07	3.23e-07	0	comp147809_c0;comp146057_c2;comp67952_c0;comp153385_c2;comp154966_c0;comp130616_c1;comp156467_c1;comp153570_c1;comp140642_c2;comp153007_c1;comp140368_c0;comp149965_c0;comp156198_c2;comp140175_c2;comp52806_c0;comp140900_c0;comp155042_c1;comp155042_c2;comp64352_c0;comp154520_c1;comp153180_c1;comp156332_c1;comp155802_c1;comp151866_c0;comp155224_c0;comp154343_c0;comp152041_c0;comp156257_c1;comp151563…	biological_process	0.554
sporophyte up-regulated	..GO:0044765	p	single-organism transport	76/669	3743/18886	3.48e-09	3.4e-06	2.89e-06	3.31e-06	0	comp149153_c1;comp155616_c0;comp147809_c0;comp154813_c0;comp156075_c1;comp155471_c0;comp156467_c1;comp151362_c0;comp145295_c1;comp148199_c0;comp153570_c1;comp144534_c2;comp154580_c3;comp138331_c1;comp154902_c0;comp155813_c0;comp140175_c2;comp153590_c0;comp153753_c0;comp153489_c3;comp144364_c2;comp148958_c0;comp150386_c0;comp153741_c0;comp57010_c0;comp154193_c0;comp156332_c1;comp153343_c0;comp1386…	biological_process	0.573
sporophyte up-regulated	..GO:1902578	p	single-organism localization	77/669	3776/18886	3.87e-09	3.77e-06	3.2e-06	3.68e-06	0	comp149153_c1;comp155616_c0;comp147809_c0;comp154813_c0;comp156075_c1;comp155471_c0;comp156467_c1;comp151362_c0;comp145295_c1;comp148199_c0;comp153570_c1;comp144534_c2;comp154580_c3;comp138331_c1;comp154902_c0;comp155813_c0;comp140175_c2;comp153590_c0;comp153753_c0;comp153489_c3;comp144364_c2;comp148958_c0;comp150386_c0;comp153741_c0;comp57010_c0;comp154193_c0;comp156332_c1;comp153343_c0;comp1386…	biological_process	0.576
sporophyte up-regulated	...GO:0019538	p	protein metabolic process	123/669	5875/18886	3.36e-10	3.28e-07	2.88e-07	3.2e-07	0	comp147809_c0;comp146057_c2;comp67952_c0;comp153385_c2;comp126590_c0;comp154966_c0;comp130616_c1;comp149526_c0;comp156467_c1;comp25754_c0;comp153570_c1;comp137938_c1;comp153007_c1;comp140368_c0;comp149965_c0;comp149017_c0;comp155686_c1;comp156198_c2;comp155230_c3;comp140175_c2;comp155056_c0;comp52806_c0;comp185175_c0;comp140900_c0;comp155042_c1;comp155042_c2;comp156545_c0;comp154727_c1;comp150386…	biological_process	0.591
sporophyte up-regulated	...GO:0044260	p	cellular macromolecule metabolic process	143/669	6817/18886	2.96e-10	2.89e-07	2.63e-07	2.82e-07	0	comp145871_c1;comp154605_c2;comp147809_c0;comp146057_c2;comp67952_c0;comp153385_c2;comp126590_c0;comp154966_c0;comp130616_c1;comp156467_c1;comp25754_c0;comp152663_c0;comp153570_c1;comp152663_c2;comp148209_c0;comp154308_c2;comp152866_c1;comp153007_c1;comp140368_c0;comp149965_c0;comp149017_c0;comp155686_c1;comp156198_c2;comp155230_c3;comp140175_c2;comp52806_c0;comp140900_c0;comp150073_c0;comp155042…	biological_process	0.592
sporophyte up-regulated	.GO:0051179	p	localization	92/669	4200/18886	2e-08	1.95e-05	1.64e-05	1.9e-05	0	comp145871_c1;comp149153_c1;comp155616_c0;comp147809_c0;comp154813_c0;comp156075_c1;comp67952_c0;comp155471_c0;comp156467_c1;comp151362_c0;comp145295_c1;comp148199_c0;comp142990_c1;comp153570_c1;comp134544_c1;comp144534_c2;comp154580_c3;comp138331_c1;comp154902_c0;comp155813_c0;comp140175_c2;comp153590_c0;comp153753_c0;comp153489_c3;comp144364_c2;comp148958_c0;comp150386_c0;comp153741_c0;comp5701…	biological_process	0.618
sporophyte up-regulated	..GO:0051234	p	establishment of localization	91/669	4160/18886	2.35e-08	2.29e-05	1.91e-05	2.23e-05	0	comp145871_c1;comp149153_c1;comp155616_c0;comp147809_c0;comp154813_c0;comp156075_c1;comp67952_c0;comp155471_c0;comp156467_c1;comp151362_c0;comp145295_c1;comp148199_c0;comp142990_c1;comp153570_c1;comp134544_c1;comp144534_c2;comp154580_c3;comp138331_c1;comp154902_c0;comp155813_c0;comp140175_c2;comp153590_c0;comp153753_c0;comp153489_c3;comp144364_c2;comp148958_c0;comp150386_c0;comp153741_c0;comp5701…	biological_process	0.618
sporophyte up-regulated	...GO:0006810	p	transport	91/669	4154/18886	2.35e-08	2.29e-05	1.91e-05	2.23e-05	0	comp145871_c1;comp149153_c1;comp155616_c0;comp147809_c0;comp154813_c0;comp156075_c1;comp67952_c0;comp155471_c0;comp156467_c1;comp151362_c0;comp145295_c1;comp148199_c0;comp142990_c1;comp153570_c1;comp134544_c1;comp144534_c2;comp154580_c3;comp138331_c1;comp154902_c0;comp155813_c0;comp140175_c2;comp153590_c0;comp153753_c0;comp153489_c3;comp144364_c2;comp148958_c0;comp150386_c0;comp153741_c0;comp5701…	biological_process	0.618
sporophyte up-regulated	...GO:0043170	p	macromolecule metabolic process	164/669	7314/18886	4.07e-10	3.97e-07	3.41e-07	3.87e-07	0	comp145871_c1;comp154605_c2;comp147809_c0;comp146057_c2;comp67952_c0;comp153385_c2;comp126590_c0;comp154966_c0;comp130616_c1;comp149526_c0;comp156467_c1;comp25754_c0;comp152663_c0;comp153570_c1;comp152663_c2;comp137938_c1;comp148209_c0;comp154308_c2;comp152866_c1;comp153007_c1;comp140368_c0;comp149965_c0;comp149017_c0;comp155686_c1;comp156198_c2;comp155230_c3;comp140175_c2;comp155056_c0;comp52806…	biological_process	0.633
sporophyte up-regulated	..GO:0044237	p	cellular metabolic process	200/669	8222/18886	3.82e-10	3.73e-07	3.22e-07	3.64e-07	0	comp145871_c1;comp154605_c2;comp147809_c0;comp146057_c2;comp67952_c0;comp153385_c2;comp126590_c0;comp154966_c0;comp130616_c1;comp150080_c0;comp156467_c1;comp25754_c0;comp149877_c0;comp22559_c0;comp152663_c0;comp153570_c1;comp152663_c2;comp52382_c0;comp26362_c0;comp140642_c2;comp148209_c0;comp154308_c2;comp152866_c1;comp153007_c1;comp140368_c0;comp149965_c0;comp149017_c0;comp155686_c1;comp143052_c…	biological_process	0.687
sporophyte up-regulated	..GO:0044763	p	single-organism cellular process	146/669	5649/18886	2.11e-06	0.00206	0.00169	0.00201	0.002	comp149153_c1;comp155616_c0;comp154605_c2;comp147809_c0;comp154813_c0;comp133590_c0;comp156075_c1;comp67952_c0;comp155471_c0;comp151362_c0;comp25754_c0;comp149877_c0;comp148199_c0;comp153570_c1;comp52382_c0;comp144534_c2;comp65181_c0;comp154580_c3;comp140642_c2;comp138331_c1;comp150670_c3;comp154902_c0;comp155686_c1;comp143052_c1;comp156198_c2;comp155813_c0;comp155230_c3;comp140175_c2;comp153590_…	biological_process	0.73
sporophyte up-regulated	.GO:0009987	p	cellular process	259/669	9329/18886	2.02e-08	1.97e-05	1.65e-05	1.92e-05	0	comp145871_c1;comp149153_c1;comp155616_c0;comp154605_c2;comp147809_c0;comp154813_c0;comp133590_c0;comp146057_c2;comp156075_c1;comp144486_c2;comp139796_c0;comp67952_c0;comp153385_c2;comp126590_c0;comp155471_c0;comp154966_c0;comp130616_c1;comp150080_c0;comp156467_c1;comp151362_c0;comp25754_c0;comp149877_c0;comp148199_c0;comp22559_c0;comp152663_c0;comp153570_c1;comp152663_c2;comp52382_c0;comp144534_…	biological_process	0.784
sporophyte up-regulated	..GO:0071704	p	organic substance metabolic process	264/669	9041/18886	9.77e-06	0.00953	0.00778	0.00929	0.006	comp197195_c0;comp145871_c1;comp154605_c2;comp147809_c0;comp146057_c2;comp144486_c2;comp145591_c0;comp67952_c0;comp153385_c2;comp126590_c0;comp154966_c0;comp137837_c0;comp130616_c1;comp150080_c0;comp149526_c0;comp156467_c1;comp150457_c1;comp25754_c0;comp150149_c1;comp149877_c0;comp152663_c0;comp153570_c1;comp152663_c2;comp52382_c0;comp137938_c1;comp26362_c0;comp140642_c2;comp54926_c0;comp148209_c…	biological_process	0.824
sporophyte up-regulated	..GO:0044238	p	primary metabolic process	258/669	8783/18886	2.78e-05	0.0272	0.022	0.0265	0.01	comp197195_c0;comp145871_c1;comp154605_c2;comp147809_c0;comp146057_c2;comp144486_c2;comp145591_c0;comp67952_c0;comp153385_c2;comp126590_c0;comp154966_c0;comp137837_c0;comp130616_c1;comp149526_c0;comp156467_c1;comp150457_c1;comp25754_c0;comp150149_c1;comp149877_c0;comp152663_c0;comp153570_c1;comp152663_c2;comp52382_c0;comp137938_c1;comp26362_c0;comp54926_c0;comp148209_c0;comp154308_c2;comp152866_c…	biological_process	0.829
sporophyte up-regulated	..GO:0044455	p	mitochondrial membrane part	1/669	2498/18886	2.41e-10	2.35e-07	2.27e-07	2.29e-07	0	comp145477_c0	cellular_component	0.011
sporophyte up-regulated	...GO:0045263	p	proton-transporting ATP synthase complex, coupling factor F(o)	1/669	2496/18886	2.35e-10	2.29e-07	2.23e-07	2.24e-07	0	comp145477_c0	cellular_component	0.011
sporophyte up-regulated	...GO:0044429	p	mitochondrial part	1/669	2558/18886	2.47e-10	2.41e-07	2.33e-07	2.35e-07	0	comp145477_c0	cellular_component	0.011
sporophyte up-regulated	...GO:0000276	p	mitochondrial proton-transporting ATP synthase complex, coupling factor F(o)	1/669	2476/18886	2.96e-10	2.89e-07	2.63e-07	2.81e-07	0	comp145477_c0	cellular_component	0.011
sporophyte up-regulated	..GO:0033177	p	proton-transporting two-sector ATPase complex, proton-transporting domain	4/669	2516/18886	2.69e-10	2.63e-07	2.47e-07	2.56e-07	0	comp150386_c0;comp162466_c0;comp153156_c1;comp145477_c0	cellular_component	0.045
sporophyte up-regulated	..GO:0030529	p	ribonucleoprotein complex	8/669	2948/18886	2.23e-10	2.18e-07	2.12e-07	2.12e-07	0	comp126590_c0;comp140368_c0;comp150386_c0;comp133491_c0;comp90783_c0;comp153826_c2;comp155875_c3;comp145477_c0	cellular_component	0.077
sporophyte up-regulated	...GO:0005840	p	ribosome	8/669	2880/18886	2.14e-10	2.09e-07	2.05e-07	2.03e-07	0	comp126590_c0;comp140368_c0;comp150386_c0;comp133491_c0;comp90783_c0;comp153826_c2;comp155875_c3;comp145477_c0	cellular_component	0.078
sporophyte up-regulated	.GO:0044422	p	organelle part	11/669	3093/18886	2.49e-10	2.43e-07	2.34e-07	2.37e-07	0	comp156198_c2;comp140175_c2;comp151239_c0;comp148358_c1;comp126675_c0;comp155911_c0;comp144068_c0;comp170935_c0;comp155981_c1;comp145477_c0;comp150846_c2	cellular_component	0.1
sporophyte up-regulated	..GO:0044446	p	intracellular organelle part	11/669	3093/18886	2.49e-10	2.43e-07	2.34e-07	2.37e-07	0	comp156198_c2;comp140175_c2;comp151239_c0;comp148358_c1;comp126675_c0;comp155911_c0;comp144068_c0;comp170935_c0;comp155981_c1;comp145477_c0;comp150846_c2	cellular_component	0.1
sporophyte up-regulated	..GO:0043228	p	non-membrane-bounded organelle	16/669	3105/18886	2.75e-10	2.68e-07	2.51e-07	2.62e-07	0	comp126590_c0;comp140368_c0;comp140175_c2;comp150386_c0;comp162660_c0;comp133491_c0;comp90783_c0;comp151239_c0;comp155911_c0;comp159916_c0;comp153826_c2;comp54384_c0;comp134480_c0;comp155875_c3;comp145477_c0;comp155283_c3	cellular_component	0.145
sporophyte up-regulated	...GO:0043232	p	intracellular non-membrane-bounded organelle	16/669	3105/18886	2.75e-10	2.68e-07	2.51e-07	2.62e-07	0	comp126590_c0;comp140368_c0;comp140175_c2;comp150386_c0;comp162660_c0;comp133491_c0;comp90783_c0;comp151239_c0;comp155911_c0;comp159916_c0;comp153826_c2;comp54384_c0;comp134480_c0;comp155875_c3;comp145477_c0;comp155283_c3	cellular_component	0.145
sporophyte up-regulated	...GO:0044444	p	cytoplasmic part	19/669	3610/18886	3.05e-10	2.97e-07	2.68e-07	2.9e-07	0	comp145871_c1;comp126590_c0;comp140368_c0;comp156198_c2;comp140175_c2;comp150386_c0;comp133491_c0;comp90783_c0;comp151239_c0;comp126675_c0;comp155911_c0;comp153826_c2;comp144068_c0;comp170935_c0;comp155981_c1;comp152470_c0;comp155875_c3;comp145477_c0;comp150846_c2	cellular_component	0.149
sporophyte up-regulated	..GO:0043234	p	protein complex	24/669	3359/18886	2.51e-10	2.45e-07	2.34e-07	2.39e-07	0	comp145871_c1;comp147809_c0;comp141507_c0;comp129750_c0;comp155984_c1;comp148958_c0;comp150386_c0;comp133602_c0;comp152973_c2;comp57448_c0;comp138075_c0;comp162466_c0;comp148358_c1;comp126675_c0;comp157535_c0;comp146895_c0;comp170935_c0;comp145390_c0;comp141151_c0;comp153156_c1;comp140304_c1;comp145477_c0;comp83531_c0;comp150846_c2	cellular_component	0.202
sporophyte up-regulated	.GO:0032991	p	macromolecular complex	30/669	3818/18886	2.69e-10	2.62e-07	2.48e-07	2.56e-07	0	comp145871_c1;comp147809_c0;comp126590_c0;comp141507_c0;comp140368_c0;comp129750_c0;comp155984_c1;comp148958_c0;comp150386_c0;comp133602_c0;comp152973_c2;comp57448_c0;comp138075_c0;comp133491_c0;comp162466_c0;comp90783_c0;comp148358_c1;comp126675_c0;comp157535_c0;comp146895_c0;comp153826_c2;comp170935_c0;comp145390_c0;comp141151_c0;comp155875_c3;comp153156_c1;comp140304_c1;comp145477_c0;comp83531…	cellular_component	0.222
sporophyte up-regulated	..GO:0005622	p	intracellular	36/669	3456/18886	2.83e-10	2.76e-07	2.56e-07	2.69e-07	0	comp126590_c0;comp152663_c0;comp152663_c2;comp140642_c2;comp154308_c2;comp152866_c1;comp140368_c0;comp149017_c0;comp144364_c2;comp146992_c0;comp150386_c0;comp148851_c0;comp138891_c0;comp152756_c0;comp133491_c0;comp146325_c0;comp155063_c0;comp90783_c0;comp148358_c1;comp147388_c0;comp154553_c1;comp142465_c0;comp148692_c0;comp151139_c0;comp133392_c3;comp151255_c0;comp60924_c0;comp154147_c0;comp15623…	cellular_component	0.294
sporophyte up-regulated	.GO:0043226	p	organelle	42/669	4008/18886	3.01e-10	2.94e-07	2.67e-07	2.86e-07	0	comp145871_c1;comp155616_c0;comp154813_c0;comp126590_c0;comp153286_c0;comp140368_c0;comp155230_c3;comp140175_c2;comp154523_c0;comp150386_c0;comp154193_c0;comp162660_c0;comp141238_c4;comp153912_c1;comp152724_c0;comp140918_c0;comp166587_c0;comp146184_c1;comp133491_c0;comp155254_c0;comp90783_c0;comp151239_c0;comp155911_c0;comp159916_c0;comp138437_c2;comp154493_c2;comp153826_c2;comp54384_c0;comp15113…	cellular_component	0.296
sporophyte up-regulated	..GO:0043229	p	intracellular organelle	42/669	4008/18886	3.01e-10	2.94e-07	2.67e-07	2.86e-07	0	comp145871_c1;comp155616_c0;comp154813_c0;comp126590_c0;comp153286_c0;comp140368_c0;comp155230_c3;comp140175_c2;comp154523_c0;comp150386_c0;comp154193_c0;comp162660_c0;comp141238_c4;comp153912_c1;comp152724_c0;comp140918_c0;comp166587_c0;comp146184_c1;comp133491_c0;comp155254_c0;comp90783_c0;comp151239_c0;comp155911_c0;comp159916_c0;comp138437_c2;comp154493_c2;comp153826_c2;comp54384_c0;comp15113…	cellular_component	0.296
sporophyte up-regulated	..GO:0044424	p	intracellular part	73/669	5212/18886	3.28e-10	3.2e-07	2.83e-07	3.12e-07	0	comp145871_c1;comp155616_c0;comp154813_c0;comp145591_c0;comp67952_c0;comp126590_c0;comp145295_c1;comp153286_c0;comp140368_c0;comp156198_c2;comp155230_c3;comp140175_c2;comp154523_c0;comp129750_c0;comp148958_c0;comp150386_c0;comp133602_c0;comp154193_c0;comp155802_c1;comp153343_c0;comp162660_c0;comp141238_c4;comp153912_c1;comp153072_c4;comp152724_c0;comp152839_c0;comp140918_c0;comp152973_c2;comp5744…	cellular_component	0.395
sporophyte up-regulated	.GO:0044464	p	cell part	108/669	5970/18886	3.02e-10	2.95e-07	2.67e-07	2.87e-07	0	comp145871_c1;comp155616_c0;comp154813_c0;comp144486_c2;comp145591_c0;comp67952_c0;comp126590_c0;comp145295_c1;comp152663_c0;comp152663_c2;comp153286_c0;comp140642_c2;comp154308_c2;comp152866_c1;comp140368_c0;comp149017_c0;comp156198_c2;comp155230_c3;comp140175_c2;comp154523_c0;comp129750_c0;comp144364_c2;comp148958_c0;comp146992_c0;comp150386_c0;comp133602_c0;comp154193_c0;comp155802_c1;comp1513…	cellular_component	0.511
sporophyte up-regulated	.GO:0044425	p	membrane part	78/669	3967/18886	4.86e-10	4.75e-07	4.06e-07	4.63e-07	0	comp145871_c1;comp155616_c0;comp147809_c0;comp154813_c0;comp133590_c0;comp155471_c0;comp143136_c0;comp151362_c0;comp148199_c0;comp153570_c1;comp144534_c2;comp154580_c3;comp154902_c0;comp155686_c1;comp156198_c2;comp155813_c0;comp140175_c2;comp153590_c0;comp129750_c0;comp153753_c0;comp125769_c0;comp125769_c1;comp150386_c0;comp140771_c0;comp133602_c0;comp146713_c0;comp57010_c0;comp154193_c0;comp1544…	cellular_component	0.555
sporophyte up-regulated	GO:0005575	p	cellular_component	223/669	7729/18886	4.32e-05	0.0422	0.034	0.0411	0.016	comp145871_c1;comp149153_c1;comp155616_c0;comp147809_c0;comp154813_c0;comp133590_c0;comp156075_c1;comp144486_c2;comp145591_c0;comp140509_c0;comp67952_c0;comp126590_c0;comp155471_c0;comp143136_c0;comp156467_c1;comp151362_c0;comp145295_c1;comp148199_c0;comp152663_c0;comp142990_c1;comp153570_c1;comp152663_c2;comp134544_c1;comp153920_c0;comp153920_c2;comp144534_c2;comp151601_c3;comp155637_c2;comp9451…	cellular_component	0.815
sporophyte up-regulated	...GO:0042802	p	identical protein binding	6/669	2536/18886	2.11e-10	2.06e-07	2.04e-07	2.01e-07	0	comp156323_c0;comp149017_c0;comp154827_c0;comp150525_c0;comp153097_c0;comp145477_c0	molecular_function	0.067
sporophyte up-regulated	..GO:0003735	p	structural constituent of ribosome	8/669	2896/18886	3.38e-10	3.3e-07	2.89e-07	3.21e-07	0	comp126590_c0;comp140368_c0;comp150386_c0;comp133491_c0;comp90783_c0;comp153826_c2;comp155875_c3;comp145477_c0	molecular_function	0.078
sporophyte up-regulated	........GO:0015078	p	hydrogen ion transmembrane transporter activity	11/669	2613/18886	2.5e-10	2.44e-07	2.34e-07	2.38e-07	0	comp144534_c2;comp154580_c3;comp150386_c0;comp162466_c0;comp126675_c0;comp141151_c0;comp150283_c0;comp153156_c1;comp155281_c0;comp145477_c0;comp150846_c2	molecular_function	0.119
sporophyte up-regulated	.GO:0005198	p	structural molecule activity	16/669	3110/18886	3.88e-10	3.79e-07	3.26e-07	3.69e-07	0	comp145871_c1;comp139796_c0;comp126590_c0;comp140368_c0;comp140175_c2;comp150386_c0;comp133491_c0;comp90783_c0;comp151239_c0;comp155911_c0;comp153826_c2;comp144311_c0;comp170935_c0;comp143111_c0;comp155875_c3;comp145477_c0	molecular_function	0.145
sporophyte up-regulated	.......GO:0015077	p	monovalent inorganic cation transmembrane transporter activity	14/669	2661/18886	3.4e-10	3.32e-07	2.89e-07	3.24e-07	0	comp144534_c2;comp154580_c3;comp138331_c1;comp150386_c0;comp162466_c0;comp126675_c0;comp138437_c2;comp141151_c0;comp150283_c0;comp153156_c1;comp155281_c0;comp152716_c0;comp145477_c0;comp150846_c2	molecular_function	0.149
sporophyte up-regulated	......GO:0022890	p	inorganic cation transmembrane transporter activity	15/669	2698/18886	3.05e-10	2.98e-07	2.68e-07	2.9e-07	0	comp144534_c2;comp154580_c3;comp138331_c1;comp150386_c0;comp152973_c2;comp162466_c0;comp126675_c0;comp138437_c2;comp141151_c0;comp150283_c0;comp153156_c1;comp155281_c0;comp152716_c0;comp145477_c0;comp150846_c2	molecular_function	0.157
sporophyte up-regulated	.....GO:0008324	p	cation transmembrane transporter activity	16/669	2718/18886	2.33e-10	2.28e-07	2.21e-07	2.22e-07	0	comp151362_c0;comp144534_c2;comp154580_c3;comp138331_c1;comp150386_c0;comp152973_c2;comp162466_c0;comp126675_c0;comp138437_c2;comp141151_c0;comp150283_c0;comp153156_c1;comp155281_c0;comp152716_c0;comp145477_c0;comp150846_c2	molecular_function	0.166
sporophyte up-regulated	...GO:0022891	p	substrate-specific transmembrane transporter activity	21/669	2813/18886	3.02e-10	2.95e-07	2.67e-07	2.87e-07	0	comp156075_c1;comp151362_c0;comp144534_c2;comp154580_c3;comp138331_c1;comp150386_c0;comp152973_c2;comp162466_c0;comp148358_c1;comp126675_c0;comp138437_c2;comp148692_c0;comp141151_c0;comp150283_c0;comp155784_c0;comp153156_c1;comp154445_c1;comp155281_c0;comp152716_c0;comp145477_c0;comp150846_c2	molecular_function	0.211
sporophyte up-regulated	....GO:0015075	p	ion transmembrane transporter activity	21/669	2794/18886	2.61e-10	2.55e-07	2.42e-07	2.49e-07	0	comp156075_c1;comp151362_c0;comp144534_c2;comp154580_c3;comp138331_c1;comp150386_c0;comp152973_c2;comp162466_c0;comp148358_c1;comp126675_c0;comp138437_c2;comp148692_c0;comp141151_c0;comp150283_c0;comp155784_c0;comp153156_c1;comp154445_c1;comp155281_c0;comp152716_c0;comp145477_c0;comp150846_c2	molecular_function	0.212
sporophyte up-regulated	..GO:0022892	p	substrate-specific transporter activity	23/669	2869/18886	2.89e-10	2.82e-07	2.6e-07	2.75e-07	0	comp156075_c1;comp151362_c0;comp145295_c1;comp144534_c2;comp154580_c3;comp138331_c1;comp150386_c0;comp153343_c0;comp152973_c2;comp162466_c0;comp148358_c1;comp126675_c0;comp138437_c2;comp148692_c0;comp141151_c0;comp150283_c0;comp155784_c0;comp153156_c1;comp154445_c1;comp155281_c0;comp152716_c0;comp145477_c0;comp150846_c2	molecular_function	0.226
sporophyte up-regulated	......GO:0005507	p	copper ion binding	24/669	2639/18886	2.94e-10	2.87e-07	2.64e-07	2.8e-07	0	comp153940_c3;comp135898_c0;comp150457_c1;comp136060_c0;comp138521_c0;comp138826_c0;comp151375_c5;comp154142_c2;comp156332_c1;comp154720_c0;comp127542_c0;comp148510_c0;comp145536_c1;comp156185_c1;comp143070_c1;comp156108_c0;comp152446_c2;comp122795_c0;comp149589_c1;comp153585_c0;comp154761_c3;comp152446_c5;comp145477_c0;comp151985_c0	molecular_function	0.257
sporophyte up-regulated	...GO:0016705	p	oxidoreductase activity, acting on paired donors, with incorporation or reduction of molecular oxygen	31/669	3059/18886	2.98e-10	2.91e-07	2.65e-07	2.84e-07	0	comp153940_c3;comp149642_c0;comp156198_c2;comp140175_c2;comp146478_c0;comp147611_c1;comp154142_c2;comp153448_c2;comp144362_c0;comp133578_c0;comp152973_c2;comp145536_c1;comp146049_c2;comp152767_c1;comp151476_c0;comp215429_c0;comp151239_c0;comp155911_c0;comp140257_c1;comp128090_c0;comp131528_c0;comp147013_c2;comp156108_c0;comp137259_c0;comp144068_c0;comp155981_c1;comp125690_c0;comp150567_c5;comp127…	molecular_function	0.286
sporophyte up-regulated	......GO:0005506	p	iron ion binding	32/669	3019/18886	2.35e-10	2.3e-07	2.23e-07	2.24e-07	0	comp153940_c3;comp156198_c2;comp140175_c2;comp146478_c0;comp154142_c2;comp155802_c1;comp153448_c2;comp154472_c0;comp146303_c1;comp152839_c0;comp152973_c2;comp153825_c0;comp145536_c1;comp146049_c2;comp152767_c1;comp151476_c0;comp155946_c0;comp151239_c0;comp155911_c0;comp147013_c2;comp146895_c0;comp156108_c0;comp137259_c0;comp144068_c0;comp129952_c0;comp155981_c1;comp125690_c0;comp150567_c5;comp149…	molecular_function	0.299
sporophyte up-regulated	....GO:0020037	p	heme binding	35/669	3069/18886	2.19e-10	2.14e-07	2.09e-07	2.09e-07	0	comp153940_c3;comp145250_c0;comp82062_c0;comp156198_c2;comp140175_c2;comp142644_c0;comp146478_c0;comp154142_c2;comp153448_c2;comp152973_c2;comp145536_c1;comp146049_c2;comp152767_c1;comp151476_c0;comp151239_c0;comp155911_c0;comp149691_c0;comp147099_c1;comp155125_c1;comp147013_c2;comp156108_c0;comp137259_c0;comp144068_c0;comp145588_c3;comp155981_c1;comp144308_c0;comp143655_c0;comp125690_c0;comp1433…	molecular_function	0.322
sporophyte up-regulated	...GO:0046906	p	tetrapyrrole binding	37/669	3075/18886	3.25e-10	3.17e-07	2.81e-07	3.09e-07	0	comp153940_c3;comp145250_c0;comp82062_c0;comp156198_c2;comp140175_c2;comp142644_c0;comp146478_c0;comp154142_c2;comp153448_c2;comp152973_c2;comp145536_c1;comp146049_c2;comp152767_c1;comp151476_c0;comp151239_c0;comp155911_c0;comp149691_c0;comp147099_c1;comp155125_c1;comp147013_c2;comp156108_c0;comp137259_c0;comp144068_c0;comp145390_c0;comp145588_c3;comp155981_c1;comp144308_c0;comp143655_c0;comp1256…	molecular_function	0.34
sporophyte up-regulated	.GO:0009055	p	electron carrier activity	42/669	3202/18886	3.18e-10	3.1e-07	2.76e-07	3.03e-07	0	comp153940_c3;comp135898_c0;comp136060_c0;comp156198_c2;comp140175_c2;comp146478_c0;comp144940_c0;comp138521_c0;comp138826_c0;comp154142_c2;comp156332_c1;comp153448_c2;comp154472_c0;comp154720_c0;comp152973_c2;comp153825_c0;comp145536_c1;comp146049_c2;comp156185_c1;comp152767_c1;comp151476_c0;comp118297_c0;comp151239_c0;comp151229_c1;comp155911_c0;comp147013_c2;comp143070_c1;comp156108_c0;comp137…	molecular_function	0.37
sporophyte up-regulated	..GO:0022857	p	transmembrane transporter activity	43/669	3256/18886	3.05e-10	2.98e-07	2.69e-07	2.9e-07	0	comp155616_c0;comp147809_c0;comp154813_c0;comp156075_c1;comp156467_c1;comp151362_c0;comp148199_c0;comp142990_c1;comp153570_c1;comp144534_c2;comp154580_c3;comp138331_c1;comp155813_c0;comp140175_c2;comp153590_c0;comp150386_c0;comp57010_c0;comp154193_c0;comp152973_c2;comp155145_c3;comp162466_c0;comp151239_c0;comp148358_c1;comp126675_c0;comp148504_c0;comp155911_c0;comp138437_c2;comp148692_c0;comp1411…	molecular_function	0.373
sporophyte up-regulated	.GO:0005215	p	transporter activity	60/669	3446/18886	2.74e-10	2.67e-07	2.51e-07	2.61e-07	0	comp155616_c0;comp147809_c0;comp154813_c0;comp156075_c1;comp156467_c1;comp151362_c0;comp145295_c1;comp148199_c0;comp142990_c1;comp153570_c1;comp134544_c1;comp144534_c2;comp154580_c3;comp138331_c1;comp155813_c0;comp140175_c2;comp153590_c0;comp153489_c3;comp144364_c2;comp150386_c0;comp57010_c0;comp154193_c0;comp153819_c1;comp156332_c1;comp153343_c0;comp142728_c0;comp155327_c0;comp152973_c2;comp1551…	molecular_function	0.492
sporophyte up-regulated	.....GO:0004672	p	protein kinase activity	79/669	4166/18886	2.89e-10	2.83e-07	2.61e-07	2.75e-07	0	comp147809_c0;comp146057_c2;comp67952_c0;comp153385_c2;comp154966_c0;comp130616_c1;comp156467_c1;comp153920_c0;comp153920_c2;comp153007_c1;comp140368_c0;comp149965_c0;comp156198_c2;comp151550_c0;comp151550_c2;comp140175_c2;comp52806_c0;comp140900_c0;comp155042_c1;comp155042_c2;comp64352_c0;comp154520_c1;comp153180_c1;comp156332_c1;comp155802_c1;comp151866_c0;comp155224_c0;comp154343_c0;comp152041…	molecular_function	0.535
sporophyte up-regulated	....GO:0016773	p	phosphotransferase activity, alcohol group as acceptor	86/669	4362/18886	3.03e-10	2.96e-07	2.67e-07	2.88e-07	0	comp147809_c0;comp146057_c2;comp67952_c0;comp153385_c2;comp154966_c0;comp130616_c1;comp156467_c1;comp52382_c0;comp153920_c0;comp153920_c2;comp140642_c2;comp153007_c1;comp140368_c0;comp149965_c0;comp156198_c2;comp151550_c0;comp151550_c2;comp140175_c2;comp52806_c0;comp140900_c0;comp155042_c1;comp155042_c2;comp19947_c0;comp64352_c0;comp154520_c1;comp153180_c1;comp156332_c1;comp155802_c1;comp151866_c…	molecular_function	0.557
sporophyte up-regulated	....GO:0016301	p	kinase activity	89/669	4434/18886	2.83e-10	2.76e-07	2.56e-07	2.69e-07	0	comp147809_c0;comp146057_c2;comp67952_c0;comp153385_c2;comp154966_c0;comp130616_c1;comp156467_c1;comp52382_c0;comp153920_c0;comp153920_c2;comp140642_c2;comp153007_c1;comp140368_c0;comp149965_c0;comp156198_c2;comp151550_c0;comp151550_c2;comp140175_c2;comp52806_c0;comp140900_c0;comp155042_c1;comp155042_c2;comp19947_c0;comp64352_c0;comp154520_c1;comp153180_c1;comp156332_c1;comp155802_c1;comp151866_c…	molecular_function	0.567
sporophyte up-regulated	.....GO:0046914	p	transition metal ion binding	92/669	4387/18886	8.27e-10	8.07e-07	6.9e-07	7.87e-07	0	comp135772_c0;comp144486_c2;comp153940_c3;comp135898_c0;comp150457_c1;comp153570_c1;comp136060_c0;comp156198_c2;comp140175_c2;comp154655_c0;comp144364_c2;comp146478_c0;comp138521_c0;comp138826_c0;comp151375_c5;comp146991_c0;comp154142_c2;comp156332_c1;comp155802_c1;comp153448_c2;comp153435_c1;comp154472_c0;comp146303_c1;comp154720_c0;comp143993_c1;comp143993_c0;comp127542_c0;comp152839_c0;comp148…	molecular_function	0.592
sporophyte up-regulated	...GO:0016772	p	transferase activity, transferring phosphorus-containing groups	118/669	5134/18886	4.5e-09	4.4e-06	3.73e-06	4.29e-06	0	comp147809_c0;comp146057_c2;comp67952_c0;comp153385_c2;comp154966_c0;comp130616_c1;comp156467_c1;comp25754_c0;comp152663_c0;comp152663_c2;comp52382_c0;comp153920_c0;comp153920_c2;comp140642_c2;comp154308_c2;comp152866_c1;comp153007_c1;comp140368_c0;comp149965_c0;comp156198_c2;comp151550_c0;comp151550_c2;comp140175_c2;comp52806_c0;comp140900_c0;comp150073_c0;comp155042_c1;comp155042_c2;comp19947_c…	molecular_function	0.649
sporophyte up-regulated	..GO:0005515	p	protein binding	156/669	6740/18886	3.5e-10	3.41e-07	2.96e-07	3.33e-07	0	comp145871_c1;comp146057_c2;comp156075_c1;comp67952_c0;comp153385_c2;comp145325_c0;comp154966_c0;comp130616_c1;comp156323_c0;comp148913_c1;comp156467_c1;comp25754_c0;comp141289_c0;comp152663_c0;comp153570_c1;comp152663_c2;comp151601_c3;comp82062_c0;comp151460_c0;comp154308_c2;comp152866_c1;comp150670_c3;comp153007_c1;comp63097_c0;comp149965_c0;comp149017_c0;comp156198_c2;comp155622_c0;comp140175_…	molecular_function	0.653
sporophyte up-regulated	....GO:0035639	p	purine ribonucleoside triphosphate binding	137/669	5802/18886	1.95e-09	1.91e-06	1.63e-06	1.86e-06	0	comp155616_c0;comp147809_c0;comp154813_c0;comp146057_c2;comp140509_c0;comp67952_c0;comp153385_c2;comp154966_c0;comp130616_c1;comp156467_c1;comp25754_c0;comp152663_c0;comp153570_c1;comp152663_c2;comp153920_c0;comp153920_c2;comp155637_c2;comp140642_c2;comp148209_c0;comp154308_c2;comp152866_c1;comp153007_c1;comp140368_c0;comp149965_c0;comp156198_c2;comp151550_c0;comp151550_c2;comp140175_c2;comp52806…	molecular_function	0.667
sporophyte up-regulated	.....GO:0005524	p	ATP binding	132/669	5494/18886	2.54e-08	2.48e-05	2.06e-05	2.42e-05	0	comp155616_c0;comp147809_c0;comp154813_c0;comp146057_c2;comp140509_c0;comp67952_c0;comp153385_c2;comp154966_c0;comp130616_c1;comp156467_c1;comp25754_c0;comp152663_c0;comp153570_c1;comp152663_c2;comp153920_c0;comp153920_c2;comp155637_c2;comp140642_c2;comp148209_c0;comp154308_c2;comp152866_c1;comp153007_c1;comp140368_c0;comp149965_c0;comp156198_c2;comp151550_c0;comp151550_c2;comp140175_c2;comp52806…	molecular_function	0.678
sporophyte up-regulated	....GO:0017076	p	purine nucleotide binding	145/669	5991/18886	5.89e-09	5.75e-06	4.86e-06	5.61e-06	0	comp155616_c0;comp147809_c0;comp154813_c0;comp146057_c2;comp140509_c0;comp67952_c0;comp153385_c2;comp154966_c0;comp130616_c1;comp156467_c1;comp25754_c0;comp152663_c0;comp153570_c1;comp152663_c2;comp153920_c0;comp153920_c2;comp155637_c2;comp140642_c2;comp148209_c0;comp154308_c2;comp152866_c1;comp153007_c1;comp140368_c0;comp149965_c0;comp156198_c2;comp151550_c0;comp151550_c2;comp140175_c2;comp52806…	molecular_function	0.683
sporophyte up-regulated	...GO:0001882	p	nucleoside binding	145/669	5982/18886	5.89e-09	5.75e-06	4.87e-06	5.61e-06	0	comp155616_c0;comp147809_c0;comp154813_c0;comp146057_c2;comp140509_c0;comp67952_c0;comp153385_c2;comp154966_c0;comp130616_c1;comp156467_c1;comp25754_c0;comp152663_c0;comp153570_c1;comp152663_c2;comp153920_c0;comp153920_c2;comp155637_c2;comp140642_c2;comp148209_c0;comp154308_c2;comp152866_c1;comp153007_c1;comp140368_c0;comp149965_c0;comp156198_c2;comp151550_c0;comp151550_c2;comp140175_c2;comp52806…	molecular_function	0.684
sporophyte up-regulated	....GO:0032555	p	purine ribonucleotide binding	145/669	5981/18886	5.9e-09	5.76e-06	4.86e-06	5.62e-06	0	comp155616_c0;comp147809_c0;comp154813_c0;comp146057_c2;comp140509_c0;comp67952_c0;comp153385_c2;comp154966_c0;comp130616_c1;comp156467_c1;comp25754_c0;comp152663_c0;comp153570_c1;comp152663_c2;comp153920_c0;comp153920_c2;comp155637_c2;comp140642_c2;comp148209_c0;comp154308_c2;comp152866_c1;comp153007_c1;comp140368_c0;comp149965_c0;comp156198_c2;comp151550_c0;comp151550_c2;comp140175_c2;comp52806…	molecular_function	0.684
sporophyte up-regulated	....GO:0001883	p	purine nucleoside binding	145/669	5981/18886	5.9e-09	5.76e-06	4.86e-06	5.62e-06	0	comp155616_c0;comp147809_c0;comp154813_c0;comp146057_c2;comp140509_c0;comp67952_c0;comp153385_c2;comp154966_c0;comp130616_c1;comp156467_c1;comp25754_c0;comp152663_c0;comp153570_c1;comp152663_c2;comp153920_c0;comp153920_c2;comp155637_c2;comp140642_c2;comp148209_c0;comp154308_c2;comp152866_c1;comp153007_c1;comp140368_c0;comp149965_c0;comp156198_c2;comp151550_c0;comp151550_c2;comp140175_c2;comp52806…	molecular_function	0.684
sporophyte up-regulated	....GO:0032549	p	ribonucleoside binding	145/669	5981/18886	5.9e-09	5.76e-06	4.86e-06	5.62e-06	0	comp155616_c0;comp147809_c0;comp154813_c0;comp146057_c2;comp140509_c0;comp67952_c0;comp153385_c2;comp154966_c0;comp130616_c1;comp156467_c1;comp25754_c0;comp152663_c0;comp153570_c1;comp152663_c2;comp153920_c0;comp153920_c2;comp155637_c2;comp140642_c2;comp148209_c0;comp154308_c2;comp152866_c1;comp153007_c1;comp140368_c0;comp149965_c0;comp156198_c2;comp151550_c0;comp151550_c2;comp140175_c2;comp52806…	molecular_function	0.684
sporophyte up-regulated	.....GO:0032550	p	purine ribonucleoside binding	145/669	5981/18886	5.9e-09	5.76e-06	4.86e-06	5.62e-06	0	comp155616_c0;comp147809_c0;comp154813_c0;comp146057_c2;comp140509_c0;comp67952_c0;comp153385_c2;comp154966_c0;comp130616_c1;comp156467_c1;comp25754_c0;comp152663_c0;comp153570_c1;comp152663_c2;comp153920_c0;comp153920_c2;comp155637_c2;comp140642_c2;comp148209_c0;comp154308_c2;comp152866_c1;comp153007_c1;comp140368_c0;comp149965_c0;comp156198_c2;comp151550_c0;comp151550_c2;comp140175_c2;comp52806…	molecular_function	0.684
sporophyte up-regulated	...GO:0032553	p	ribonucleotide binding	147/669	6029/18886	8.12e-09	7.93e-06	6.66e-06	7.73e-06	0	comp155616_c0;comp147809_c0;comp154813_c0;comp146057_c2;comp140509_c0;comp67952_c0;comp153385_c2;comp154966_c0;comp130616_c1;comp156467_c1;comp25754_c0;comp152663_c0;comp153570_c1;comp152663_c2;comp153920_c0;comp153920_c2;comp155637_c2;comp140642_c2;comp148209_c0;comp154308_c2;comp152866_c1;comp153007_c1;comp140368_c0;comp149965_c0;comp156198_c2;comp151550_c0;comp151550_c2;comp140175_c2;comp52806…	molecular_function	0.688
sporophyte up-regulated	....GO:0046872	p	metal ion binding	120/669	4901/18886	7.22e-07	0.000705	0.000579	0.000687	0	comp135772_c0;comp144486_c2;comp153940_c3;comp135898_c0;comp150457_c1;comp25754_c0;comp153570_c1;comp52382_c0;comp136060_c0;comp140642_c2;comp138516_c0;comp156198_c2;comp140175_c2;comp154655_c0;comp144364_c2;comp19947_c0;comp146478_c0;comp154727_c1;comp138521_c0;comp138826_c0;comp151375_c5;comp146991_c0;comp154142_c2;comp156332_c1;comp155802_c1;comp153448_c2;comp153435_c1;comp138601_c0;comp151866…	molecular_function	0.691
sporophyte up-regulated	.....GO:0030554	p	adenyl nucleotide binding	140/669	5678/18886	7.24e-08	7.06e-05	5.85e-05	6.89e-05	0	comp155616_c0;comp147809_c0;comp154813_c0;comp146057_c2;comp140509_c0;comp67952_c0;comp153385_c2;comp154966_c0;comp130616_c1;comp156467_c1;comp25754_c0;comp152663_c0;comp153570_c1;comp152663_c2;comp153920_c0;comp153920_c2;comp155637_c2;comp140642_c2;comp148209_c0;comp154308_c2;comp152866_c1;comp153007_c1;comp140368_c0;comp149965_c0;comp156198_c2;comp151550_c0;comp151550_c2;comp140175_c2;comp52806…	molecular_function	0.696
sporophyte up-regulated	.....GO:0032559	p	adenyl ribonucleotide binding	140/669	5673/18886	7.28e-08	7.1e-05	5.87e-05	6.93e-05	0	comp155616_c0;comp147809_c0;comp154813_c0;comp146057_c2;comp140509_c0;comp67952_c0;comp153385_c2;comp154966_c0;comp130616_c1;comp156467_c1;comp25754_c0;comp152663_c0;comp153570_c1;comp152663_c2;comp153920_c0;comp153920_c2;comp155637_c2;comp140642_c2;comp148209_c0;comp154308_c2;comp152866_c1;comp153007_c1;comp140368_c0;comp149965_c0;comp156198_c2;comp151550_c0;comp151550_c2;comp140175_c2;comp52806…	molecular_function	0.697
sporophyte up-regulated	..GO:0097367	p	carbohydrate derivative binding	151/669	6049/18886	4.71e-08	4.6e-05	3.82e-05	4.48e-05	0	comp155616_c0;comp147809_c0;comp154813_c0;comp146057_c2;comp140509_c0;comp67952_c0;comp153385_c2;comp154966_c0;comp130616_c1;comp156467_c1;comp25754_c0;comp145295_c1;comp152663_c0;comp153570_c1;comp152663_c2;comp153920_c0;comp153920_c2;comp155637_c2;comp140642_c2;comp148209_c0;comp154308_c2;comp152866_c1;comp153007_c1;comp140368_c0;comp149965_c0;comp156198_c2;comp151550_c0;comp151550_c2;comp14017…	molecular_function	0.705
sporophyte up-regulated	...GO:0043168	p	anion binding	162/669	6449/18886	1.85e-08	1.81e-05	1.52e-05	1.76e-05	0	comp155616_c0;comp147809_c0;comp154813_c0;comp146057_c2;comp140509_c0;comp67952_c0;comp153385_c2;comp154966_c0;comp130616_c1;comp156467_c1;comp25754_c0;comp152663_c0;comp142990_c1;comp153570_c1;comp152663_c2;comp149642_c0;comp153920_c0;comp153920_c2;comp155637_c2;comp94515_c0;comp140642_c2;comp148209_c0;comp154308_c2;comp152866_c1;comp153007_c1;comp140368_c0;comp149965_c0;comp146052_c2;comp156198…	molecular_function	0.709
sporophyte up-regulated	...GO:0043169	p	cation binding	124/669	4918/18886	3.64e-06	0.00356	0.00291	0.00347	0.002	comp197195_c0;comp135772_c0;comp144486_c2;comp153940_c3;comp135898_c0;comp150457_c1;comp25754_c0;comp153570_c1;comp52382_c0;comp136060_c0;comp140642_c2;comp138516_c0;comp156198_c2;comp140175_c2;comp154655_c0;comp144364_c2;comp19947_c0;comp146478_c0;comp154727_c1;comp138521_c0;comp138826_c0;comp151375_c5;comp146991_c0;comp154142_c2;comp156332_c1;comp155802_c1;comp153448_c2;comp153435_c1;comp138601…	molecular_function	0.712
sporophyte up-regulated	..GO:0036094	p	small molecule binding	164/669	6485/18886	2.51e-08	2.45e-05	2.04e-05	2.38e-05	0	comp155616_c0;comp147809_c0;comp154813_c0;comp146057_c2;comp140509_c0;comp67952_c0;comp153385_c2;comp154966_c0;comp130616_c1;comp156467_c1;comp25754_c0;comp152663_c0;comp142990_c1;comp153570_c1;comp152663_c2;comp149642_c0;comp153920_c0;comp153920_c2;comp155637_c2;comp94515_c0;comp140642_c2;comp148209_c0;comp154308_c2;comp152866_c1;comp153007_c1;comp140368_c0;comp149965_c0;comp156198_c2;comp151550…	molecular_function	0.714
sporophyte up-regulated	...GO:0000166	p	nucleotide binding	162/669	6375/18886	5.67e-08	5.53e-05	4.59e-05	5.39e-05	0	comp155616_c0;comp147809_c0;comp154813_c0;comp146057_c2;comp140509_c0;comp67952_c0;comp153385_c2;comp154966_c0;comp130616_c1;comp156467_c1;comp25754_c0;comp152663_c0;comp153570_c1;comp152663_c2;comp149642_c0;comp153920_c0;comp153920_c2;comp155637_c2;comp94515_c0;comp140642_c2;comp148209_c0;comp154308_c2;comp152866_c1;comp153007_c1;comp140368_c0;comp149965_c0;comp156198_c2;comp151550_c0;comp151550…	molecular_function	0.717
sporophyte up-regulated	...GO:1901265	p	nucleoside phosphate binding	162/669	6375/18886	5.67e-08	5.53e-05	4.59e-05	5.39e-05	0	comp155616_c0;comp147809_c0;comp154813_c0;comp146057_c2;comp140509_c0;comp67952_c0;comp153385_c2;comp154966_c0;comp130616_c1;comp156467_c1;comp25754_c0;comp152663_c0;comp153570_c1;comp152663_c2;comp149642_c0;comp153920_c0;comp153920_c2;comp155637_c2;comp94515_c0;comp140642_c2;comp148209_c0;comp154308_c2;comp152866_c1;comp153007_c1;comp140368_c0;comp149965_c0;comp156198_c2;comp151550_c0;comp151550…	molecular_function	0.717
sporophyte up-regulated	..GO:1901363	p	heterocyclic compound binding	244/669	9270/18886	4.14e-10	4.04e-07	3.47e-07	3.94e-07	0	comp155616_c0;comp147809_c0;comp154813_c0;comp146057_c2;comp153940_c3;comp140509_c0;comp67952_c0;comp153385_c2;comp154966_c0;comp130616_c1;comp156467_c1;comp25754_c0;comp145250_c0;comp152663_c0;comp142990_c1;comp153570_c1;comp152663_c2;comp149642_c0;comp156059_c0;comp153920_c0;comp74755_c0;comp153920_c2;comp155637_c2;comp94515_c0;comp153286_c0;comp82062_c0;comp140642_c2;comp148209_c0;comp154308_c…	molecular_function	0.743
sporophyte up-regulated	..GO:0097159	p	organic cyclic compound binding	244/669	9271/18886	4.14e-10	4.04e-07	3.46e-07	3.94e-07	0	comp155616_c0;comp147809_c0;comp154813_c0;comp146057_c2;comp153940_c3;comp140509_c0;comp67952_c0;comp153385_c2;comp154966_c0;comp130616_c1;comp156467_c1;comp25754_c0;comp145250_c0;comp152663_c0;comp142990_c1;comp153570_c1;comp152663_c2;comp149642_c0;comp156059_c0;comp153920_c0;comp74755_c0;comp153920_c2;comp155637_c2;comp94515_c0;comp153286_c0;comp82062_c0;comp140642_c2;comp148209_c0;comp154308_c…	molecular_function	0.743
sporophyte up-regulated	..GO:0016740	p	transferase activity	180/669	6558/18886	1.13e-05	0.0111	0.00902	0.0108	0.006	comp145953_c0;comp146041_c0;comp147809_c0;comp146057_c2;comp67952_c0;comp153385_c2;comp154966_c0;comp156019_c0;comp130616_c1;comp156467_c1;comp25754_c0;comp152663_c0;comp153570_c1;comp152663_c2;comp52382_c0;comp153920_c0;comp153920_c2;comp151601_c3;comp26362_c0;comp140642_c2;comp154308_c2;comp152866_c1;comp135731_c0;comp153007_c1;comp140368_c0;comp149965_c0;comp149017_c0;comp146052_c2;comp156198_…	molecular_function	0.775
sporophyte up-regulated	.GO:0005488	p	binding	386/669	12973/18886	1.4e-09	1.36e-06	1.16e-06	1.33e-06	0	comp197195_c0;comp145871_c1;comp135772_c0;comp155616_c0;comp147809_c0;comp154813_c0;comp146057_c2;comp156075_c1;comp144486_c2;comp153940_c3;comp140509_c0;comp67952_c0;comp153385_c2;comp145325_c0;comp154966_c0;comp130616_c1;comp156323_c0;comp135898_c0;comp148913_c1;comp156467_c1;comp150457_c1;comp25754_c0;comp145295_c1;comp145250_c0;comp141289_c0;comp22559_c0;comp152663_c0;comp142990_c1;comp153570…	molecular_function	0.84

## Sheet: Supplementart Table S9
Supplementary Table S9: Genes associated with enriched GO terms for three exemplar gene families: phototropin, terpene synthase, and Type II MADS-box.
PHOTOTROPIN				Fold-enriched (>1) or Fold-purified (<1)	Genes
	Gametophyte UP-regulated
		Biological Process
			regulation of biosynthetic process	1.661	comp144384_c0
			regulation of cellular biosynthetic process	1.661	comp144384_c0
			regulation of cellular macromolecule biosynthetic process	1.661	comp144384_c0
			regulation of cellular metabolic process	1.625	comp144384_c0
			regulation of macromolecule biosynthetic process	1.661	comp144384_c0
			regulation of macromolecule metabolic process	1.631	comp144384_c0
			regulation of nitrogen compound metabolic process	1.658	comp144384_c0
			regulation of nucleobase-containing compound metabolic process	1.658	comp144384_c0
			regulation of primary metabolic process	1.638	comp144384_c0
TERPENE SYNTHASE				Fold-enriched (>1) or Fold-purified (<1)	Genes
	Gametophyte-Specific
		Molecular Function
			binding	0.804	comp128416_c0; comp142435_c1; comp145173_c3; comp153534_c2; comp95592_c0
			terpene synthase activity	11.096	comp128416_c0; comp142435_c1; comp145173_c3; comp153534_c2; comp95592_c0
	Gametophyte UP-regulated
		Molecular Function
			cation binding	0.616	comp111283_c0; comp141699_c1; comp153434_c0
			metal ion binding	0.618	comp111283_c0; comp141699_c1; comp153434_c0
		Biological Process
			regulation of biosynthetic process	1.661	comp152890_c0
			regulation of cellular biosynthetic process	1.661	comp152890_c0
			regulation of cellular macromolecule biosynthetic process	1.661	comp152890_c0
			regulation of cellular metabolic process	1.625	comp152890_c0
			regulation of macromolecule biosynthetic process	1.661	comp152890_c0
			regulation of macromolecule metabolic process	1.631	comp152890_c0
			regulation of nitrogen compound metabolic process	1.658	comp152890_c0
			regulation of nucleobase-containing compound metabolic process	1.658	comp152890_c0
			regulation of primary metabolic process	1.638	comp152890_c0
			RNA binding	0.385	comp152890_c0
	Sporophyte UP-regulated
		Molecular Function
			transferase activity	0.775	comp153728_c1
TYPE II MADS-BOX				Fold-enriched (>1) or Fold-purified (<1)	Genes
	Gametophyte UP-regulated
		Biological Process
			regulation of biosynthetic process	1.661	comp130902_c1; comp135449_c0; comp138345_c0; comp142971_c1
			regulation of cellular biosynthetic process	1.661	comp130902_c1; comp135449_c0; comp138345_c0; comp142971_c1
			regulation of cellular macromolecule biosynthetic process	1.661	comp130902_c1; comp135449_c0; comp138345_c0; comp142971_c1
			regulation of cellular metabolic process	1.625	comp130902_c1; comp135449_c0; comp138345_c0; comp142971_c1
			regulation of macromolecule biosynthetic process	1.661	comp130902_c1; comp135449_c0; comp138345_c0; comp142971_c1
			regulation of macromolecule metabolic process	1.631	comp130902_c1; comp135449_c0; comp138345_c0; comp142971_c1
			regulation of nitrogen compound metabolic process	1.658	comp130902_c1; comp135449_c0; comp138345_c0; comp142971_c1
			regulation of nucleobase-containing compound metabolic process	1.658	comp130902_c1; comp135449_c0; comp138345_c0; comp142971_c1
			regulation of primary metabolic process	1.638	comp130902_c1; comp135449_c0; comp138345_c0; comp142971_c1
